# Supplementary material for: Crystal structure of the one-dimensional metal–organic polymer catena-poly[[tris(μ-2,4,6-tri­methyl­benzoato-κ2 O:O′)dizinc]-μ-2,4,6-tri­methyl­benzoato-κ2 O:O′]
Source: Acta Crystallogr E Crystallogr Commun. 2015 Jan 1;71(Pt 1):m14–5. doi: 10.1107/S2056989014027418 (PMC4331921; doi:10.1107/S2056989014027418)
Supplement: Supplementary file 1 [file e-71-00m14-sup1.cif]

##############################################################################
#                                                                            #
# This CIF contains the data in a paper accepted for publication in          #
# Acta Crystallographica Section E. It conforms to the requirements of       #
# Notes for Authors for Acta Crystallographica Section E, and has been       #
# peer reviewed under the auspices of the IUCr Commission on Journals.       #
#                                                                            #
# Full details of the Crystallographic Information File format               #
# are given in the paper "The Crystallographic Information File (CIF):       #
# a New Standard Archive File for Crystallography" by S. R. Hall, F. H.      #
# Allen and I. D. Brown [Acta Cryst. (1991), A47, 655-685].                  #
#                                                                            #
# The current version of the core CIF dictionary is obtainable from          #
# ftp://ftp.iucr.org/pub/cif_core.dic.                                       #
#                                                                            #
# Software is freely available for graphical display of the structure(s)     #
# in this CIF. For information consult the CIF software page                 #
# http://www.iucr.org/resources/cif/software.                                #
#                                                                            #
# This file may be used for bona fide research purposes within the           #
# scientific community so long as proper attribution is given to the journal # 
# article from which it was obtained.                                        #
#                                                                            #
##############################################################################
data_I
_database_code_depnum_ccdc_archive 'CCDC 1039507'
_audit_creation_method     SHELXL-2014/6
_chemical_name_systematic
;\
<i>catena</i>-Poly[[tris(\m-2,4,6-trimethylbenzoato-\
\k^2^<i>O</i>:<i>O</i>')dizinc]-\m-2,4,6-trimethylbenzoato-\
\k^2^<i>O</i>:<i>O</i>']
;
_chemical_name_common     'zinc mesitycarboxylate'
_chemical_formula_moiety     'C40 H44 O8 Zn2'
_chemical_formula_sum     'C40 H44 O8 Zn2'
_chemical_formula_iupac     '[Zn2 (C10 H11 O2)4]'
_chemical_formula_weight     783.49
_chemical_melting_point     ?
_shelx_space_group_comment
;
The symmetry employed for this shelxl refinement is uniquely defined
by the following loop, which should always be used as a source of
symmetry information in preference to the above space-group names.
They are only intended as comments.
;
_space_group_crystal_system     monoclinic
_space_group_name_H-M_alt     'P 21/c'
_space_group_name_Hall     '-P 2ybc'
loop_
    _space_group_symop_operation_xyz
    'x, y, z'
    '-x, y+1/2, -z+1/2'
    '-x, -y, -z'
    'x, -y-1/2, z-1/2'
_cell_length_a     12.0578(12)
_cell_length_b     14.5824(15)
_cell_length_c     22.275(2)
_cell_angle_alpha     90
_cell_angle_beta     102.3600(10)
_cell_angle_gamma     90
_cell_volume     3825.9(7)
_cell_formula_units_Z     4
_cell_measurement_reflns_used     1351
_cell_measurement_theta_min     2.67
_cell_measurement_theta_max     27.54
_cell_measurement_temperature     120(2)
_exptl_crystal_description     'block'
_exptl_crystal_colour     'pale yellow'
_exptl_crystal_size_max     0.200
_exptl_crystal_size_mid     0.100
_exptl_crystal_size_min     0.050
_exptl_crystal_density_diffrn     1.360
_exptl_crystal_density_meas     ?
_exptl_crystal_density_method     ?
_exptl_crystal_F_000     1632
_exptl_absorpt_coefficient_mu     1.303
_exptl_absorpt_correction_type     multi-scan
_exptl_absorpt_process_details
;
(SADABS; Bruker, 2007)
;
_shelx_estimated_absorpt_T_min     0.781
_shelx_estimated_absorpt_T_max     0.938
_exptl_absorpt_correction_T_min     0.855
_exptl_absorpt_correction_T_max     0.937
_diffrn_ambient_temperature     120(2)
_diffrn_radiation_type     MoK\a
_diffrn_radiation_wavelength     0.71073
_diffrn_radiation_source     'fine-focus sealed tube'
_diffrn_radiation_monochromator     graphite
_diffrn_measurement_device_type     'Bruker APEXII CCD'
_diffrn_measurement_method     '\f and \w scans'
_diffrn_detector_area_resol_mean     ?
_diffrn_reflns_number     21404
_diffrn_reflns_av_R_equivalents     0.0264
_diffrn_reflns_theta_min     1.681
_diffrn_reflns_theta_max     28.541
_diffrn_reflns_theta_full     25.242
_diffrn_measured_fraction_theta_max     0.910
_diffrn_measured_fraction_theta_full     0.999
_diffrn_reflns_limit_h_min     -15
_diffrn_reflns_limit_h_max     15
_diffrn_reflns_limit_k_min     -19
_diffrn_reflns_limit_k_max     16
_diffrn_reflns_limit_l_min     -29
_diffrn_reflns_limit_l_max     28
_refine_special_details     ?
_reflns_number_total     8867
_reflns_number_gt     7157
_reflns_threshold_expression     I>2\s(I)
_refine_ls_structure_factor_coef     Fsqd
_refine_ls_matrix_type     full
_refine_ls_R_factor_all     0.0482
_refine_ls_R_factor_gt     0.0344
_refine_ls_wR_factor_gt     0.0737
_refine_ls_wR_factor_ref     0.0796
_refine_ls_goodness_of_fit_ref     1.009
_refine_ls_restrained_S_all     1.009
_refine_ls_number_reflns     8867
_refine_ls_number_parameters     463
_refine_ls_number_restraints     0
_refine_ls_hydrogen_treatment     constr
_refine_ls_weighting_scheme     calc
_refine_ls_weighting_details
              'w=1/[\s^2^(Fo^2^)+(0.0200P)^2^+5.0000P] where P=(Fo^2^+2Fc^2^)/3'
_atom_sites_solution_hydrogens     geom
_atom_sites_solution_primary     ?
_atom_sites_solution_secondary     ?
_refine_ls_shift/su_max     0.000
_refine_ls_shift/su_mean     0.000
_refine_diff_density_max     0.784
_refine_diff_density_min     -0.390
_refine_ls_extinction_method     none
_refine_ls_extinction_coef     .
loop_
    _atom_type_symbol
    _atom_type_description
    _atom_type_scat_dispersion_real
    _atom_type_scat_dispersion_imag
    _atom_type_scat_source
    'C' 'C' 0.0033 0.0016
                         'International Tables Vol C Tables 4.2.6.8 and 6.1.1.4'
    'H' 'H' 0.0000 0.0000
                         'International Tables Vol C Tables 4.2.6.8 and 6.1.1.4'
    'O' 'O' 0.0106 0.0060
                         'International Tables Vol C Tables 4.2.6.8 and 6.1.1.4'
    'Zn' 'Zn' 0.2839 1.4301
                         'International Tables Vol C Tables 4.2.6.8 and 6.1.1.4'
_computing_data_collection
;
APEX2 (Bruker, 2007)
;
_computing_cell_refinement
;
SAINT (Bruker, 2007)
;
_computing_data_reduction
;
SAINT (Bruker, 2007)
;
_computing_structure_solution
;
SHELXS97 (Sheldrick, 2008)
;
_computing_structure_refinement
;
SHELXL2014 (Sheldrick, 2008)
;
_computing_molecular_graphics
;
ORTEP-3 for Windows (Farrugia, 2012)
;
_computing_publication_material
;
publCIF (Westrip, 2010)
;
loop_
    _atom_site_type_symbol
    _atom_site_label
    _atom_site_fract_x
    _atom_site_fract_y
    _atom_site_fract_z
    _atom_site_U_iso_or_equiv
    _atom_site_adp_type
    _atom_site_calc_flag
    _atom_site_occupancy
    _atom_site_disorder_assembly
    _atom_site_disorder_group
    Zn Zn1 -0.01963(2) -0.09027(2) 0.23624(2) 0.02038(7) Uani d 1 . .
    Zn Zn2 0.03822(2) 0.10799(2) 0.18232(2) 0.02097(7) Uani d 1 . .
    O O1 0.06415(15) -0.02033(12) 0.30507(7) 0.0356(4) Uani d 1 . .
    O O2 0.13211(15) 0.10089(12) 0.26440(8) 0.0350(4) Uani d 1 . .
    O O3 0.07929(15) 0.01158(11) 0.13049(8) 0.0333(4) Uani d 1 . .
    O O4 0.07284(14) -0.12268(11) 0.17787(7) 0.0282(4) Uani d 1 . .
    O O5 0.09977(13) 0.21646(10) 0.14961(7) 0.0229(3) Uani d 1 . .
    O O6 0.04628(12) 0.29611(10) 0.22260(7) 0.0228(3) Uani d 1 . .
    O O7 -0.12449(13) 0.10862(11) 0.17198(8) 0.0286(4) Uani d 1 . .
    O O8 -0.16060(13) -0.03770(11) 0.19109(7) 0.0276(3) Uani d 1 . .
    C C1 0.12488(19) 0.04947(16) 0.30840(10) 0.0242(5) Uani d 1 . .
    C C2 0.19581(19) 0.07447(16) 0.36990(10) 0.0256(5) Uani d 1 . .
    C C3 0.15013(19) 0.13166(16) 0.40868(10) 0.0267(5) Uani d 1 . .
    C C4 0.0311(2) 0.16725(19) 0.38925(12) 0.0380(6) Uani d 1 . .
    H H4A 0.0053 0.1902 0.4253 0.057 Uiso calc 1 . .
    H H4B -0.0191 0.1176 0.3702 0.057 Uiso calc 1 . .
    H H4C 0.0293 0.2172 0.3596 0.057 Uiso calc 1 . .
    C C5 0.2184(2) 0.15481(17) 0.46520(11) 0.0305(5) Uani d 1 . .
    H H5 0.1881 0.1928 0.4924 0.037 Uiso calc 1 . .
    C C6 0.3292(2) 0.12416(18) 0.48299(11) 0.0332(5) Uani d 1 . .
    C C7 0.4023(2) 0.1525(2) 0.54398(12) 0.0455(7) Uani d 1 . .
    H H7A 0.4707 0.1142 0.5530 0.068 Uiso calc 1 . .
    H H7B 0.3596 0.1446 0.5764 0.068 Uiso calc 1 . .
    H H7C 0.4241 0.2170 0.5421 0.068 Uiso calc 1 . .
    C C8 0.3712(2) 0.0667(2) 0.44354(12) 0.0409(6) Uani d 1 . .
    H H8 0.4467 0.0444 0.4556 0.049 Uiso calc 1 . .
    C C9 0.3057(2) 0.0407(2) 0.38663(11) 0.0368(6) Uani d 1 . .
    C C10 0.3514(3) -0.0230(3) 0.34406(14) 0.0597(10) Uani d 1 . .
    H H10A 0.3071 -0.0798 0.3387 0.090 Uiso calc 1 . .
    H H10B 0.4312 -0.0371 0.3618 0.090 Uiso calc 1 . .
    H H10C 0.3456 0.0068 0.3041 0.090 Uiso calc 1 . .
    C C11 0.09609(17) -0.07343(15) 0.13581(9) 0.0208(4) Uani d 1 . .
    C C12 0.14756(18) -0.11860(14) 0.08808(10) 0.0214(4) Uani d 1 . .
    C C13 0.26351(19) -0.13914(16) 0.10146(11) 0.0270(5) Uani d 1 . .
    C C14 0.3086(2) -0.18030(17) 0.05554(12) 0.0340(6) Uani d 1 . .
    H H14 0.3873 -0.1945 0.0638 0.041 Uiso calc 1 . .
    C C15 0.2426(2) -0.20120(17) -0.00179(12) 0.0343(6) Uani d 1 . .
    C C16 0.1284(2) -0.17891(16) -0.01349(11) 0.0295(5) Uani d 1 . .
    H H16 0.0825 -0.1924 -0.0527 0.035 Uiso calc 1 . .
    C C17 0.07876(19) -0.13739(15) 0.03051(10) 0.0232(4) Uani d 1 . .
    C C18 -0.04636(19) -0.11609(17) 0.01647(11) 0.0293(5) Uani d 1 . .
    H H18A -0.0809 -0.1380 -0.0249 0.044 Uiso calc 1 . .
    H H18B -0.0573 -0.0497 0.0186 0.044 Uiso calc 1 . .
    H H18C -0.0822 -0.1467 0.0466 0.044 Uiso calc 1 . .
    C C19 0.2929(3) -0.2497(2) -0.04983(14) 0.0524(8) Uani d 1 . .
    H H19A 0.3047 -0.3146 -0.0389 0.079 Uiso calc 1 . .
    H H19B 0.3658 -0.2214 -0.0518 0.079 Uiso calc 1 . .
    H H19C 0.2408 -0.2445 -0.0900 0.079 Uiso calc 1 . .
    C C20 0.3372(2) -0.11762(19) 0.16336(12) 0.0372(6) Uani d 1 . .
    H H20A 0.4102 -0.1493 0.1677 0.056 Uiso calc 1 . .
    H H20B 0.2993 -0.1382 0.1957 0.056 Uiso calc 1 . .
    H H20C 0.3502 -0.0513 0.1670 0.056 Uiso calc 1 . .
    C C21 0.10079(17) 0.28918(14) 0.18022(9) 0.0193(4) Uani d 1 . .
    C C22 0.17023(19) 0.36796(15) 0.16578(10) 0.0228(4) Uani d 1 . .
    C C23 0.2758(2) 0.38501(16) 0.20402(11) 0.0283(5) Uani d 1 . .
    C C24 0.3370(2) 0.46119(19) 0.19157(13) 0.0400(6) Uani d 1 . .
    H H24 0.4082 0.4744 0.2178 0.048 Uiso calc 1 . .
    C C25 0.2967(3) 0.51814(19) 0.14191(15) 0.0460(7) Uani d 1 . .
    C C26 0.1934(3) 0.49777(18) 0.10388(13) 0.0434(7) Uani d 1 . .
    H H26 0.1659 0.5359 0.0693 0.052 Uiso calc 1 . .
    C C27 0.1280(2) 0.42316(16) 0.11443(11) 0.0311(5) Uani d 1 . .
    C C28 0.0159(2) 0.40370(19) 0.07240(11) 0.0394(6) Uani d 1 . .
    H H28A -0.0106 0.4586 0.0482 0.059 Uiso calc 1 . .
    H H28B -0.0395 0.3865 0.0968 0.059 Uiso calc 1 . .
    H H28C 0.0245 0.3532 0.0447 0.059 Uiso calc 1 . .
    C C29 0.3633(4) 0.6017(2) 0.1296(2) 0.0733(12) Uani d 1 . .
    H H29A 0.4307 0.6087 0.1627 0.110 Uiso calc 1 . .
    H H29B 0.3155 0.6564 0.1276 0.110 Uiso calc 1 . .
    H H29C 0.3868 0.5939 0.0904 0.110 Uiso calc 1 . .
    C C30 0.3245(2) 0.32251(19) 0.25705(12) 0.0350(6) Uani d 1 . .
    H H30A 0.2625 0.2951 0.2731 0.053 Uiso calc 1 . .
    H H30B 0.3737 0.3579 0.2896 0.053 Uiso calc 1 . .
    H H30C 0.3689 0.2739 0.2429 0.053 Uiso calc 1 . .
    C C31 -0.19067(18) 0.04227(16) 0.17330(10) 0.0235(4) Uani d 1 . .
    C C32 -0.31529(19) 0.06039(16) 0.15257(11) 0.0259(5) Uani d 1 . .
    C C33 -0.3641(2) 0.13265(18) 0.17911(12) 0.0345(6) Uani d 1 . .
    C C34 -0.2952(3) 0.1926(2) 0.22803(14) 0.0510(8) Uani d 1 . .
    H H34A -0.2465 0.1543 0.2590 0.077 Uiso calc 1 . .
    H H34B -0.3463 0.2288 0.2475 0.077 Uiso calc 1 . .
    H H34C -0.2479 0.2340 0.2095 0.077 Uiso calc 1 . .
    C C35 -0.4808(2) 0.14777(19) 0.15916(13) 0.0421(7) Uani d 1 . .
    H H35 -0.5151 0.1957 0.1777 0.051 Uiso calc 1 . .
    C C36 -0.5479(2) 0.09607(19) 0.11378(14) 0.0404(7) Uani d 1 . .
    C C37 -0.6736(2) 0.1147(2) 0.09255(18) 0.0588(9) Uani d 1 . .
    H H37A -0.6870 0.1497 0.0541 0.088 Uiso calc 1 . .
    H H37B -0.7005 0.1501 0.1240 0.088 Uiso calc 1 . .
    H H37C -0.7148 0.0564 0.0857 0.088 Uiso calc 1 . .
    C C38 -0.4969(2) 0.02634(18) 0.08789(13) 0.0378(6) Uani d 1 . .
    H H38 -0.5418 -0.0094 0.0561 0.045 Uiso calc 1 . .
    C C39 -0.38183(19) 0.00636(17) 0.10665(11) 0.0298(5) Uani d 1 . .
    C C40 -0.3316(2) -0.07034(19) 0.07582(12) 0.0392(6) Uani d 1 . .
    H H40A -0.3901 -0.0960 0.0427 0.059 Uiso calc 1 . .
    H H40B -0.3032 -0.1183 0.1060 0.059 Uiso calc 1 . .
    H H40C -0.2689 -0.0466 0.0588 0.059 Uiso calc 1 . .
loop_
    _atom_site_aniso_label
    _atom_site_aniso_U_11
    _atom_site_aniso_U_22
    _atom_site_aniso_U_33
    _atom_site_aniso_U_12
    _atom_site_aniso_U_13
    _atom_site_aniso_U_23
    Zn1 0.02529(13) 0.01865(13) 0.01827(12) -0.00039(10) 0.00701(10) 0.00168(9)
    Zn2 0.02660(13) 0.01742(13) 0.01969(12) -0.00098(10) 0.00674(10) 0.00089(9)
    O1 0.0473(11) 0.0369(10) 0.0214(8) -0.0171(8) 0.0048(7) -0.0021(7)
    O2 0.0414(10) 0.0307(10) 0.0271(9) -0.0078(8) -0.0054(7) 0.0072(7)
    O3 0.0543(11) 0.0195(9) 0.0321(9) 0.0012(7) 0.0223(8) -0.0009(7)
    O4 0.0386(9) 0.0244(8) 0.0254(8) 0.0040(7) 0.0155(7) 0.0034(6)
    O5 0.0344(8) 0.0176(8) 0.0196(7) -0.0015(6) 0.0119(6) -0.0009(6)
    O6 0.0301(8) 0.0190(8) 0.0222(7) -0.0010(6) 0.0117(6) -0.0020(6)
    O7 0.0262(8) 0.0233(9) 0.0357(9) -0.0012(6) 0.0051(7) 0.0013(7)
    O8 0.0258(8) 0.0250(9) 0.0318(9) 0.0017(6) 0.0056(7) 0.0064(7)
    C1 0.0262(11) 0.0235(12) 0.0228(11) 0.0036(9) 0.0052(9) -0.0019(9)
    C2 0.0293(12) 0.0247(12) 0.0218(11) -0.0018(9) 0.0030(9) -0.0020(9)
    C3 0.0294(12) 0.0234(12) 0.0265(11) -0.0015(9) 0.0040(9) -0.0003(9)
    C4 0.0370(14) 0.0353(15) 0.0398(15) 0.0079(11) 0.0037(11) -0.0109(11)
    C5 0.0404(14) 0.0255(12) 0.0259(12) -0.0017(10) 0.0078(10) -0.0043(9)
    C6 0.0367(13) 0.0331(14) 0.0276(12) -0.0026(10) 0.0018(10) -0.0030(10)
    C7 0.0469(16) 0.0494(18) 0.0343(14) 0.0001(13) -0.0044(12) -0.0113(13)
    C8 0.0309(13) 0.0546(18) 0.0334(14) 0.0087(12) -0.0014(11) -0.0059(13)
    C9 0.0346(14) 0.0457(16) 0.0285(13) 0.0063(11) 0.0036(10) -0.0073(11)
    C10 0.0433(17) 0.090(3) 0.0418(17) 0.0257(17) -0.0007(13) -0.0247(17)
    C11 0.0209(10) 0.0231(11) 0.0185(10) -0.0018(8) 0.0040(8) 0.0004(8)
    C12 0.0271(11) 0.0164(10) 0.0231(10) 0.0006(8) 0.0105(9) 0.0017(8)
    C13 0.0273(11) 0.0237(12) 0.0309(12) 0.0009(9) 0.0084(9) 0.0074(10)
    C14 0.0296(12) 0.0308(13) 0.0469(15) 0.0094(10) 0.0200(11) 0.0111(11)
    C15 0.0497(15) 0.0261(13) 0.0344(13) 0.0074(11) 0.0249(12) 0.0047(10)
    C16 0.0428(14) 0.0248(12) 0.0233(11) 0.0012(10) 0.0127(10) -0.0007(9)
    C17 0.0292(11) 0.0188(11) 0.0236(11) -0.0008(9) 0.0099(9) 0.0031(9)
    C18 0.0289(12) 0.0314(13) 0.0270(12) -0.0014(10) 0.0047(10) 0.0021(10)
    C19 0.074(2) 0.0479(18) 0.0473(17) 0.0219(16) 0.0398(16) 0.0048(14)
    C20 0.0307(13) 0.0427(16) 0.0354(14) -0.0011(11) 0.0011(11) 0.0102(12)
    C21 0.0233(10) 0.0176(10) 0.0165(10) 0.0018(8) 0.0030(8) 0.0021(8)
    C22 0.0323(12) 0.0169(10) 0.0231(10) 0.0000(9) 0.0147(9) -0.0005(8)
    C23 0.0311(12) 0.0251(12) 0.0328(12) -0.0030(9) 0.0162(10) -0.0060(10)
    C24 0.0401(15) 0.0350(15) 0.0519(17) -0.0132(12) 0.0252(13) -0.0122(13)
    C25 0.0620(19) 0.0264(14) 0.0623(19) -0.0104(13) 0.0412(16) -0.0030(13)
    C26 0.068(2) 0.0270(14) 0.0449(16) 0.0043(13) 0.0328(15) 0.0103(12)
    C27 0.0475(15) 0.0213(12) 0.0290(12) 0.0037(10) 0.0183(11) 0.0037(9)
    C28 0.0595(17) 0.0349(15) 0.0248(12) 0.0085(12) 0.0111(12) 0.0088(11)
    C29 0.098(3) 0.0382(19) 0.103(3) -0.0248(18) 0.064(2) 0.0000(19)
    C30 0.0263(12) 0.0432(16) 0.0347(13) 0.0017(11) 0.0044(10) -0.0050(11)
    C31 0.0275(11) 0.0250(12) 0.0186(10) 0.0016(9) 0.0067(9) -0.0011(9)
    C32 0.0250(11) 0.0247(12) 0.0307(12) 0.0031(9) 0.0119(9) 0.0062(9)
    C33 0.0409(14) 0.0282(13) 0.0396(14) 0.0054(11) 0.0200(11) 0.0050(11)
    C34 0.0606(19) 0.0425(17) 0.0541(18) 0.0074(14) 0.0214(15) -0.0155(14)
    C35 0.0457(16) 0.0355(15) 0.0542(17) 0.0160(12) 0.0306(14) 0.0129(13)
    C36 0.0262(12) 0.0380(15) 0.0604(18) 0.0035(11) 0.0167(12) 0.0193(13)
    C37 0.0294(14) 0.052(2) 0.099(3) 0.0091(13) 0.0207(16) 0.0269(19)
    C38 0.0275(13) 0.0332(14) 0.0512(16) -0.0012(11) 0.0050(11) 0.0125(12)
    C39 0.0252(11) 0.0280(13) 0.0363(13) 0.0009(9) 0.0069(10) 0.0069(10)
    C40 0.0344(14) 0.0392(15) 0.0392(15) 0.0040(11) -0.0024(11) -0.0083(12)
_geom_special_details
;
All e.s.d.'s (except the e.s.d. in the dihedral angle between two l.s. planes)
are estimated using the full covariance matrix. The cell e.s.d.'s are taken
into account individually in the estimation of e.s.d.'s in distances, angles
and torsion angles; correlations between e.s.d.'s in cell parameters are only
used when they are defined by crystal symmetry. An approximate (isotropic)
treatment of cell e.s.d.'s is used for estimating e.s.d.'s involving l.s.
planes.
;
loop_
    _geom_bond_atom_site_label_1
    _geom_bond_atom_site_label_2
    _geom_bond_site_symmetry_2
    _geom_bond_distance
    _geom_bond_publ_flag
    Zn1 O1 . 1.9361(16) y
    Zn1 O8 . 1.9382(15) y
    Zn1 O4 . 1.9436(15) y
    Zn1 O6 2_545 1.9532(15) y
    Zn2 O7 . 1.9258(16) y
    Zn2 O2 . 1.9363(16) y
    Zn2 O3 . 1.9492(16) y
    Zn2 O5 . 1.9532(15) y
    O1 C1 . 1.247(3) ?
    O2 C1 . 1.252(3) ?
    O3 C11 . 1.258(3) ?
    O4 C11 . 1.259(3) ?
    O5 C21 . 1.259(2) ?
    O6 C21 . 1.265(2) ?
    O6 Zn1 2 1.9532(15) ?
    O7 C31 . 1.259(3) ?
    O8 C31 . 1.260(3) ?
    C1 C2 . 1.497(3) ?
    C2 C9 . 1.387(3) ?
    C2 C3 . 1.396(3) ?
    C3 C5 . 1.391(3) ?
    C3 C4 . 1.500(3) ?
    C4 H4A . 0.9800 ?
    C4 H4B . 0.9800 ?
    C4 H4C . 0.9800 ?
    C5 C6 . 1.384(3) ?
    C5 H5 . 0.9500 ?
    C6 C8 . 1.386(4) ?
    C6 C7 . 1.510(3) ?
    C7 H7A . 0.9800 ?
    C7 H7B . 0.9800 ?
    C7 H7C . 0.9800 ?
    C8 C9 . 1.395(4) ?
    C8 H8 . 0.9500 ?
    C9 C10 . 1.513(4) ?
    C10 H10A . 0.9800 ?
    C10 H10B . 0.9800 ?
    C10 H10C . 0.9800 ?
    C11 C12 . 1.494(3) ?
    C12 C17 . 1.397(3) ?
    C12 C13 . 1.398(3) ?
    C13 C14 . 1.393(3) ?
    C13 C20 . 1.505(3) ?
    C14 C15 . 1.386(4) ?
    C14 H14 . 0.9500 ?
    C15 C16 . 1.384(3) ?
    C15 C19 . 1.514(3) ?
    C16 C17 . 1.391(3) ?
    C16 H16 . 0.9500 ?
    C17 C18 . 1.506(3) ?
    C18 H18A . 0.9800 ?
    C18 H18B . 0.9800 ?
    C18 H18C . 0.9800 ?
    C19 H19A . 0.9800 ?
    C19 H19B . 0.9800 ?
    C19 H19C . 0.9800 ?
    C20 H20A . 0.9800 ?
    C20 H20B . 0.9800 ?
    C20 H20C . 0.9800 ?
    C21 C22 . 1.497(3) ?
    C22 C23 . 1.394(3) ?
    C22 C27 . 1.402(3) ?
    C23 C24 . 1.394(3) ?
    C23 C30 . 1.508(3) ?
    C24 C25 . 1.385(4) ?
    C24 H24 . 0.9500 ?
    C25 C26 . 1.381(4) ?
    C25 C29 . 1.517(4) ?
    C26 C27 . 1.393(4) ?
    C26 H26 . 0.9500 ?
    C27 C28 . 1.497(4) ?
    C28 H28A . 0.9800 ?
    C28 H28B . 0.9800 ?
    C28 H28C . 0.9800 ?
    C29 H29A . 0.9800 ?
    C29 H29B . 0.9800 ?
    C29 H29C . 0.9800 ?
    C30 H30A . 0.9800 ?
    C30 H30B . 0.9800 ?
    C30 H30C . 0.9800 ?
    C31 C32 . 1.498(3) ?
    C32 C33 . 1.398(3) ?
    C32 C39 . 1.400(3) ?
    C33 C35 . 1.400(4) ?
    C33 C34 . 1.501(4) ?
    C34 H34A . 0.9800 ?
    C34 H34B . 0.9800 ?
    C34 H34C . 0.9800 ?
    C35 C36 . 1.377(4) ?
    C35 H35 . 0.9500 ?
    C36 C38 . 1.378(4) ?
    C36 C37 . 1.512(4) ?
    C37 H37A . 0.9800 ?
    C37 H37B . 0.9800 ?
    C37 H37C . 0.9800 ?
    C38 C39 . 1.391(3) ?
    C38 H38 . 0.9500 ?
    C39 C40 . 1.506(3) ?
    C40 H40A . 0.9800 ?
    C40 H40B . 0.9800 ?
    C40 H40C . 0.9800 ?
loop_
    _geom_angle_atom_site_label_1
    _geom_angle_atom_site_label_2
    _geom_angle_atom_site_label_3
    _geom_angle_site_symmetry_1
    _geom_angle_site_symmetry_3
    _geom_angle
    _geom_angle_publ_flag
    O1 Zn1 O8 . . 116.97(8) ?
    O1 Zn1 O4 . . 112.40(7) ?
    O8 Zn1 O4 . . 108.30(7) ?
    O1 Zn1 O6 . 2_545 100.69(7) ?
    O8 Zn1 O6 . 2_545 111.41(6) ?
    O4 Zn1 O6 . 2_545 106.46(6) ?
    O7 Zn2 O2 . . 119.20(7) ?
    O7 Zn2 O3 . . 108.31(7) ?
    O2 Zn2 O3 . . 110.45(8) ?
    O7 Zn2 O5 . . 114.23(7) ?
    O2 Zn2 O5 . . 101.74(7) ?
    O3 Zn2 O5 . . 101.43(6) ?
    C1 O1 Zn1 . . 132.64(15) ?
    C1 O2 Zn2 . . 130.29(15) ?
    C11 O3 Zn2 . . 135.35(15) ?
    C11 O4 Zn1 . . 127.61(15) ?
    C21 O5 Zn2 . . 116.12(13) ?
    C21 O6 Zn1 . 2 125.61(14) ?
    C31 O7 Zn2 . . 128.93(15) ?
    C31 O8 Zn1 . . 133.69(15) ?
    O1 C1 O2 . . 125.5(2) ?
    O1 C1 C2 . . 117.8(2) ?
    O2 C1 C2 . . 116.7(2) ?
    C9 C2 C3 . . 121.8(2) ?
    C9 C2 C1 . . 119.0(2) ?
    C3 C2 C1 . . 119.2(2) ?
    C5 C3 C2 . . 118.0(2) ?
    C5 C3 C4 . . 121.5(2) ?
    C2 C3 C4 . . 120.5(2) ?
    C3 C4 H4A . . 109.5 ?
    C3 C4 H4B . . 109.5 ?
    H4A C4 H4B . . 109.5 ?
    C3 C4 H4C . . 109.5 ?
    H4A C4 H4C . . 109.5 ?
    H4B C4 H4C . . 109.5 ?
    C6 C5 C3 . . 122.0(2) ?
    C6 C5 H5 . . 119.0 ?
    C3 C5 H5 . . 119.0 ?
    C5 C6 C8 . . 118.4(2) ?
    C5 C6 C7 . . 120.7(2) ?
    C8 C6 C7 . . 120.9(2) ?
    C6 C7 H7A . . 109.5 ?
    C6 C7 H7B . . 109.5 ?
    H7A C7 H7B . . 109.5 ?
    C6 C7 H7C . . 109.5 ?
    H7A C7 H7C . . 109.5 ?
    H7B C7 H7C . . 109.5 ?
    C6 C8 C9 . . 121.8(2) ?
    C6 C8 H8 . . 119.1 ?
    C9 C8 H8 . . 119.1 ?
    C2 C9 C8 . . 118.1(2) ?
    C2 C9 C10 . . 120.3(2) ?
    C8 C9 C10 . . 121.6(2) ?
    C9 C10 H10A . . 109.5 ?
    C9 C10 H10B . . 109.5 ?
    H10A C10 H10B . . 109.5 ?
    C9 C10 H10C . . 109.5 ?
    H10A C10 H10C . . 109.5 ?
    H10B C10 H10C . . 109.5 ?
    O3 C11 O4 . . 125.1(2) ?
    O3 C11 C12 . . 116.79(18) ?
    O4 C11 C12 . . 118.08(19) ?
    C17 C12 C13 . . 121.6(2) ?
    C17 C12 C11 . . 118.95(19) ?
    C13 C12 C11 . . 119.4(2) ?
    C14 C13 C12 . . 117.7(2) ?
    C14 C13 C20 . . 121.1(2) ?
    C12 C13 C20 . . 121.2(2) ?
    C15 C14 C13 . . 122.3(2) ?
    C15 C14 H14 . . 118.9 ?
    C13 C14 H14 . . 118.9 ?
    C16 C15 C14 . . 118.3(2) ?
    C16 C15 C19 . . 120.6(3) ?
    C14 C15 C19 . . 121.1(2) ?
    C15 C16 C17 . . 122.0(2) ?
    C15 C16 H16 . . 119.0 ?
    C17 C16 H16 . . 119.0 ?
    C16 C17 C12 . . 118.1(2) ?
    C16 C17 C18 . . 120.4(2) ?
    C12 C17 C18 . . 121.44(19) ?
    C17 C18 H18A . . 109.5 ?
    C17 C18 H18B . . 109.5 ?
    H18A C18 H18B . . 109.5 ?
    C17 C18 H18C . . 109.5 ?
    H18A C18 H18C . . 109.5 ?
    H18B C18 H18C . . 109.5 ?
    C15 C19 H19A . . 109.5 ?
    C15 C19 H19B . . 109.5 ?
    H19A C19 H19B . . 109.5 ?
    C15 C19 H19C . . 109.5 ?
    H19A C19 H19C . . 109.5 ?
    H19B C19 H19C . . 109.5 ?
    C13 C20 H20A . . 109.5 ?
    C13 C20 H20B . . 109.5 ?
    H20A C20 H20B . . 109.5 ?
    C13 C20 H20C . . 109.5 ?
    H20A C20 H20C . . 109.5 ?
    H20B C20 H20C . . 109.5 ?
    O5 C21 O6 . . 121.68(19) ?
    O5 C21 C22 . . 118.11(18) ?
    O6 C21 C22 . . 120.21(18) ?
    C23 C22 C27 . . 121.4(2) ?
    C23 C22 C21 . . 119.0(2) ?
    C27 C22 C21 . . 119.6(2) ?
    C24 C23 C22 . . 118.3(2) ?
    C24 C23 C30 . . 120.3(2) ?
    C22 C23 C30 . . 121.5(2) ?
    C25 C24 C23 . . 121.8(3) ?
    C25 C24 H24 . . 119.1 ?
    C23 C24 H24 . . 119.1 ?
    C26 C25 C24 . . 118.5(2) ?
    C26 C25 C29 . . 120.3(3) ?
    C24 C25 C29 . . 121.2(3) ?
    C25 C26 C27 . . 122.3(3) ?
    C25 C26 H26 . . 118.9 ?
    C27 C26 H26 . . 118.9 ?
    C26 C27 C22 . . 117.8(2) ?
    C26 C27 C28 . . 120.7(2) ?
    C22 C27 C28 . . 121.5(2) ?
    C27 C28 H28A . . 109.5 ?
    C27 C28 H28B . . 109.5 ?
    H28A C28 H28B . . 109.5 ?
    C27 C28 H28C . . 109.5 ?
    H28A C28 H28C . . 109.5 ?
    H28B C28 H28C . . 109.5 ?
    C25 C29 H29A . . 109.5 ?
    C25 C29 H29B . . 109.5 ?
    H29A C29 H29B . . 109.5 ?
    C25 C29 H29C . . 109.5 ?
    H29A C29 H29C . . 109.5 ?
    H29B C29 H29C . . 109.5 ?
    C23 C30 H30A . . 109.5 ?
    C23 C30 H30B . . 109.5 ?
    H30A C30 H30B . . 109.5 ?
    C23 C30 H30C . . 109.5 ?
    H30A C30 H30C . . 109.5 ?
    H30B C30 H30C . . 109.5 ?
    O7 C31 O8 . . 125.3(2) ?
    O7 C31 C32 . . 117.2(2) ?
    O8 C31 C32 . . 117.5(2) ?
    C33 C32 C39 . . 120.4(2) ?
    C33 C32 C31 . . 119.2(2) ?
    C39 C32 C31 . . 120.4(2) ?
    C32 C33 C35 . . 118.0(3) ?
    C32 C33 C34 . . 121.9(2) ?
    C35 C33 C34 . . 120.1(2) ?
    C33 C34 H34A . . 109.5 ?
    C33 C34 H34B . . 109.5 ?
    H34A C34 H34B . . 109.5 ?
    C33 C34 H34C . . 109.5 ?
    H34A C34 H34C . . 109.5 ?
    H34B C34 H34C . . 109.5 ?
    C36 C35 C33 . . 122.7(2) ?
    C36 C35 H35 . . 118.7 ?
    C33 C35 H35 . . 118.7 ?
    C35 C36 C38 . . 117.8(2) ?
    C35 C36 C37 . . 121.6(3) ?
    C38 C36 C37 . . 120.6(3) ?
    C36 C37 H37A . . 109.5 ?
    C36 C37 H37B . . 109.5 ?
    H37A C37 H37B . . 109.5 ?
    C36 C37 H37C . . 109.5 ?
    H37A C37 H37C . . 109.5 ?
    H37B C37 H37C . . 109.5 ?
    C36 C38 C39 . . 122.4(3) ?
    C36 C38 H38 . . 118.8 ?
    C39 C38 H38 . . 118.8 ?
    C38 C39 C32 . . 118.7(2) ?
    C38 C39 C40 . . 119.4(2) ?
    C32 C39 C40 . . 121.9(2) ?
    C39 C40 H40A . . 109.5 ?
    C39 C40 H40B . . 109.5 ?
    H40A C40 H40B . . 109.5 ?
    C39 C40 H40C . . 109.5 ?
    H40A C40 H40C . . 109.5 ?
    H40B C40 H40C . . 109.5 ?
loop_
    _geom_torsion_atom_site_label_1
    _geom_torsion_atom_site_label_2
    _geom_torsion_atom_site_label_3
    _geom_torsion_atom_site_label_4
    _geom_torsion_site_symmetry_1
    _geom_torsion_site_symmetry_2
    _geom_torsion_site_symmetry_3
    _geom_torsion_site_symmetry_4
    _geom_torsion
    _geom_torsion_publ_flag
    Zn1 O1 C1 O2 . . . . 11.9(4) ?
    Zn1 O1 C1 C2 . . . . -167.94(16) ?
    Zn2 O2 C1 O1 . . . . 12.8(4) ?
    Zn2 O2 C1 C2 . . . . -167.40(16) ?
    O1 C1 C2 C9 . . . . 91.1(3) ?
    O2 C1 C2 C9 . . . . -88.7(3) ?
    O1 C1 C2 C3 . . . . -89.4(3) ?
    O2 C1 C2 C3 . . . . 90.8(3) ?
    C9 C2 C3 C5 . . . . 0.3(4) ?
    C1 C2 C3 C5 . . . . -179.1(2) ?
    C9 C2 C3 C4 . . . . 179.9(2) ?
    C1 C2 C3 C4 . . . . 0.4(3) ?
    C2 C3 C5 C6 . . . . 1.1(4) ?
    C4 C3 C5 C6 . . . . -178.4(2) ?
    C3 C5 C6 C8 . . . . -1.8(4) ?
    C3 C5 C6 C7 . . . . 178.4(2) ?
    C5 C6 C8 C9 . . . . 1.1(4) ?
    C7 C6 C8 C9 . . . . -179.1(3) ?
    C3 C2 C9 C8 . . . . -1.0(4) ?
    C1 C2 C9 C8 . . . . 178.5(2) ?
    C3 C2 C9 C10 . . . . 178.5(3) ?
    C1 C2 C9 C10 . . . . -2.0(4) ?
    C6 C8 C9 C2 . . . . 0.3(4) ?
    C6 C8 C9 C10 . . . . -179.2(3) ?
    Zn2 O3 C11 O4 . . . . 11.1(4) ?
    Zn2 O3 C11 C12 . . . . -169.00(16) ?
    Zn1 O4 C11 O3 . . . . 12.8(3) ?
    Zn1 O4 C11 C12 . . . . -167.06(14) ?
    O3 C11 C12 C17 . . . . -77.9(3) ?
    O4 C11 C12 C17 . . . . 102.0(2) ?
    O3 C11 C12 C13 . . . . 100.6(2) ?
    O4 C11 C12 C13 . . . . -79.5(3) ?
    C17 C12 C13 C14 . . . . -0.8(3) ?
    C11 C12 C13 C14 . . . . -179.3(2) ?
    C17 C12 C13 C20 . . . . 179.3(2) ?
    C11 C12 C13 C20 . . . . 0.8(3) ?
    C12 C13 C14 C15 . . . . -0.2(4) ?
    C20 C13 C14 C15 . . . . 179.7(2) ?
    C13 C14 C15 C16 . . . . 0.9(4) ?
    C13 C14 C15 C19 . . . . -177.3(2) ?
    C14 C15 C16 C17 . . . . -0.6(4) ?
    C19 C15 C16 C17 . . . . 177.6(2) ?
    C15 C16 C17 C12 . . . . -0.3(3) ?
    C15 C16 C17 C18 . . . . -178.7(2) ?
    C13 C12 C17 C16 . . . . 1.1(3) ?
    C11 C12 C17 C16 . . . . 179.6(2) ?
    C13 C12 C17 C18 . . . . 179.4(2) ?
    C11 C12 C17 C18 . . . . -2.1(3) ?
    Zn2 O5 C21 O6 . . . . -12.9(3) ?
    Zn2 O5 C21 C22 . . . . 166.21(14) ?
    Zn1 O6 C21 O5 2 . . . -168.98(14) ?
    Zn1 O6 C21 C22 2 . . . 11.9(3) ?
    O5 C21 C22 C23 . . . . -101.5(2) ?
    O6 C21 C22 C23 . . . . 77.6(3) ?
    O5 C21 C22 C27 . . . . 78.7(3) ?
    O6 C21 C22 C27 . . . . -102.2(2) ?
    C27 C22 C23 C24 . . . . 2.8(3) ?
    C21 C22 C23 C24 . . . . -177.0(2) ?
    C27 C22 C23 C30 . . . . -176.3(2) ?
    C21 C22 C23 C30 . . . . 3.9(3) ?
    C22 C23 C24 C25 . . . . -1.5(4) ?
    C30 C23 C24 C25 . . . . 177.6(2) ?
    C23 C24 C25 C26 . . . . -0.4(4) ?
    C23 C24 C25 C29 . . . . 179.0(3) ?
    C24 C25 C26 C27 . . . . 1.1(4) ?
    C29 C25 C26 C27 . . . . -178.3(3) ?
    C25 C26 C27 C22 . . . . 0.1(4) ?
    C25 C26 C27 C28 . . . . 179.5(2) ?
    C23 C22 C27 C26 . . . . -2.1(3) ?
    C21 C22 C27 C26 . . . . 177.7(2) ?
    C23 C22 C27 C28 . . . . 178.5(2) ?
    C21 C22 C27 C28 . . . . -1.7(3) ?
    Zn2 O7 C31 O8 . . . . 11.4(3) ?
    Zn2 O7 C31 C32 . . . . -169.20(15) ?
    Zn1 O8 C31 O7 . . . . 13.8(3) ?
    Zn1 O8 C31 C32 . . . . -165.51(15) ?
    O7 C31 C32 C33 . . . . -53.1(3) ?
    O8 C31 C32 C33 . . . . 126.3(2) ?
    O7 C31 C32 C39 . . . . 126.1(2) ?
    O8 C31 C32 C39 . . . . -54.5(3) ?
    C39 C32 C33 C35 . . . . 1.1(3) ?
    C31 C32 C33 C35 . . . . -179.6(2) ?
    C39 C32 C33 C34 . . . . -179.4(2) ?
    C31 C32 C33 C34 . . . . -0.2(4) ?
    C32 C33 C35 C36 . . . . -1.7(4) ?
    C34 C33 C35 C36 . . . . 178.9(3) ?
    C33 C35 C36 C38 . . . . 0.6(4) ?
    C33 C35 C36 C37 . . . . -179.2(3) ?
    C35 C36 C38 C39 . . . . 0.9(4) ?
    C37 C36 C38 C39 . . . . -179.2(2) ?
    C36 C38 C39 C32 . . . . -1.4(4) ?
    C36 C38 C39 C40 . . . . -179.4(2) ?
    C33 C32 C39 C38 . . . . 0.3(3) ?
    C31 C32 C39 C38 . . . . -178.9(2) ?
    C33 C32 C39 C40 . . . . 178.3(2) ?
    C31 C32 C39 C40 . . . . -0.9(3) ?
_shelx_hkl_file
;
   1   0   0  974.65   23.37
  -1   0   0 1000.00   24.29
   2   0   0   83.03    1.87
  -2   0   0   80.08    2.04
  -2   0   0   81.96    2.29
   3   0   0  676.29   15.20
  -3   0   0  664.79   16.58
  -4   0   0    8.29    0.33
   4   0   0    8.81    0.27
   5   0   0   29.91    0.75
  -5   0   0   29.68    0.86
  -6   0   0  131.68    3.39
   6   0   0  133.59    3.08
  -7   0   0    2.01    0.24
   7   0   0    1.72    0.16
   8   0   0    1.27    0.16
  -8   0   0    0.75    0.22
  -9   0   0    0.79    0.25
 -10   0   0    3.75    0.39
  10   0   0    5.57    0.32
  11   0   0   14.82    0.55
 -11   0   0   15.36    0.74
  12   0   0    7.51    0.42
 -12   0   0    8.60    0.62
  13   0   0    8.22    0.46
  14   0   0   11.25    0.56
  15   0   0    2.67    0.36
   0  -1   0   -0.73    0.02
  -1  -1   0   10.39    0.32
  -1  -1   0    9.53    0.29
   1   1   0    9.96    0.24
  -2  -1   0   98.59    2.83
   2  -1   0  103.78    2.32
   2   1   0  102.58    2.31
   3  -1   0  158.49    3.59
  -3  -1   0  158.61    4.38
  -3   1   0  156.80    3.93
   3   1   0  155.82    3.58
  -4  -1   0   22.31    0.66
  -4  -1   0   21.89    0.67
   4  -1   0   22.51    0.58
  -4   1   0   22.98    0.67
   4   1   0   23.54    0.57
   5  -1   0   39.81    0.96
  -5  -1   0   39.96    1.08
  -5  -1   0   35.83    1.13
   5   1   0   40.13    0.95
  -5   1   0   39.23    1.09
  -6  -1   0   94.64    2.42
   6  -1   0   94.01    2.19
   6   1   0   92.33    2.18
  -6   1   0   90.36    2.43
   7  -1   0   85.08    2.07
  -7  -1   0   89.92    2.31
   7   1   0   85.44    2.06
  -7   1   0   87.10    2.32
   8  -1   0   40.49    1.07
  -8  -1   0   42.61    1.24
   8   1   0   41.24    1.07
  -8   1   0   42.42    1.26
  -9  -1   0   24.21    0.84
   9  -1   0   22.84    0.70
  -9   1   0   24.22    0.87
   9   1   0   24.04    0.69
 -10  -1   0   35.90    1.16
  10  -1   0   35.36    0.98
  10   1   0   35.61    0.98
 -11  -1   0   11.33    0.64
  11  -1   0   12.27    0.49
  11   1   0   12.88    0.49
 -12  -1   0    9.33    0.62
  12  -1   0    8.92    0.46
  12   1   0    8.68    0.44
 -13  -1   0    5.29    0.56
  13  -1   0    5.94    0.41
  13   1   0    5.89    0.40
  14  -1   0    0.92    0.29
  14   1   0    0.99    0.29
  15  -1   0   -0.10    0.28
  15   1   0   -0.15    0.28
   0  -2   0  492.26   11.21
   1  -2   0   14.82    0.38
   1   2   0   14.85    0.37
  -2  -2   0   24.12    0.68
  -2  -2   0   25.37    0.75
   2  -2   0   24.77    0.61
   2   2   0   24.47    0.59
  -3  -2   0    5.63    0.23
   3  -2   0    5.52    0.21
  -3  -2   0    5.99    0.25
   3   2   0    5.73    0.19
   4  -2   0    8.60    0.28
  -4  -2   0    8.43    0.33
  -4  -2   0    8.62    0.29
   4   2   0    8.48    0.26
  -5  -2   0   13.69    0.47
  -5  -2   0   13.18    0.42
   5  -2   0   13.39    0.41
   5   2   0   13.68    0.39
   6  -2   0   55.53    1.35
  -6  -2   0   54.55    1.58
  -6  -2   0   56.75    1.51
   6   2   0   54.24    1.33
  -7  -2   0    0.34    0.17
   7  -2   0    0.40    0.13
   7   2   0    0.42    0.12
   8  -2   0    0.39    0.15
  -8  -2   0    0.22    0.19
   8   2   0    0.11    0.13
   9  -2   0    0.48    0.17
  -9  -2   0    0.64    0.24
   9   2   0    0.36    0.15
  10  -2   0    0.42    0.19
 -10  -2   0    0.04    0.24
  10   2   0    0.12    0.17
 -11  -2   0    0.01    0.28
  11  -2   0    0.05    0.20
  11   2   0   -0.19    0.18
  12  -2   0    0.33    0.23
 -12  -2   0   -0.04    0.31
  12   2   0   -0.08    0.21
 -13  -2   0    0.06    0.35
  13   2   0    0.06    0.23
  14  -2   0   -0.25    0.26
 -14  -2   0    0.30    0.40
  14   2   0    0.08    0.26
  15  -2   0    0.11    0.29
   0  -3   0   -0.13    0.05
   1  -3   0  129.76    2.96
   1   3   0  129.17    2.95
  -2  -3   0    2.65    0.19
   2  -3   0    2.73    0.16
   2   3   0    2.70    0.12
  -3  -3   0    0.49    0.11
   3  -3   0    0.70    0.09
  -3  -3   0    0.84    0.12
   3   3   0    0.82    0.08
  -4  -3   0   25.50    0.74
   4  -3   0   24.97    0.66
  -4  -3   0   25.16    0.77
   4   3   0   25.40    0.63
   5  -3   0   49.25    1.23
  -5  -3   0   49.66    1.36
  -5  -3   0   50.48    1.44
   5   3   0   50.15    1.20
  -6  -3   0   61.68    1.66
   6  -3   0   60.09    1.49
  -6  -3   0   61.49    1.75
   6   3   0   61.81    1.47
  -7  -3   0  168.78    4.24
   7  -3   0  162.44    3.86
   7   3   0  166.58    3.83
   8  -3   0  140.28    3.33
  -8  -3   0  142.49    3.67
   8   3   0  142.45    3.31
  -9  -3   0   91.68    2.44
   9  -3   0   88.51    2.19
   9   3   0   88.99    2.16
 -10  -3   0   53.98    1.65
  10  -3   0   56.59    1.46
  10   3   0   57.51    1.43
  11  -3   0   22.89    0.76
 -11  -3   0   24.69    0.92
  11   3   0   24.18    0.74
  12  -3   0    9.52    0.48
 -12  -3   0    9.19    0.61
  12   3   0    9.06    0.46
 -13  -3   0    2.75    0.43
  13  -3   0    3.18    0.33
  13   3   0    3.60    0.34
 -14  -3   0    1.95    0.46
  14  -3   0    2.57    0.34
  15  -3   0    0.34    0.31
   0  -4   0  783.34   17.80
   1  -4   0  243.68    5.53
   1   4   0  243.44    5.52
  -2  -4   0  167.02    4.59
   2  -4   0  156.29    3.69
   2   4   0  160.05    3.67
  -3  -4   0  123.21    3.43
   3  -4   0  115.85    2.77
   3   4   0  120.39    2.75
  -4  -4   0   22.76    0.70
   4  -4   0   22.94    0.61
  -4  -4   0   22.28    0.74
   4   4   0   22.73    0.58
  -5  -4   0   27.77    0.89
   5  -4   0   29.78    0.77
  -5  -4   0   28.60    0.86
   5   4   0   28.46    0.72
  -6  -4   0   43.03    1.22
   6  -4   0   41.67    1.09
  -6  -4   0   43.05    1.26
   6   4   0   42.96    1.05
   7  -4   0   19.66    0.60
  -7  -4   0   20.11    0.68
   7   4   0   19.20    0.56
  -8  -4   0    3.47    0.30
   8  -4   0    3.91    0.27
   8   4   0    3.37    0.25
   9  -4   0    0.12    0.17
  -9  -4   0    0.34    0.22
   9   4   0    0.05    0.15
 -10  -4   0   19.65    0.78
  10  -4   0   19.11    0.66
  10   4   0   19.64    0.62
 -11  -4   0   11.45    0.60
  11  -4   0    9.48    0.47
  11   4   0   10.66    0.46
 -12  -4   0    5.12    0.48
  12  -4   0    4.09    0.35
  12   4   0    3.89    0.33
  13  -4   0    5.71    0.42
 -13  -4   0    4.35    0.49
 -14  -4   0    2.61    0.49
  14  -4   0    3.13    0.36
   0  -5   0   -0.05    0.07
   1  -5   0    5.21    0.22
   1   5   0    5.09    0.20
   2  -5   0   12.84    0.39
  -2  -5   0   13.10    0.56
   2   5   0   13.50    0.37
   3  -5   0   21.48    0.58
  -3  -5   0   20.51    0.76
   3   5   0   21.48    0.55
  -4  -5   0    0.48    0.16
   4  -5   0    0.55    0.11
  -4  -5   0    0.25    0.13
   4   5   0    0.52    0.09
  -5  -5   0    6.54    0.35
   5  -5   0    7.13    0.30
  -5  -5   0    6.97    0.36
   5   5   0    6.97    0.26
   6  -5   0   10.59    0.40
  -6  -5   0   11.21    0.46
  -6  -5   0   10.72    0.43
   6   5   0   10.83    0.36
  -7  -5   0    4.75    0.34
   7  -5   0    3.93    0.27
   7   5   0    3.93    0.24
  -8  -5   0    1.29    0.24
   8  -5   0    1.67    0.21
   8   5   0    1.92    0.18
  -9  -5   0    3.67    0.34
   9  -5   0    3.62    0.28
   9   5   0    3.79    0.25
 -10  -5   0    0.00    0.23
  10  -5   0   -0.09    0.19
  10   5   0    0.04    0.17
  11  -5   0   -0.05    0.21
 -11  -5   0   -0.23    0.25
  11   5   0   -0.24    0.19
 -12  -5   0    0.73    0.34
  12  -5   0    0.63    0.26
 -13  -5   0   -0.08    0.34
  13  -5   0   -0.25    0.25
  14  -5   0    0.04    0.28
 -14  -5   0    0.36    0.39
   0  -6   0   85.08    1.99
   1  -6   0  176.40    4.05
   2  -6   0  111.41    2.67
  -2  -6   0  118.31    3.38
   2   6   0  115.20    2.65
  -3  -6   0   68.11    2.10
   3  -6   0   67.41    1.65
   3   6   0   70.99    1.63
  -4  -6   0   20.26    0.77
   4  -6   0   20.41    0.59
   4   6   0   21.08    0.56
  -5  -6   0   26.98    0.86
  -5  -6   0   27.22    0.93
   5  -6   0   27.10    0.75
   5   6   0   27.79    0.71
   6  -6   0   28.44    0.80
  -6  -6   0   29.15    0.92
  -6  -6   0   28.92    0.95
   6   6   0   28.49    0.75
  -7  -6   0   29.74    0.95
   7  -6   0   30.05    0.85
   7   6   0   29.16    0.79
   8  -6   0    9.61    0.42
  -8  -6   0    9.70    0.49
   8   6   0    9.46    0.38
   9  -6   0    8.82    0.43
  -9  -6   0    8.63    0.49
   9   6   0    8.57    0.37
 -10  -6   0    0.80    0.27
  10  -6   0    0.91    0.24
  10   6   0    0.63    0.20
 -11  -6   0    0.12    0.27
  11  -6   0    0.11    0.23
 -12  -6   0    3.86    0.45
  12  -6   0    4.09    0.37
  13  -6   0    4.63    0.40
 -13  -6   0    3.78    0.49
  14  -6   0    3.81    0.41
 -14  -6   0    2.45    0.47
  -1  -7   0    4.16    0.22
   1  -7   0    4.28    0.22
  -2  -7   0   10.06    0.56
   2  -7   0   10.62    0.36
   2   7   0    9.94    0.33
  -3  -7   0   12.37    0.61
   3  -7   0   11.89    0.40
   3   7   0   12.01    0.37
  -4  -7   0   40.48    1.36
   4  -7   0   40.70    1.06
   4   7   0   42.17    1.02
  -5  -7   0   99.90    3.00
   5  -7   0   99.31    2.43
  -5  -7   0  101.32    2.70
   5   7   0  105.80    2.39
  -6  -7   0   43.66    1.29
   6  -7   0   43.49    1.14
  -6  -7   0   41.87    1.38
   6   7   0   44.12    1.09
   7  -7   0   77.18    1.89
  -7  -7   0   75.27    2.09
   7   7   0   75.19    1.83
   8  -7   0   49.46    1.31
  -8  -7   0   48.35    1.46
   8   7   0   50.73    1.26
  -9  -7   0   29.18    0.99
   9  -7   0   28.17    0.86
   9   7   0   28.36    0.80
 -10  -7   0   18.58    0.76
  10  -7   0   18.20    0.66
 -11  -7   0   18.06    0.79
  11  -7   0   18.18    0.68
 -12  -7   0    6.88    0.57
  12  -7   0    7.98    0.48
 -13  -7   0    2.69    0.44
  13  -7   0    2.78    0.35
   0  -8   0   72.03    1.72
  -1  -8   0   16.41    0.48
   1  -8   0   16.12    0.49
   2  -8   0   18.70    0.54
  -2  -8   0   17.04    0.81
  -3  -8   0    3.83    0.38
   3  -8   0    4.06    0.25
   3   8   0    3.92    0.22
  -4  -8   0   -0.46    0.21
   4  -8   0    0.24    0.13
   4   8   0   -0.31    0.10
   5  -8   0   -0.16    0.13
  -5  -8   0    0.18    0.19
  -5  -8   0   -0.63    0.20
   5   8   0   -0.15    0.11
  -6  -8   0    1.11    0.24
   6  -8   0    0.69    0.18
  -6  -8   0    0.66    0.24
   6   8   0    1.01    0.15
  -7  -8   0    3.84    0.34
   7  -8   0    3.64    0.29
   7   8   0    3.70    0.27
  -8  -8   0    1.21    0.26
   8  -8   0    0.86    0.22
   9  -8   0   18.34    0.66
  -9  -8   0   18.29    0.74
  10  -8   0   12.55    0.55
 -10  -8   0   12.09    0.63
 -11  -8   0    0.49    0.31
  11  -8   0    0.45    0.25
 -12  -8   0    0.53    0.34
  12  -8   0    0.53    0.28
  13  -8   0    0.71    0.31
 -13  -8   0    1.35    0.41
   0  -9   0    0.01    0.11
   1  -9   0    2.27    0.19
  -1  -9   0    2.80    0.19
  -2  -9   0    5.85    0.54
  -2  -9   0    5.08    0.28
   2  -9   0    5.34    0.29
   3  -9   0   32.06    0.87
  -3  -9   0   32.74    1.22
   3   9   0   31.37    0.83
   4  -9   0   28.04    0.80
  -4  -9   0   28.64    1.11
   4   9   0   29.10    0.77
  -5  -9   0   38.34    1.37
   5  -9   0   38.72    1.06
   5   9   0   40.91    1.02
  -6  -9   0   27.69    0.97
   6  -9   0   28.06    0.84
   6   9   0   30.01    0.80
  -7  -9   0   18.55    0.74
   7  -9   0   17.78    0.62
  -8  -9   0    5.98    0.44
   8  -9   0    5.01    0.38
  -9  -9   0   15.95    0.72
   9  -9   0   16.76    0.63
 -10  -9   0    3.86    0.41
  10  -9   0    3.51    0.34
 -11  -9   0    9.24    0.60
  11  -9   0    8.99    0.51
 -12  -9   0   11.53    0.68
  12  -9   0   10.41    0.57
  13  -9   0    1.28    0.33
 -13  -9   0    0.43    0.38
   0 -10   0  168.22    3.91
   1 -10   0  170.63    3.95
  -1 -10   0  169.22    3.94
   2 -10   0  132.56    3.21
  -2 -10   0  135.97    3.20
  -2 -10   0  141.85    4.17
  -3 -10   0   73.55    2.38
   3 -10   0   72.36    1.80
  -4 -10   0   25.50    1.07
   4 -10   0   25.15    0.76
   4  10   0   26.25    0.71
   5 -10   0   12.74    0.48
  -5 -10   0   12.61    0.70
   6 -10   0    1.00    0.21
  -6 -10   0    1.03    0.27
   7 -10   0    4.27    0.32
  -7 -10   0    3.45    0.37
  -8 -10   0    1.56    0.31
   8 -10   0    1.54    0.26
   9 -10   0   -0.11    0.22
  -9 -10   0   -0.01    0.26
 -10 -10   0    2.66    0.39
  10 -10   0    2.58    0.32
  11 -10   0    2.67    0.35
 -11 -10   0    2.41    0.40
 -12 -10   0   10.06    0.67
  12 -10   0    9.88    0.57
   0 -11   0    0.66    0.15
   1 -11   0   -0.13    0.13
  -1 -11   0   -0.09    0.12
  -2 -11   0   12.54    0.80
   2 -11   0   12.35    0.47
  -2 -11   0   13.07    0.46
  -3 -11   0   13.21    0.81
   3 -11   0   13.29    0.49
  -4 -11   0   28.72    1.21
   4 -11   0   29.14    0.85
   5 -11   0   26.22    0.80
  -5 -11   0   27.02    1.11
  -6 -11   0    1.87    0.33
   6 -11   0    1.94    0.25
   7 -11   0   16.35    0.61
  -7 -11   0   16.35    0.74
   8 -11   0    9.13    0.48
  -8 -11   0    8.60    0.57
  -9 -11   0    1.52    0.34
   9 -11   0    1.43    0.28
 -10 -11   0    1.16    0.36
  10 -11   0    1.42    0.31
 -11 -11   0    1.45    0.38
  11 -11   0    0.68    0.30
  12 -11   0    0.10    0.30
 -12 -11   0    0.41    0.38
   0 -12   0    5.42    0.33
  -1 -12   0    0.65    0.40
   1 -12   0    0.49    0.16
  -1 -12   0    0.27    0.16
  -2 -12   0   12.20    0.85
   2 -12   0   13.36    0.50
   3 -12   0    9.23    0.43
  -3 -12   0   10.35    0.78
  -4 -12   0   13.33    0.87
   4 -12   0   14.09    0.53
  -5 -12   0   20.99    1.02
   5 -12   0   20.82    0.69
   6 -12   0    2.30    0.28
  -6 -12   0    2.46    0.37
   7 -12   0    5.26    0.38
  -7 -12   0    4.87    0.46
   8 -12   0    4.21    0.37
  -8 -12   0    4.54    0.46
   9 -12   0    6.16    0.45
  -9 -12   0    5.76    0.51
  10 -12   0    6.70    0.48
 -10 -12   0    6.39    0.55
 -11 -12   0    0.95    0.38
  11 -12   0    0.33    0.31
   1 -13   0    0.14    0.17
  -1 -13   0   -0.07    0.40
   2 -13   0    1.25    0.21
  -2 -13   0    1.62    0.46
  -3 -13   0    2.96    0.52
   3 -13   0    3.46    0.28
   4 -13   0    9.26    0.45
  -4 -13   0    8.89    0.77
   5 -13   0   33.45    0.99
  -5 -13   0   34.38    1.41
   6 -13   0   21.96    0.74
  -6 -13   0   21.13    0.91
   7 -13   0   17.08    0.67
  -7 -13   0   18.43    0.82
   8 -13   0   10.24    0.54
  -8 -13   0   10.02    0.66
  -9 -13   0   10.11    0.66
   9 -13   0   11.52    0.59
 -10 -13   0    7.86    0.63
  10 -13   0    6.93    0.51
 -11 -13   0    2.43    0.46
   0 -14   0   21.02    1.23
   1 -14   0   12.50    1.00
  -1 -14   0   12.70    0.99
   2 -14   0    8.01    0.43
  -2 -14   0    7.61    0.77
   3 -14   0   15.29    0.58
  -3 -14   0   13.96    1.02
  -4 -14   0    5.04    0.65
   4 -14   0    5.97    0.40
   5 -14   0    0.07    0.22
   6 -14   0   10.22    0.52
  -6 -14   0   11.89    0.69
  -7 -14   0    5.06    0.52
   7 -14   0    5.27    0.41
  -8 -14   0    1.82    0.41
   8 -14   0    1.39    0.31
  -9 -14   0    1.16    0.38
   9 -14   0    0.69    0.31
 -10 -14   0    6.77    0.61
  10 -14   0    7.41    0.54
   0 -15   0    0.34    0.52
   1 -15   0    0.21    0.53
  -1 -15   0    1.02    0.53
   2 -15   0    2.50    0.64
  -2 -15   0    3.03    0.62
  -3 -15   0    0.29    0.50
   3 -15   0    0.57    0.22
  -4 -15   0    0.53    0.48
   4 -15   0    0.94    0.25
   5 -15   0    0.97    0.27
   6 -15   0    0.52    0.26
   7 -15   0    0.57    0.28
  -7 -15   0    1.13    0.39
  -8 -15   0    0.33    0.37
   8 -15   0    0.31    0.29
  -9 -15   0    0.73    0.39
   9 -15   0    0.21    0.30
   0 -16   0    4.44    0.75
   1 -16   0   11.23    1.02
  -1 -16   0   10.11    0.96
   2 -16   0   24.30    1.45
  -2 -16   0   25.56    1.41
   3 -16   0    1.96    0.65
  -3 -16   0    3.15    0.64
  -4 -16   0   14.17    1.06
   4 -16   0   12.42    1.13
   5 -16   0    8.18    0.49
   5 -16   0    7.52    0.92
  -6 -16   0    1.32    0.41
   6 -16   0   -0.03    0.63
   6 -16   0    0.77    0.29
   7 -16   0    1.49    0.68
   7 -16   0    1.44    0.32
  -7 -16   0    2.00    0.44
   8 -16   0    2.73    0.76
  -8 -16   0    3.83    0.53
   8 -16   0    3.54    0.41
   0 -17   0    0.37    0.58
   1 -17   0    3.36    0.72
  -1 -17   0    2.87    0.70
  -2 -17   0    0.45    0.60
   2 -17   0    0.65    0.62
  -3 -17   0    6.69    0.83
   3 -17   0    5.60    0.84
  -4 -17   0   19.28    1.23
   4 -17   0   15.85    1.30
   5 -17   0   14.50    1.26
   6 -17   0    3.01    0.78
  -6 -17   0    2.25    0.48
  -7 -17   0    2.09    0.46
   7 -17   0    1.16    0.33
   0 -18   0    1.49    0.68
   1 -18   0    1.74    0.71
  -1 -18   0    1.63    0.67
   2 -18   0    0.35    0.64
  -2 -18   0   -0.47    0.60
  -3 -18   0   -0.72    0.59
   3 -18   0    0.16    0.65
  -2 -19   0    0.16    0.66
  -3 -19   0    1.20    0.69
  15   0  -1   -0.21    0.28
  14   0  -1    0.11    0.26
  13   0  -1   -0.13    0.23
  12   0  -1   -0.07    0.20
 -11   0   1   -0.50    0.28
  11   0  -1   -0.02    0.18
  10   0  -1   -0.34    0.15
 -10   0   1   -0.19    0.24
   9   0  -1   -0.13    0.14
  -9   0   1   -0.28    0.20
   8   0  -1   -0.07    0.12
  -8   0   1   -0.20    0.18
   7   0  -1   -0.12    0.10
  -7   0   1    0.07    0.16
  -6   0   1    0.02    0.14
   6   0  -1   -0.18    0.09
   5   0  -1   -0.04    0.07
  -5   0   1    0.07    0.11
  -4   0   1   -0.04    0.09
   4   0  -1   -0.04    0.06
  -3   0   1    0.02    0.08
   3   0  -1   -0.10    0.05
   2   0  -1   -0.04    0.04
  -2   0   1   -0.03    0.06
   1   0  -1   -0.02    0.02
  -1   0   1   -0.06    0.03
   1   0   1   -0.73    0.03
  -1   0  -1   -0.75    0.04
  -1   0  -1   -0.77    0.04
  -2   0  -1   -0.28    0.06
  -2   0  -1   -0.27    0.06
   2   0   1   -0.30    0.04
  -3   0  -1    0.06    0.08
  -3   0  -1   -0.04    0.07
   3   0   1    0.12    0.06
   4   0   1   -0.05    0.07
  -4   0  -1   -0.02    0.08
  -4   0  -1    0.04    0.09
  -5   0  -1   -0.01    0.11
   5   0   1   -0.09    0.08
   6   0   1    0.03    0.09
  -6   0  -1    0.06    0.14
   7   0   1   -0.01    0.10
  -7   0  -1   -0.21    0.15
  -8   0  -1   -0.10    0.18
   8   0   1   -0.13    0.12
   9   0   1    0.02    0.14
  -9   0  -1   -0.14    0.20
  10   0   1   -0.21    0.15
 -10   0  -1    0.19    0.26
 -11   0  -1   -0.35    0.28
  11   0   1    0.01    0.18
 -12   0  -1   -0.35    0.33
  12   0   1   -0.05    0.20
  13   0   1    0.42    0.25
  14   0   1   -0.15    0.25
  15   0   1   -0.08    0.28
  15  -1  -1    6.56    0.49
  15   1  -1    4.65    0.42
  14  -1  -1   11.34    0.55
  14   1  -1   11.97    0.55
  13  -1  -1   12.09    0.55
 -13  -1   1   11.53    0.73
  13   1  -1   12.89    0.55
  12  -1  -1    3.91    0.33
 -12  -1   1    3.36    0.44
  12   1  -1    4.21    0.32
  11  -1  -1   15.60    0.57
 -11  -1   1   15.51    0.73
  11   1  -1   14.99    0.55
 -10  -1   1    5.95    0.46
  10  -1  -1    5.57    0.33
  10   1  -1    5.81    0.32
  -9  -1   1    7.25    0.45
   9  -1  -1    7.94    0.35
   9   1  -1    8.01    0.35
  -9   1   1    6.95    0.48
   8  -1  -1   12.61    0.44
  -8  -1   1   13.82    0.56
  -8   1   1   11.99    0.57
   8   1  -1   12.75    0.43
  -7  -1   1   12.49    0.49
   7  -1  -1   11.72    0.39
  -7   1   1   10.60    0.50
   7   1  -1   11.16    0.39
   6  -1  -1    1.62    0.14
  -6  -1   1    1.83    0.19
   6   1  -1    1.63    0.14
  -6   1   1    1.80    0.21
  -5  -1   1   -0.02    0.10
   5  -1  -1    0.18    0.08
   5   1  -1    0.00    0.08
  -5   1   1    0.11    0.12
  -4  -1   1   62.35    1.63
   4  -1  -1   64.01    1.49
   4   1  -1   65.06    1.48
  -4   1   1   60.76    1.65
  -3  -1   1   78.63    2.02
   3  -1  -1   80.89    1.85
   3   1  -1   80.53    1.84
   2  -1  -1  265.33    5.86
  -2  -1   1  250.48    6.35
   2   1  -1  257.80    5.82
   1  -1  -1    0.33    0.04
  -1  -1   1    0.39    0.05
   1   1  -1    0.35    0.04
   0  -1  -1   55.41    1.54
   0   1  -1   52.50    1.24
   1  -1   1   44.09    1.00
  -1  -1  -1   42.37    1.23
   1   1   1   43.07    0.98
  -2  -1  -1    0.46    0.07
  -2  -1  -1    0.22    0.08
   2  -1   1    0.45    0.06
  -2   1  -1    0.60    0.09
   2   1   1    0.45    0.05
   3  -1   1   60.69    1.44
  -3  -1  -1   60.89    1.74
  -3  -1  -1   60.85    1.58
  -3   1  -1   62.26    1.59
   3   1   1   62.55    1.42
  -4  -1  -1   24.61    0.75
   4  -1   1   25.39    0.64
  -4  -1  -1   26.06    0.73
  -4   1  -1   25.30    0.73
   4   1   1   24.76    0.63
   5  -1   1  138.96    3.16
  -5  -1  -1  135.11    3.47
  -5  -1  -1  137.02    3.85
   5   1   1  136.62    3.15
  -5   1  -1  136.84    3.48
  -6  -1  -1    5.49    0.28
  -6  -1  -1    5.72    0.32
   6  -1   1    5.83    0.25
  -6   1  -1    5.58    0.33
   6   1   1    5.50    0.24
   7  -1   1    0.00    0.11
  -7  -1  -1    0.31    0.16
  -7   1  -1    0.35    0.18
   7   1   1   -0.13    0.10
   8  -1   1    3.40    0.24
  -8  -1  -1    4.25    0.33
  -8   1  -1    3.55    0.33
   8   1   1    3.45    0.25
  -9  -1  -1    0.05    0.21
   9  -1   1   -0.12    0.14
   9   1   1   -0.06    0.14
  -9   1  -1    0.17    0.24
 -10  -1  -1   -0.43    0.22
  10  -1   1   -0.16    0.16
  10   1   1   -0.16    0.16
 -10   1  -1   -0.23    0.25
  11  -1   1    2.36    0.26
 -11  -1  -1    2.34    0.37
  11   1   1    2.50    0.26
 -12  -1  -1    6.93    0.56
  12  -1   1    6.88    0.41
  12   1   1    6.28    0.40
 -13  -1  -1    6.99    0.61
  13  -1   1    6.28    0.44
  13   1   1    7.21    0.44
  14  -1   1    1.03    0.29
 -14  -1  -1   -0.04    0.43
  14   1   1    0.59    0.28
  15  -1   1    1.35    0.32
  15   1   1    0.84    0.31
  15  -2  -1    0.48    0.30
  15   2  -1   -0.18    0.28
 -14  -2   1    1.78    0.48
  14  -2  -1    1.40    0.31
  14   2  -1    2.14    0.32
  13  -2  -1    4.59    0.38
 -13  -2   1    4.95    0.52
  13   2  -1    6.05    0.42
  12  -2  -1   43.86    1.21
 -12  -2   1   43.61    1.42
  12   2  -1   41.72    1.18
  11  -2  -1   19.21    0.66
 -11  -2   1   20.50    0.83
  11   2  -1   20.26    0.65
 -10  -2   1   15.40    0.66
  10  -2  -1   14.34    0.53
  10   2  -1   14.48    0.51
  -9  -2   1   11.79    0.55
   9  -2  -1   11.23    0.44
   9   2  -1   11.16    0.42
   8  -2  -1    9.55    0.38
  -8  -2   1    9.88    0.48
   8   2  -1    9.07    0.36
  -7  -2   1   54.38    1.50
   7  -2  -1   53.84    1.34
   7   2  -1   53.54    1.32
   6  -2  -1   28.26    0.76
  -6  -2   1   30.29    0.87
   6   2  -1   28.29    0.74
   5  -2  -1   76.07    1.80
  -5  -2   1   75.88    1.98
   5   2  -1   75.99    1.78
  -4  -2   1   60.36    1.61
  -4  -2   1   63.23    1.74
   4  -2  -1   62.33    1.47
   4   2  -1   61.94    1.45
  -3  -2   1   61.98    1.68
   3  -2  -1   57.94    1.39
  -3  -2   1   57.22    1.52
   3   2  -1   58.98    1.37
   2  -2  -1   24.63    0.59
  -2  -2   1   22.66    0.65
   2   2  -1   24.34    0.58
   1  -2  -1  100.87    2.31
   1   2  -1  101.96    2.32
   0  -2  -1    0.57    0.12
   0  -2  -1    0.46    0.04
  -1  -2  -1  444.70   12.04
   1  -2   1  422.94    9.82
   1   2   1  426.90    9.75
  -2  -2  -1   26.04    0.74
   2  -2   1   27.27    0.66
  -2  -2  -1   26.29    0.80
   2   2   1   26.36    0.63
  -3  -2  -1   49.85    1.43
  -3  -2  -1   48.47    1.31
   3  -2   1   51.09    1.19
   3   2   1   49.54    1.16
  -4  -2  -1   -0.10    0.09
  -4  -2  -1   -0.09    0.07
   4  -2   1   -0.11    0.07
   4   2   1   -0.06    0.06
  -5  -2  -1    6.83    0.28
   5  -2   1    7.68    0.28
  -5  -2  -1    7.03    0.33
   5   2   1    7.01    0.25
  -6  -2  -1    6.37    0.34
   6  -2   1    7.58    0.29
  -6  -2  -1    6.71    0.28
   6   2   1    6.53    0.26
  -7  -2  -1    1.74    0.21
   7  -2   1    1.53    0.17
   7   2   1    1.45    0.15
  -8  -2  -1    0.22    0.18
   8  -2   1   -0.16    0.13
   8   2   1   -0.12    0.12
   9  -2   1    1.45    0.20
  -9  -2  -1    1.22    0.26
   9   2   1    0.88    0.17
 -10  -2  -1    2.41    0.33
  10  -2   1    2.89    0.26
  10   2   1    3.05    0.25
  11  -2   1   15.01    0.57
 -11  -2  -1   15.23    0.70
  11   2   1   15.32    0.55
  12  -2   1   18.00    0.65
 -12  -2  -1   17.93    0.83
  12   2   1   19.07    0.65
 -13  -2  -1    4.80    0.54
  13  -2   1    5.21    0.39
  13   2   1    5.06    0.37
  14  -2   1    2.84    0.35
 -14  -2  -1    1.40    0.45
  14   2   1    2.46    0.33
  15  -2   1    4.04    0.41
  15  -3  -1   -0.07    0.29
 -14  -3   1    0.01    0.38
  14  -3  -1   -0.24    0.26
  14   3  -1    0.02    0.26
 -13  -3   1   -0.55    0.33
  13  -3  -1   -0.03    0.23
  13   3  -1    0.08    0.23
  12  -3  -1    1.60    0.26
 -12  -3   1    1.55    0.36
  12   3  -1    1.21    0.25
  11  -3  -1    0.27    0.21
 -11  -3   1    0.39    0.27
  11   3  -1    0.30    0.20
  10  -3  -1    0.14    0.17
 -10  -3   1    0.11    0.24
  10   3  -1    0.00    0.16
   9  -3  -1    1.38    0.21
  -9  -3   1    1.62    0.26
   9   3  -1    1.30    0.18
  -8  -3   1    1.65    0.24
   8  -3  -1    1.82    0.20
   8   3  -1    1.30    0.17
   7  -3  -1    6.89    0.33
  -7  -3   1    8.49    0.40
   7   3  -1    7.70    0.31
   6  -3  -1    0.40    0.12
  -6  -3   1    0.45    0.15
   6   3  -1    0.52    0.11
  -5  -3   1   34.18    1.03
   5  -3  -1   36.12    0.91
  -5  -3   1   35.95    1.01
   5   3  -1   36.38    0.88
   4  -3  -1    8.40    0.29
  -4  -3   1    8.72    0.34
  -4  -3   1    7.85    0.32
   4   3  -1    8.96    0.27
  -3  -3   1    0.69    0.12
   3  -3  -1    0.58    0.09
  -3  -3   1    0.63    0.11
   3   3  -1    0.72    0.08
   2  -3  -1    0.09    0.06
   2   3  -1    0.01    0.06
   1  -3  -1   13.18    0.35
   1   3  -1   13.12    0.35
   0  -3   1   52.81    1.23
   0  -3  -1   51.31    1.21
   1  -3   1    5.85    0.22
  -1  -3  -1    6.54    0.34
   1   3   1    6.28    0.18
   2  -3   1   30.49    0.77
  -2  -3  -1   31.37    0.96
   2   3   1   31.66    0.74
  -3  -3  -1   26.52    0.78
  -3  -3  -1   27.47    0.84
   3  -3   1   27.46    0.69
   3   3   1   27.00    0.65
  -4  -3  -1    4.18    0.25
  -4  -3  -1    3.99    0.23
   4  -3   1    4.03    0.21
   4   3   1    4.08    0.17
  -5  -3  -1   23.12    0.72
  -5  -3  -1   23.66    0.72
   5  -3   1   23.13    0.63
   5   3   1   22.98    0.60
  -6  -3  -1    6.14    0.28
  -6  -3  -1    7.12    0.35
   6  -3   1    6.59    0.29
   6   3   1    6.49    0.25
  -7  -3  -1    4.10    0.32
   7  -3   1    4.19    0.26
   7   3   1    3.65    0.23
  -8  -3  -1   10.61    0.49
   8  -3   1    9.35    0.41
   8   3   1   10.21    0.37
  -9  -3  -1    0.05    0.21
   9  -3   1   -0.14    0.16
   9   3   1   -0.01    0.14
  10  -3   1    5.68    0.36
 -10  -3  -1    5.03    0.41
  10   3   1    5.56    0.34
 -11  -3  -1   -0.19    0.27
  11  -3   1    0.25    0.20
  11   3   1    0.38    0.19
 -12  -3  -1    1.31    0.36
  12  -3   1    0.98    0.26
  12   3   1    1.03    0.24
  13  -3   1    1.01    0.27
 -13  -3  -1    1.19    0.40
  13   3   1    0.61    0.26
  14  -3   1    0.65    0.29
 -14  -3  -1    0.10    0.39
  15  -3   1    0.58    0.31
 -14  -4   1    1.72    0.45
  14  -4  -1    2.07    0.33
  13  -4  -1    2.52    0.32
 -13  -4   1    2.60    0.43
  13   4  -1    2.24    0.30
 -12  -4   1    5.03    0.47
  12  -4  -1    4.41    0.36
  12   4  -1    4.59    0.34
 -11  -4   1    5.47    0.45
  11  -4  -1    5.34    0.38
  11   4  -1    4.86    0.36
 -10  -4   1    4.90    0.40
  10  -4  -1    5.62    0.35
  10   4  -1    4.84    0.33
  -9  -4   1   16.69    0.66
   9  -4  -1   16.07    0.56
   9   4  -1   15.91    0.53
  -8  -4   1   30.57    0.98
   8  -4  -1   32.32    0.87
   8   4  -1   30.45    0.83
   7  -4  -1   22.06    0.66
  -7  -4   1   22.93    0.75
   7   4  -1   23.20    0.63
  -6  -4   1   27.97    0.85
  -6  -4   1   27.18    0.83
   6  -4  -1   27.95    0.76
   6   4  -1   27.80    0.72
  -5  -4   1   60.21    1.73
   5  -4  -1   59.50    1.45
  -5  -4   1   59.26    1.60
   5   4  -1   58.81    1.42
  -4  -4   1   39.12    1.17
   4  -4  -1   38.13    0.96
  -4  -4   1   38.43    1.07
   4   4  -1   37.83    0.93
   3  -4  -1   24.91    0.64
  -3  -4   1   24.88    0.73
  -3  -4   1   24.34    0.82
   3   4  -1   24.48    0.62
   2  -4  -1   19.50    0.51
   2   4  -1   18.97    0.50
   1  -4  -1   83.99    1.94
   1   4  -1   84.07    1.94
   0  -4  -1    0.64    0.07
   0  -4   1    0.55    0.08
  -1  -4  -1   -0.05    0.14
   1  -4   1    0.05    0.07
   1   4   1    0.03    0.05
  -2  -4  -1   35.19    1.10
   2  -4   1   33.78    0.86
   2   4   1   35.10    0.82
  -3  -4  -1    8.11    0.39
   3  -4   1    9.23    0.31
   3   4   1    9.42    0.26
  -4  -4  -1    3.27    0.26
  -4  -4  -1    3.72    0.26
   4  -4   1    3.51    0.22
   4   4   1    3.90    0.17
  -5  -4  -1    1.60    0.19
  -5  -4  -1    1.37    0.15
   5  -4   1    2.04    0.17
   5   4   1    1.83    0.12
  -6  -4  -1    0.88    0.13
   6  -4   1    1.15    0.15
  -6  -4  -1    1.16    0.19
   6   4   1    1.02    0.12
   7  -4   1    0.51    0.15
  -7  -4  -1    0.70    0.19
   7   4   1    0.36    0.12
   8  -4   1    3.53    0.25
  -8  -4  -1    3.11    0.30
   8   4   1    2.59    0.21
   9  -4   1    0.62    0.18
  -9  -4  -1    0.92    0.24
   9   4   1    0.05    0.16
  10  -4   1   -0.05    0.18
 -10  -4  -1    0.00    0.24
  10   4   1   -0.46    0.16
  11  -4   1   10.91    0.50
 -11  -4  -1   11.52    0.60
  11   4   1   10.88    0.49
  12  -4   1   10.04    0.49
 -12  -4  -1    9.56    0.61
  13  -4   1    0.53    0.27
 -13  -4  -1   -0.02    0.34
  14  -4   1    1.34    0.31
 -14  -4  -1    0.78    0.41
  14  -5  -1   10.87    0.58
 -14  -5   1   10.84    0.74
  13  -5  -1   11.97    0.58
 -13  -5   1   12.76    0.73
 -12  -5   1   17.18    0.80
  12  -5  -1   16.83    0.67
  12   5  -1   18.17    0.64
  11  -5  -1   12.30    0.53
 -11  -5   1   12.63    0.64
  11   5  -1   11.99    0.50
 -10  -5   1    8.35    0.52
  10  -5  -1    9.47    0.45
  10   5  -1    8.92    0.40
  -9  -5   1    1.68    0.27
   9  -5  -1    1.87    0.23
   9   5  -1    1.97    0.21
   8  -5  -1    7.85    0.37
  -8  -5   1    7.86    0.43
   8   5  -1    7.59    0.33
  -7  -5   1    8.82    0.43
   7  -5  -1    8.41    0.37
   7   5  -1    8.97    0.34
  -6  -5   1    2.30    0.23
  -6  -5   1    1.98    0.18
   6  -5  -1    2.20    0.19
   6   5  -1    2.29    0.16
  -5  -5   1    2.09    0.21
  -5  -5   1    2.00    0.20
   5  -5  -1    2.24    0.17
   5   5  -1    2.51    0.18
  -4  -5   1   15.98    0.61
  -4  -5   1   15.46    0.55
   4  -5  -1   16.71    0.48
   4   5  -1   15.52    0.44
   3  -5  -1   30.51    0.78
  -3  -5   1   30.31    1.01
   3   5  -1   30.68    0.76
   2  -5  -1   35.39    0.88
   2   5  -1   35.45    0.87
   1  -5  -1  111.03    2.53
   1   5  -1  108.33    2.53
   0  -5  -1   10.06    0.30
   0  -5   1    9.96    0.32
   1  -5   1   -0.09    0.08
  -1  -5  -1   -0.15    0.16
   2  -5   1    7.35    0.27
  -2  -5  -1    7.52    0.43
   2   5   1    7.46    0.24
   3  -5   1   12.01    0.39
  -3  -5  -1   12.46    0.52
   3   5   1   12.46    0.35
   4  -5   1    2.15    0.17
  -4  -5  -1    3.05    0.24
  -4  -5  -1    2.54    0.22
   4   5   1    2.66    0.16
  -5  -5  -1    0.09    0.13
  -5  -5  -1    0.18    0.14
   5  -5   1    0.13    0.11
   5   5   1    0.32    0.09
  -6  -5  -1    0.08    0.13
   6  -5   1    0.16    0.13
  -6  -5  -1    0.20    0.15
   6   5   1    0.12    0.10
   7  -5   1   10.93    0.42
  -7  -5  -1   10.69    0.48
   7   5   1   10.07    0.36
  -8  -5  -1   12.21    0.54
   8  -5   1   11.98    0.46
   8   5   1   11.20    0.41
   9  -5   1    0.66    0.19
  -9  -5  -1    0.90    0.25
   9   5   1    0.71    0.17
  10  -5   1    1.36    0.23
 -10  -5  -1    1.53    0.30
  10   5   1    1.73    0.22
 -11  -5  -1    0.46    0.28
  11  -5   1    0.28    0.22
 -12  -5  -1    1.84    0.37
  12  -5   1    1.70    0.29
  13  -5   1    0.24    0.26
 -13  -5  -1    0.01    0.35
  14  -5   1    1.06    0.32
 -14  -5  -1    1.08    0.42
 -14  -6   1    2.04    0.46
  14  -6  -1    2.81    0.37
 -13  -6   1    2.00    0.41
  13  -6  -1    2.35    0.34
 -12  -6   1    6.85    0.55
  12  -6  -1    7.36    0.46
  11  -6  -1   30.90    0.96
 -11  -6   1   32.05    1.10
  11   6  -1   32.37    0.92
  10  -6  -1   46.55    1.30
 -10  -6   1   47.43    1.46
  10   6  -1   49.19    1.26
   9  -6  -1    3.24    0.28
  -9  -6   1    3.80    0.35
   9   6  -1    4.26    0.30
  -8  -6   1    3.58    0.32
   8  -6  -1    3.67    0.28
   8   6  -1    3.63    0.27
   7  -6  -1   20.66    0.64
  -7  -6   1   21.11    0.73
   7   6  -1   21.31    0.61
   6  -6  -1    3.25    0.23
  -6  -6   1    3.36    0.28
  -6  -6   1    2.64    0.24
   6   6  -1    3.00    0.21
   5  -6  -1    2.92    0.21
  -5  -6   1    3.53    0.27
  -5  -6   1    2.63    0.26
   5   6  -1    3.56    0.21
  -4  -6   1   18.98    0.65
  -4  -6   1   18.96    0.74
   4  -6  -1   19.14    0.56
   4   6  -1   19.69    0.53
   3  -6  -1    6.57    0.27
   3   6  -1    6.28    0.26
   2  -6  -1   94.28    2.22
   2   6  -1   95.20    2.21
   1  -6  -1   26.03    0.66
   1   6  -1   25.59    0.66
   0  -6   1   16.47    0.46
   0  -6  -1   15.74    0.44
  -1  -6  -1    4.67    0.42
  -1  -6  -1    4.87    0.21
   1  -6   1    5.18    0.23
   2  -6   1   11.60    0.39
  -2  -6  -1   12.36    0.59
   2   6   1   12.31    0.35
   3  -6   1    3.71    0.22
  -3  -6  -1    2.86    0.28
   3   6   1    3.68    0.18
  -4  -6  -1    0.07    0.16
   4  -6   1    0.07    0.11
   4   6   1    0.29    0.09
   5  -6   1   22.95    0.66
  -5  -6  -1   23.79    0.78
  -5  -6  -1   22.79    0.82
   5   6   1   23.11    0.61
  -6  -6  -1   16.77    0.64
  -6  -6  -1   17.32    0.64
   6  -6   1   16.57    0.54
   6   6   1   16.93    0.49
  -7  -6  -1    0.62    0.20
   7  -6   1    0.41    0.17
   7   6   1    0.58    0.13
  -8  -6  -1    0.15    0.20
   8  -6   1    0.00    0.16
   8   6   1    0.04    0.13
  -9  -6  -1    0.16    0.23
   9  -6   1    0.02    0.18
   9   6   1   -0.10    0.15
  10  -6   1    6.46    0.40
 -10  -6  -1    5.76    0.46
 -11  -6  -1    0.80    0.30
  11  -6   1    1.22    0.26
 -12  -6  -1    3.25    0.43
  12  -6   1    2.60    0.33
 -13  -6  -1    3.83    0.48
  13  -6   1    3.47    0.37
 -14  -6  -1    2.43    0.48
  14  -6   1    2.36    0.37
 -14  -7   1    2.77    0.49
  14  -7  -1    2.52    0.37
  13  -7  -1    1.84    0.33
 -13  -7   1    1.73    0.40
  12  -7  -1    0.33    0.26
 -12  -7   1    0.13    0.32
  11  -7  -1    1.94    0.29
 -11  -7   1    1.29    0.32
  10  -7  -1    8.33    0.44
 -10  -7   1    7.10    0.50
   9  -7  -1    0.60    0.21
  -9  -7   1    1.02    0.26
   9   7  -1    0.66    0.18
   8  -7  -1   20.11    0.67
  -8  -7   1   21.06    0.76
   8   7  -1   20.48    0.62
   7  -7  -1    7.43    0.38
  -7  -7   1    7.46    0.43
   7   7  -1    7.68    0.34
  -6  -7   1    7.51    0.41
   6  -7  -1    7.01    0.34
  -6  -7   1    5.26    0.44
   6   7  -1    7.62    0.31
  -5  -7   1   13.73    0.66
   5  -7  -1   15.67    0.50
  -5  -7   1   14.52    0.58
   5   7  -1   16.16    0.47
   4  -7  -1   38.59    1.02
  -4  -7   1   40.53    1.35
   4   7  -1   40.94    1.01
   3  -7  -1    9.82    0.36
   3   7  -1   10.48    0.34
   2  -7  -1   44.99    1.10
   2   7  -1   43.79    1.09
  -1  -7   1    3.82    0.22
   1  -7  -1    3.62    0.20
   0  -7  -1    0.02    0.08
   0  -7   1   -0.03    0.09
  -1  -7  -1    0.23    0.22
  -1  -7  -1    0.33    0.09
   1  -7   1    0.26    0.10
   2  -7   1    1.04    0.14
  -2  -7  -1    0.86    0.24
   2   7   1    1.05    0.11
   3  -7   1    8.88    0.34
  -3  -7  -1    8.10    0.51
   3   7   1    9.29    0.30
   4  -7   1   74.34    1.81
  -4  -7  -1   73.59    2.27
   4   7   1   75.75    1.76
   5  -7   1   33.01    0.90
  -5  -7  -1   32.58    1.13
  -5  -7  -1   34.20    1.05
   5   7   1   33.54    0.85
  -6  -7  -1   21.91    0.83
   6  -7   1   22.71    0.69
  -6  -7  -1   23.00    0.81
   6   7   1   23.22    0.63
  -7  -7  -1   28.15    0.95
   7  -7   1   28.35    0.83
   7   7   1   28.45    0.76
   8  -7   1    3.98    0.31
  -8  -7  -1    3.33    0.33
   8   7   1    3.96    0.27
  -9  -7  -1   18.43    0.74
   9  -7   1   17.47    0.64
 -10  -7  -1   12.86    0.63
  10  -7   1   12.84    0.55
 -11  -7  -1    0.70    0.31
  11  -7   1    0.03    0.23
 -12  -7  -1    3.73    0.45
  12  -7   1    2.86    0.35
 -13  -7  -1    3.20    0.47
  13  -7   1    2.94    0.37
 -13  -8   1    1.72    0.42
  13  -8  -1    1.45    0.33
 -12  -8   1    1.96    0.39
  12  -8  -1    2.49    0.34
  11  -8  -1   11.88    0.54
 -11  -8   1   10.46    0.62
 -10  -8   1   26.22    0.96
  10  -8  -1   26.30    0.85
  -9  -8   1   12.27    0.59
   9  -8  -1   11.95    0.52
   8  -8  -1   17.58    0.63
  -8  -8   1   19.20    0.73
   8   8  -1   18.20    0.59
   7  -8  -1   24.73    0.76
  -7  -8   1   24.38    0.86
   7   8  -1   26.05    0.72
   6  -8  -1   24.89    0.74
  -6  -8   1   25.14    0.86
  -6  -8   1   24.08    0.93
   6   8  -1   25.71    0.71
  -5  -8   1   27.49    0.91
  -5  -8   1   26.07    1.02
   5  -8  -1   27.58    0.78
   5   8  -1   29.20    0.75
  -4  -8   1   59.85    1.92
   4  -8  -1   58.38    1.48
   4   8  -1   61.77    1.47
  -3  -8   1   34.70    1.23
   3  -8  -1   33.80    0.89
   3   8  -1   32.43    0.86
   2  -8  -1    4.13    0.24
   2   8  -1    3.47    0.22
  -1  -8   1   18.67    0.55
   1  -8  -1   18.30    0.53
   0  -8   1    0.34    0.11
   0  -8  -1    0.38    0.10
  -1  -8  -1    0.09    0.09
   1  -8   1    0.02    0.10
  -1  -8  -1    0.03    0.24
  -2  -8  -1   32.98    1.19
   2  -8   1   32.68    0.86
  -2  -8  -1   30.96    0.82
  -3  -8  -1    3.15    0.35
   3  -8   1    3.73    0.25
   3   8   1    3.20    0.19
  -4  -8  -1   30.33    1.11
   4  -8   1   29.75    0.84
   4   8   1   30.93    0.79
  -5  -8  -1   -0.15    0.19
   5  -8   1    0.24    0.15
  -5  -8  -1    0.08    0.21
   5   8   1    0.08    0.11
  -6  -8  -1    0.38    0.22
  -6  -8  -1    0.23    0.21
   6  -8   1    0.31    0.16
   6   8   1    0.46    0.13
  -7  -8  -1   -0.05    0.21
   7  -8   1   -0.01    0.17
  -8  -8  -1    5.48    0.43
   8  -8   1    5.33    0.37
  -9  -8  -1    2.24    0.32
   9  -8   1    1.52    0.26
  10  -8   1    8.13    0.46
 -10  -8  -1    8.96    0.55
 -11  -8  -1    1.13    0.34
  11  -8   1    1.00    0.28
 -12  -8  -1    1.83    0.39
  12  -8   1    1.26    0.30
  13  -8   1    0.20    0.29
 -13  -8  -1   -0.11    0.36
 -13  -9   1    0.54    0.37
  13  -9  -1   -0.16    0.29
 -12  -9   1   10.37    0.65
  12  -9  -1    9.61    0.54
  11  -9  -1   10.16    0.54
 -11  -9   1   12.08    0.65
  10  -9  -1    0.38    0.24
 -10  -9   1    1.00    0.30
   9  -9  -1   -0.34    0.21
  -9  -9   1   -0.06    0.24
  -8  -9   1    0.90    0.26
   8  -9  -1    0.49    0.21
  -7  -9   1   10.68    0.54
   7  -9  -1    9.78    0.46
   7   9  -1   10.86    0.43
   6  -9  -1    0.29    0.18
  -6  -9   1    0.40    0.23
   6   9  -1    0.14    0.15
  -5  -9   1   12.86    0.68
   5  -9  -1   12.84    0.47
   5   9  -1   13.75    0.46
  -4  -9   1   17.52    0.83
   4  -9  -1   18.11    0.57
   4   9  -1   17.87    0.54
  -3  -9   1   36.98    1.34
   3  -9  -1   36.73    0.96
   3   9  -1   34.78    0.93
   2  -9  -1   48.51    1.22
  -1  -9   1   29.74    0.83
   1  -9  -1   32.01    0.82
   0  -9   1   27.77    0.77
   0  -9  -1   28.70    0.75
  -1  -9  -1    2.95    0.22
  -1  -9  -1    2.87    0.39
   1  -9   1    3.57    0.23
  -2  -9  -1    2.40    0.18
   2  -9   1    2.20    0.20
  -2  -9  -1    2.25    0.36
  -3  -9  -1    4.63    0.44
   3  -9   1    5.24    0.29
   3   9   1    4.94    0.24
  -4  -9  -1   13.44    0.70
   4  -9   1   12.96    0.48
   4   9   1   13.93    0.42
   5  -9   1    0.35    0.17
  -5  -9  -1    0.27    0.25
   5   9   1    0.70    0.14
  -6  -9  -1   12.22    0.65
  -6  -9  -1   13.00    0.60
   6  -9   1   12.61    0.49
  -7  -9  -1   30.93    1.04
   7  -9   1   29.95    0.90
   8  -9   1   -0.39    0.19
  -8  -9  -1   -0.21    0.23
  -9  -9  -1    2.12    0.33
   9  -9   1    1.94    0.29
  10  -9   1    5.00    0.38
 -10  -9  -1    4.86    0.46
  11  -9   1   -0.04    0.25
 -11  -9  -1    0.76    0.33
 -12  -9  -1   -0.06    0.32
  12  -9   1    0.05    0.27
 -13  -9  -1    1.05    0.41
 -13 -10   1    1.05    0.41
 -12 -10   1    2.50    0.44
  12 -10  -1    2.22    0.35
  11 -10  -1    7.89    0.50
 -11 -10   1    8.89    0.61
  10 -10  -1    0.23    0.25
 -10 -10   1    0.17    0.29
  -9 -10   1    3.48    0.39
   9 -10  -1    2.32    0.30
   8 -10  -1    3.43    0.31
  -8 -10   1    3.57    0.38
  -7 -10   1    0.86    0.27
   7 -10  -1    1.15    0.23
   6 -10  -1    1.22    0.21
  -6 -10   1    1.40    0.28
  -5 -10   1   -0.10    0.26
   5 -10  -1    0.10    0.16
   5  10  -1    0.10    0.14
  -4 -10   1    0.40    0.31
   4 -10  -1    0.60    0.17
   4  10  -1    0.64    0.15
  -3 -10   1    6.60    0.57
   3 -10  -1    7.98    0.36
   3  10  -1    7.79    0.33
   2 -10  -1   11.94    0.45
  -2 -10   1   12.64    0.45
  -1 -10   1   14.31    0.48
   1 -10  -1   13.95    0.47
   0 -10  -1   20.59    0.61
   0 -10   1   21.15    0.63
   1 -10   1   21.63    0.64
  -1 -10  -1   20.28    1.02
  -1 -10  -1   20.16    0.60
   2 -10   1   57.35    1.47
  -2 -10  -1   59.10    2.00
  -2 -10  -1   58.05    1.43
   3 -10   1   39.24    1.04
  -3 -10  -1   37.70    1.44
  -3 -10  -1   38.30    1.00
  -4 -10  -1   18.86    0.89
   4 -10   1   19.22    0.62
   5 -10   1    9.54    0.42
  -5 -10  -1    9.41    0.62
   6 -10   1   11.87    0.48
  -6 -10  -1   11.38    0.59
  -7 -10  -1    2.81    0.36
   7 -10   1    3.35    0.31
   8 -10   1    7.56    0.44
  -8 -10  -1    7.69    0.53
   9 -10   1    2.91    0.32
  -9 -10  -1    1.93    0.35
  10 -10   1    4.30    0.38
 -10 -10  -1    3.57    0.42
  11 -10   1   -0.24    0.26
 -11 -10  -1    0.56    0.34
  12 -10   1    0.61    0.30
 -12 -10  -1    0.69    0.37
  12 -11  -1    4.04    0.42
 -12 -11   1    5.60    0.55
  11 -11  -1   12.03    0.60
 -11 -11   1   12.44    0.71
  10 -11  -1   10.79    0.56
 -10 -11   1   11.58    0.66
  -9 -11   1    1.63    0.33
   9 -11  -1    1.35    0.28
   8 -11  -1    3.31    0.32
  -8 -11   1    3.50    0.39
  -7 -11   1    1.96    0.33
   7 -11  -1    1.50    0.25
   6 -11  -1   -0.18    0.18
  -6 -11   1    0.05    0.24
  -5 -11   1    2.32    0.41
   5 -11  -1    2.97    0.26
  -4 -11   1   11.61    0.77
   4 -11  -1   11.49    0.46
   4  11  -1   11.97    0.43
  -3 -11   1   -0.12    0.32
   3 -11  -1    0.32    0.15
  -3 -11   1    0.14    0.14
   2 -11  -1    0.22    0.14
  -2 -11   1    0.14    0.15
   1 -11  -1    0.04    0.13
  -1 -11   1    0.04    0.13
   0 -11  -1    1.36    0.42
   0 -11  -1    1.34    0.17
   0 -11   1    1.25    0.18
  -1 -11  -1    0.16    0.13
  -1 -11  -1   -0.14    0.32
   1 -11   1   -0.10    0.14
   2 -11   1    0.05    0.15
  -2 -11  -1   -0.01    0.32
  -3 -11  -1    2.28    0.41
   3 -11   1    1.96    0.22
   4 -11   1    3.81    0.29
  -4 -11  -1    3.03    0.43
  -5 -11  -1    1.06    0.34
   5 -11   1    1.08    0.22
  -6 -11  -1    0.79    0.29
   6 -11   1    1.02    0.22
  -7 -11  -1    1.42    0.32
   7 -11   1    1.58    0.26
   8 -11   1    2.54    0.31
  -8 -11  -1    2.84    0.38
   9 -11   1    5.94    0.45
  -9 -11  -1    6.45    0.52
  10 -11   1    5.70    0.44
 -10 -11  -1    5.66    0.51
  11 -11   1    1.54    0.33
 -11 -11  -1    2.16    0.41
 -12 -11  -1    0.58    0.39
  11 -12  -1    4.03    0.42
 -11 -12   1    3.92    0.48
 -10 -12   1    2.50    0.41
  10 -12  -1    1.96    0.34
   9 -12  -1    6.45    0.45
  -9 -12   1    5.93    0.51
  -8 -12   1    1.81    0.36
   8 -12  -1    2.47    0.32
   7 -12  -1    4.72    0.36
  -7 -12   1    6.49    0.51
  -6 -12   1   22.00    0.87
   6 -12  -1   20.26    0.71
  -5 -12   1   10.79    0.79
   5 -12  -1   11.68    0.49
  -4 -12   1    4.43    0.55
   4 -12  -1    5.47    0.34
   3 -12  -1    6.16    0.35
  -3 -12   1    5.01    0.57
   2 -12  -1    0.66    0.17
  -2 -12   1    0.42    0.39
  -2 -12   1    0.43    0.17
  -1 -12   1   -0.17    0.14
   1 -12  -1    0.01    0.14
   1 -12  -1   -0.53    0.36
   0 -12  -1    3.41    0.53
   0 -12   1    2.79    0.24
   0 -12  -1    2.98    0.23
  -1 -12  -1   13.05    0.87
   1 -12   1   13.30    0.50
   2 -12   1    3.39    0.27
  -2 -12  -1    3.71    0.52
  -3 -12  -1    3.49    0.49
   3 -12   1    3.06    0.27
   4 -12   1    1.09    0.22
  -4 -12  -1    0.90    0.39
   5 -12   1    1.63    0.25
  -5 -12  -1    1.20    0.39
   6 -12   1    0.67    0.22
  -6 -12  -1    0.59    0.30
   7 -12   1    1.15    0.26
  -7 -12  -1    1.78    0.36
  -8 -12  -1   -0.17    0.29
   8 -12   1   -0.05    0.23
  -9 -12  -1    2.31    0.39
   9 -12   1    1.73    0.32
  10 -12   1    3.20    0.38
 -10 -12  -1    2.89    0.44
 -11 -12  -1    2.17    0.44
  11 -12   1    0.91    0.34
  11 -13  -1    0.07    0.31
 -11 -13   1   -0.04    0.36
  10 -13  -1    4.31    0.42
 -10 -13   1    4.44    0.49
  -9 -13   1    5.23    0.51
   9 -13  -1    4.23    0.40
   8 -13  -1    5.38    0.41
  -8 -13   1    5.30    0.51
   7 -13  -1   12.20    0.56
  -7 -13   1   11.99    0.69
   6 -13  -1   13.09    0.55
  -6 -13   1   13.42    0.71
  -5 -13   1   25.52    1.20
   5 -13  -1   24.50    0.79
  -4 -13   1   17.14    1.01
   4 -13  -1   17.67    0.62
  -3 -13   1    5.69    0.64
   3 -13  -1    5.63    0.36
   2 -13  -1    1.17    0.21
   2 -13  -1    0.60    0.45
  -2 -13   1    1.02    0.45
   1 -13  -1    5.25    0.35
   1 -13  -1    4.84    0.63
  -1 -13   1    5.27    0.34
   0 -13   1   10.87    0.46
   0 -13  -1    9.96    0.88
  -1 -13  -1    6.43    0.68
   1 -13   1    5.98    0.37
   2 -13   1    0.08    0.17
  -2 -13  -1    0.30    0.40
  -3 -13  -1   17.14    0.98
   3 -13   1   16.40    0.60
  -4 -13  -1    4.99    0.58
   4 -13   1    5.50    0.38
   5 -13   1    1.04    0.25
  -5 -13  -1    0.76    0.40
   6 -13   1    5.38    0.38
  -6 -13  -1    5.52    0.51
  -7 -13  -1   11.01    0.67
   7 -13   1   11.03    0.54
  -8 -13  -1    6.89    0.57
   8 -13   1    7.51    0.48
  -9 -13  -1   16.18    0.82
   9 -13   1   15.46    0.69
  10 -13   1   14.21    0.67
 -10 -13  -1   12.87    0.75
 -10 -14   1   -0.07    0.35
  10 -14  -1    0.02    0.30
   9 -14  -1    2.68    0.36
   9 -14  -1    3.57    0.74
  -9 -14   1    2.75    0.44
   8 -14  -1    3.38    0.37
  -8 -14   1    2.93    0.44
   7 -14  -1    5.53    0.41
  -7 -14   1    5.29    0.51
   6 -14  -1    3.73    0.35
  -6 -14   1    4.41    0.48
   5 -14  -1    6.52    0.41
  -4 -14   1   12.94    0.99
   4 -14  -1   15.91    0.58
  -3 -14   1   18.84    1.13
   3 -14  -1   20.21    0.68
   3 -14  -1   20.79    1.25
  -2 -14   1   13.64    1.00
   2 -14  -1   12.64    1.03
  -1 -14   1   32.82    1.51
   1 -14  -1   32.84    1.56
   0 -14  -1    6.13    0.74
   1 -14   1    1.51    0.24
  -1 -14  -1    1.11    0.51
  -2 -14  -1    6.31    0.72
   2 -14   1    7.70    0.43
   3 -14   1   12.90    0.54
  -3 -14  -1   10.58    0.92
   4 -14   1    2.65    0.29
  -4 -14  -1    2.13    0.52
  -5 -14  -1   12.29    0.87
   5 -14   1   12.34    0.55
   6 -14   1   14.97    0.62
   7 -14   1    5.19    0.41
  -7 -14  -1    4.76    0.51
   8 -14   1    3.79    0.38
  -8 -14  -1    3.85    0.49
   9 -14   1    2.94    0.38
  -9 -14  -1    3.76    0.50
  10 -14   1    2.17    0.38
 -10 -14  -1    2.44    0.46
  -9 -15   1    0.35    0.37
   9 -15  -1   -0.24    0.60
   9 -15  -1    0.13    0.30
   8 -15  -1    0.15    0.61
  -8 -15   1   -0.19    0.34
   8 -15  -1   -0.07    0.28
   7 -15  -1    3.08    0.73
  -7 -15   1    3.52    0.48
   7 -15  -1    3.26    0.36
   6 -15  -1    5.77    0.83
  -6 -15   1    6.74    0.58
   6 -15  -1    7.47    0.47
   5 -15  -1    4.26    0.36
   5 -15  -1    4.17    0.72
   4 -15  -1    1.27    0.60
  -4 -15   1    1.24    0.52
   4 -15  -1    1.88    0.27
   3 -15  -1    0.43    0.55
  -3 -15   1    0.10    0.48
   2 -15  -1   -0.09    0.52
  -2 -15   1    0.75    0.52
  -1 -15   1    2.39    0.59
   1 -15  -1    2.59    0.62
   0 -15  -1    0.40    0.50
   0 -15   1    0.15    0.51
  -1 -15  -1    0.35    0.50
  -2 -15  -1    0.10    0.49
   2 -15   1    0.76    0.23
   3 -15   1    6.13    0.42
  -3 -15  -1    5.82    0.71
   4 -15   1    2.32    0.29
  -4 -15  -1    1.63    0.53
   5 -15   1   -0.23    0.23
   6 -15   1    0.68    0.27
   7 -15   1    0.19    0.27
  -7 -15  -1   -0.51    0.32
   8 -15   1    1.09    0.32
  -8 -15  -1    0.97    0.40
  -9 -15  -1    0.25    0.38
   9 -15   1    0.12    0.31
  -8 -16   1    0.44    0.39
   8 -16  -1    0.41    0.31
   8 -16  -1    0.69    0.65
   7 -16  -1    0.20    0.61
   7 -16  -1   -0.31    0.27
  -7 -16   1   -0.27    0.35
   6 -16  -1    1.90    0.33
   6 -16  -1    1.00    0.68
  -6 -16   1    1.85    0.43
   5 -16  -1   -0.28    0.60
   4 -16  -1    1.53    0.66
  -4 -16   1    1.62    0.58
  -3 -16   1    2.54    0.63
   3 -16  -1    2.74    0.68
  -2 -16   1   11.60    1.05
   2 -16  -1   12.78    1.10
  -1 -16   1   24.61    1.46
   1 -16  -1   28.83    1.52
   0 -16  -1   25.67    1.47
   0 -16   1   25.84    1.45
  -1 -16  -1   46.09    2.01
   1 -16   1   46.13    2.02
  -2 -16  -1   27.07    1.45
  -3 -16  -1   10.90    1.00
   4 -16   1    4.06    0.37
  -4 -16  -1    3.03    0.62
   5 -16   1   10.21    0.54
   6 -16   1    4.41    0.40
   7 -16   1    0.65    0.30
  -7 -16  -1    0.94    0.41
  -8 -16  -1    0.18    0.39
   8 -16   1    0.51    0.32
  -7 -17   1   11.52    0.79
   6 -17  -1    9.87    1.06
  -6 -17   1   12.46    0.80
   5 -17  -1    5.08    0.85
  -4 -17   1    2.16    0.63
   4 -17  -1    1.36    0.72
   3 -17  -1   18.49    1.32
  -3 -17   1   17.33    1.22
   2 -17  -1    5.11    0.81
  -2 -17   1    6.54    0.83
  -1 -17   1    2.43    0.67
   1 -17  -1    2.62    0.70
   0 -17  -1    1.54    0.65
   0 -17   1    1.99    0.65
   1 -17   1    0.63    0.60
  -1 -17  -1   -0.30    0.56
  -2 -17  -1    2.31    0.67
   2 -17   1    2.48    0.72
   3 -17   1    2.37    0.70
  -3 -17  -1    2.85    0.68
  -4 -17  -1   13.56    1.09
   4 -17   1   13.68    1.21
  -6 -17  -1    9.02    0.71
   6 -17   1    7.08    0.52
   7 -17   1    8.56    0.56
  -3 -18   1    9.64    1.00
   3 -18  -1    8.98    1.05
   2 -18  -1    2.32    0.74
  -2 -18   1    1.87    0.71
  -1 -18   1    2.29    0.70
   1 -18  -1    1.92    0.70
   0 -18   1   -0.42    0.58
   0 -18  -1    0.62    0.65
  -1 -18  -1    0.12    0.61
   1 -18   1   -0.22    0.58
  -2 -18  -1   -0.23    0.62
   2 -18   1   -0.01    0.63
  -3 -18  -1    0.40    0.62
   3 -18   1    0.15    0.65
  -3 -19   1    1.51    0.71
  -2 -19   1    2.03    0.74
  -2 -19  -1   -0.06    0.65
  -3 -19  -1    0.57    0.65
  15   0  -2    2.35    0.35
  14   0  -2    2.60    0.34
  13   0  -2   17.35    0.65
  12   0  -2   12.45    0.52
 -11   0   2    0.21    0.30
  11   0  -2    0.08    0.18
 -10   0   2    3.83    0.39
  10   0  -2    3.21    0.26
   9   0  -2    0.22    0.15
  -9   0   2    0.38    0.23
   8   0  -2   -0.13    0.12
  -8   0   2    0.00    0.19
  -7   0   2    9.07    0.43
   7   0  -2    8.73    0.33
   6   0  -2   35.47    0.90
  -6   0   2   35.58    1.03
   5   0  -2   52.14    1.23
  -5   0   2   50.43    1.38
   4   0  -2   30.85    0.74
  -4   0   2   28.92    0.83
   3   0  -2    0.88    0.07
  -3   0   2    0.78    0.10
   3   0  -2    0.86    0.08
   2   0  -2   50.75    1.41
  -2   0   2   47.47    1.28
   2   0  -2   52.64    1.17
   1   0  -2  359.92    8.23
   1   0  -2  364.94   10.12
   0   0  -2  435.95   10.03
   0   0  -2  449.72   12.38
  -1   0  -2  642.79   16.09
   1   0   2  689.04   14.78
  -1   0  -2  626.89   18.24
   2   0   2  495.44   11.01
  -2   0  -2  474.04   11.96
  -2   0  -2  483.18   13.54
   3   0   2  379.06    8.51
  -3   0  -2  367.01    9.27
  -3   0  -2  382.60   10.48
  -4   0  -2  193.41    4.80
  -4   0  -2  190.96    5.39
   4   0   2  192.53    4.38
  -5   0  -2  142.34    4.11
   5   0   2  146.31    3.34
  -5   0  -2  146.89    3.68
  -6   0  -2   48.71    1.33
   6   0   2   48.77    1.17
  -6   0  -2   45.29    1.43
   7   0   2   20.52    0.58
  -7   0  -2   20.16    0.70
  -8   0  -2    2.68    0.29
   8   0   2    2.62    0.20
   9   0   2    0.41    0.16
  -9   0  -2    0.28    0.24
 -10   0  -2    0.85    0.29
  10   0   2    0.79    0.19
 -11   0  -2    2.36    0.39
  11   0   2    2.52    0.26
  12   0   2    0.72    0.23
 -12   0  -2    0.27    0.35
  13   0   2    3.57    0.33
  14   0   2    4.21    0.38
  15   0   2    2.40    0.36
  15  -1  -2    0.95    0.31
  15   1  -2    0.44    0.30
  14  -1  -2    0.44    0.27
  14   1  -2    0.92    0.29
 -13  -1   2    0.33    0.38
  13   1  -2   -0.03    0.24
  12  -1  -2   -0.22    0.21
 -12  -1   2    0.19    0.32
  12   1  -2    0.36    0.22
 -11  -1   2    2.58    0.37
  11  -1  -2    2.16    0.25
  11   1  -2    2.22    0.25
  10  -1  -2    9.92    0.42
 -10  -1   2   10.07    0.56
  10   1  -2    9.83    0.41
  -9  -1   2   16.01    0.65
   9  -1  -2   15.25    0.52
   9   1  -2   15.08    0.50
   8  -1  -2   28.87    0.80
  -8  -1   2   30.10    0.93
   8   1  -2   28.81    0.79
   7  -1  -2    9.15    0.35
  -7  -1   2   10.43    0.44
  -7   1   2    8.83    0.45
   7   1  -2    9.52    0.34
  -6  -1   2    0.64    0.15
   6  -1  -2    0.62    0.11
  -6   1   2    0.52    0.17
   6   1  -2    0.64    0.11
  -5  -1   2    6.54    0.30
   5  -1  -2    6.97    0.25
   5   1  -2    6.24    0.24
   4  -1  -2   62.95    1.49
  -4  -1   2   61.00    1.63
   4   1  -2   65.64    1.49
   3  -1  -2    7.77    0.24
  -3  -1   2    7.40    0.27
   3   1  -2    7.72    0.23
  -2  -1   2  285.99    7.64
   2  -1  -2  303.37    7.03
   2  -1  -2  341.03    8.60
   2   1  -2  303.16    7.04
  -1  -1   2   39.90    1.08
   1  -1  -2   40.55    0.99
   1  -1  -2   48.23    1.25
   1   1  -2   41.57    1.23
   1   1  -2   41.07    1.00
   0   1  -2   53.29    1.47
   0   1  -2   49.13    1.19
   1  -1   2   11.06    0.28
  -1  -1  -2   10.20    0.34
   1   1   2   10.61    0.25
  -1   1  -2   11.00    0.37
  -1   1  -2   10.26    0.31
  -2  -1  -2   12.45    0.38
   2  -1   2   12.10    0.32
  -2  -1  -2   11.04    0.39
  -2   1  -2   11.96    0.37
  -2   1  -2   11.77    0.42
   2   1   2   12.30    0.30
  -3  -1  -2   17.76    0.55
  -3  -1  -2   17.38    0.52
   3  -1   2   18.28    0.46
  -3   1  -2   16.79    0.58
   3   1   2   17.38    0.44
  -3   1  -2   17.07    0.52
  -4  -1  -2   36.84    1.07
   4  -1   2   36.35    0.89
  -4  -1  -2   34.96    1.00
   4   1   2   36.89    0.88
  -4   1  -2   36.60    1.00
  -5  -1  -2   56.33    1.66
  -5  -1  -2   57.07    1.53
   5  -1   2   56.74    1.37
  -5   1  -2   58.13    1.54
   5   1   2   57.67    1.36
   6  -1   2    7.12    0.29
  -6  -1  -2    6.66    0.32
  -6  -1  -2    6.92    0.35
  -6   1  -2    6.97    0.37
   6   1   2    6.49    0.26
  -7  -1  -2   14.52    0.56
  -7  -1  -2   16.25    0.59
   7  -1   2   15.66    0.48
   7   1   2   16.09    0.48
  -7   1  -2   15.21    0.60
  -8  -1  -2   30.40    0.98
   8  -1   2   30.13    0.83
   8   1   2   29.95    0.81
  -8   1  -2   30.78    0.99
   9  -1   2   20.29    0.63
  -9  -1  -2   21.59    0.77
   9   1   2   19.68    0.61
  -9   1  -2   20.05    0.79
 -10  -1  -2   11.37    0.58
  10  -1   2   10.38    0.45
 -10   1  -2   10.74    0.61
  10   1   2   11.11    0.44
 -11  -1  -2    9.94    0.60
  11  -1   2    9.58    0.45
  11   1   2    9.95    0.44
 -12  -1  -2   14.49    0.76
  12  -1   2   14.74    0.57
  12   1   2   14.83    0.57
  13  -1   2   11.57    0.54
 -13  -1  -2   11.29    0.73
  13   1   2   11.01    0.52
 -14  -1  -2    6.77    0.66
  14  -1   2    7.43    0.48
  14   1   2    6.94    0.47
  15  -1   2    1.49    0.33
  15  -2  -2    0.62    0.31
  15   2  -2    0.49    0.30
 -14  -2   2   -0.39    0.39
  14  -2  -2   -0.07    0.26
  14   2  -2   -0.16    0.26
  13  -2  -2    0.35    0.25
 -13  -2   2    0.28    0.36
  13   2  -2    0.03    0.23
 -12  -2   2    0.30    0.32
  12  -2  -2   -0.12    0.21
  12   2  -2   -0.44    0.20
  11  -2  -2   -0.24    0.18
 -11  -2   2   -0.26    0.26
  11   2  -2   -0.27    0.18
  10  -2  -2    0.54    0.19
 -10  -2   2    0.45    0.25
  10   2  -2    0.51    0.18
   9  -2  -2   -0.18    0.15
  -9  -2   2   -0.06    0.20
   9   2  -2   -0.37    0.14
   8  -2  -2    0.03    0.14
  -8  -2   2    0.19    0.19
   8   2  -2   -0.05    0.12
   7  -2  -2    3.56    0.24
  -7  -2   2    4.22    0.32
   7   2  -2    3.82    0.23
   6  -2  -2    4.82    0.24
  -6  -2   2    5.42    0.30
   6   2  -2    5.06    0.24
  -5  -2   2    3.95    0.25
   5  -2  -2    3.49    0.20
   5   2  -2    3.47    0.18
   4  -2  -2    0.34    0.08
  -4  -2   2    0.27    0.10
   4   2  -2    0.22    0.07
  -3  -2   2   16.44    0.48
   3  -2  -2   16.13    0.43
   3   2  -2   16.05    0.42
   2  -2  -2    5.38    0.31
   2  -2  -2    5.65    0.19
  -2  -2   2    5.49    0.21
   2   2  -2    5.33    0.19
   1  -2  -2  170.29    4.01
   1  -2  -2  190.35    4.99
   1   2  -2  170.90    4.02
   0  -2  -2  134.71    3.61
   0  -2  -2  126.34    2.88
   0   2  -2  121.49    2.90
   1  -2   2   14.26    0.38
  -1  -2  -2   14.26    0.49
  -2  -2  -2    0.83    0.11
   2  -2   2    0.84    0.09
  -2  -2  -2    0.91    0.11
   2   2   2    0.79    0.05
  -3  -2  -2    1.16    0.11
  -3  -2  -2    1.27    0.14
   3  -2   2    1.09    0.10
   3   2   2    1.12    0.08
   4  -2   2    1.86    0.13
  -4  -2  -2    1.78    0.17
  -4  -2  -2    1.82    0.16
   4   2   2    1.90    0.13
  -5  -2  -2   51.81    1.41
  -5  -2  -2   51.02    1.51
   5  -2   2   53.72    1.28
   5   2   2   52.12    1.24
  -6  -2  -2    3.33    0.22
   6  -2   2    3.26    0.22
  -6  -2  -2    3.41    0.27
   6   2   2    2.98    0.19
  -6   2  -2    3.43    0.28
   7  -2   2   13.22    0.45
  -7  -2  -2   12.73    0.53
  -7  -2  -2   13.46    0.48
   7   2   2   12.97    0.42
   8  -2   2    2.10    0.20
  -8  -2  -2    2.46    0.27
   8   2   2    2.42    0.19
   9  -2   2    1.67    0.21
  -9  -2  -2    1.66    0.28
   9   2   2    1.48    0.18
  10  -2   2    0.05    0.18
 -10  -2  -2    0.08    0.25
  10   2   2    0.06    0.16
 -11  -2  -2    0.93    0.31
  11  -2   2    0.96    0.22
  11   2   2    0.45    0.20
 -12  -2  -2    0.16    0.33
  12  -2   2    0.54    0.23
  12   2   2    0.12    0.21
  13  -2   2    0.51    0.25
 -13  -2  -2    0.61    0.39
  13   2   2    0.14    0.24
  14  -2   2   -0.20    0.26
 -14  -2  -2   -0.20    0.40
  15  -2   2    0.80    0.31
 -15  -3   2    2.53    0.53
  15  -3  -2    3.21    0.39
  15   3  -2    3.50    0.38
 -14  -3   2    0.18    0.39
  14  -3  -2    0.25    0.27
  14   3  -2   -0.12    0.26
 -13  -3   2   -0.11    0.34
  13  -3  -2   -0.11    0.24
  13   3  -2   -0.01    0.23
 -12  -3   2    1.83    0.37
  12  -3  -2    1.54    0.26
  12   3  -2    0.92    0.24
  11  -3  -2    0.94    0.22
 -11  -3   2    0.69    0.29
  11   3  -2    0.83    0.22
 -10  -3   2    3.96    0.37
  10  -3  -2    4.58    0.33
  10   3  -2    3.75    0.28
   9  -3  -2   29.82    0.83
  -9  -3   2   29.43    0.95
   9   3  -2   28.04    0.81
  -8  -3   2   59.33    1.66
   8  -3  -2   59.51    1.49
   8   3  -2   59.42    1.47
  -7  -3   2   44.31    1.25
   7  -3  -2   43.85    1.12
   7   3  -2   43.21    1.10
  -6  -3   2   51.34    1.40
   6  -3  -2   49.77    1.25
   6   3  -2   51.11    1.24
   5  -3  -2   61.01    1.47
  -5  -3   2   60.91    1.62
  -5  -3   2   62.36    1.74
   5   3  -2   60.74    1.46
   4  -3  -2   44.03    1.07
  -4  -3   2   43.50    1.29
  -4  -3   2   44.15    1.18
   4   3  -2   44.52    1.06
   3  -3  -2   24.44    0.61
  -3  -3   2   24.06    0.69
   3   3  -2   23.99    0.61
   2  -3  -2  307.44    6.88
   2   3  -2  300.14    6.88
   1  -3  -2   21.40    0.52
   1  -3  -2   21.72    0.74
   1   3  -2   20.76    0.54
   0  -3  -2    3.42    0.28
   0  -3  -2    2.97    0.11
   1  -3   2   19.12    0.50
  -1  -3  -2   19.86    0.65
   1   3   2   18.84    0.45
  -2  -3  -2    0.44    0.12
   2  -3   2    0.41    0.09
   2   3   2    0.46    0.05
   3  -3   2   -0.01    0.08
  -3  -3  -2   -0.07    0.10
  -3  -3  -2    0.07    0.10
   3   3   2    0.06    0.05
   4  -3   2   31.81    0.82
  -4  -3  -2   32.62    0.92
  -4  -3  -2   32.03    0.97
   4   3   2   31.45    0.77
  -5  -3  -2    9.79    0.40
   5  -3   2    9.38    0.34
  -5  -3  -2    9.47    0.37
   5   3   2    9.30    0.29
  -6  -3  -2    8.23    0.39
   6  -3   2    8.31    0.34
  -6  -3  -2    8.48    0.34
   6   3   2    7.81    0.28
   7  -3   2   32.29    0.88
  -7  -3  -2   32.95    1.00
   7   3   2   32.44    0.84
  -8  -3  -2  100.93    2.69
   8  -3   2   99.31    2.43
   8   3   2  102.69    2.39
  -9  -3  -2   66.25    1.87
   9  -3   2   64.98    1.66
   9   3   2   66.91    1.63
  10  -3   2   45.60    1.24
 -10  -3  -2   46.41    1.42
  10   3   2   46.22    1.20
  11  -3   2   45.14    1.25
 -11  -3  -2   44.21    1.45
  11   3   2   47.60    1.22
 -12  -3  -2   32.83    1.19
  12  -3   2   32.56    1.00
  12   3   2   35.48    0.99
  13  -3   2   17.29    0.67
 -13  -3  -2   15.21    0.82
  14  -3   2   12.10    0.59
 -14  -3  -2   11.58    0.78
  15  -3   2    8.05    0.54
  15  -4  -2    0.71    0.32
 -14  -4   2    0.13    0.39
  14  -4  -2    0.73    0.29
  14   4  -2    0.53    0.27
  13  -4  -2    3.72    0.35
 -13  -4   2    3.30    0.45
  13   4  -2    2.96    0.32
  12  -4  -2    3.81    0.34
 -12  -4   2    4.33    0.46
  12   4  -2    3.91    0.32
  11  -4  -2    0.13    0.21
 -11  -4   2    0.19    0.27
  11   4  -2    0.33    0.20
 -10  -4   2   -0.08    0.22
  10  -4  -2    0.20    0.18
  10   4  -2    0.09    0.17
   9  -4  -2    9.26    0.40
  -9  -4   2    8.12    0.46
   9   4  -2    8.02    0.37
   8  -4  -2    1.60    0.20
  -8  -4   2    2.41    0.26
   8   4  -2    2.23    0.19
   7  -4  -2    1.29    0.17
  -7  -4   2    1.77    0.21
   7   4  -2    1.60    0.16
   6  -4  -2    0.95    0.14
  -6  -4   2    0.71    0.16
   6   4  -2    0.98    0.12
  -5  -4   2    0.25    0.12
   5  -4  -2    0.04    0.09
   5   4  -2   -0.03    0.08
   4  -4  -2    5.68    0.25
  -4  -4   2    5.81    0.30
  -4  -4   2    5.54    0.32
   4   4  -2    5.91    0.23
  -3  -4   2    4.57    0.26
   3  -4  -2    4.50    0.20
   3   4  -2    4.43    0.19
   2  -4  -2  134.81    3.09
   2   4  -2  134.77    3.09
   1  -4  -2    1.66    0.21
   1  -4  -2    2.00    0.13
   1   4  -2    1.53    0.11
   0  -4  -2   33.56    1.06
   0  -4  -2   32.61    0.77
   0  -4   2   30.77    0.80
  -1  -4  -2  164.76    4.69
  -2  -4  -2    7.32    0.38
   2  -4   2    7.26    0.27
   2   4   2    7.47    0.21
  -3  -4  -2   59.62    1.77
   3  -4   2   58.87    1.43
   3   4   2   60.40    1.38
   4  -4   2  151.39    3.51
  -4  -4  -2  153.92    4.30
  -4  -4  -2  150.18    3.86
   4   4   2  151.49    3.46
  -5  -4  -2   54.77    1.52
   5  -4   2   55.10    1.36
  -5  -4  -2   55.16    1.63
   5   4   2   55.87    1.31
   6  -4   2   57.57    1.45
  -6  -4  -2   59.33    1.72
  -6  -4  -2   59.10    1.62
   6   4   2   58.96    1.41
  -7  -4  -2   63.95    1.76
   7  -4   2   62.39    1.58
   7   4   2   64.13    1.53
   8  -4   2   48.84    1.28
  -8  -4  -2   48.56    1.43
   8   4   2   49.86    1.23
   9  -4   2    3.67    0.28
  -9  -4  -2    3.77    0.35
   9   4   2    3.98    0.29
 -10  -4  -2    0.38    0.25
  10  -4   2    0.06    0.19
  10   4   2   -0.15    0.17
 -11  -4  -2    2.01    0.34
  11  -4   2    1.93    0.27
  11   4   2    1.56    0.24
  12  -4   2    4.52    0.36
 -12  -4  -2    3.77    0.45
  13  -4   2    3.53    0.36
 -13  -4  -2    2.51    0.45
 -14  -4  -2    1.69    0.45
  14  -4   2    1.38    0.32
 -14  -5   2    1.61    0.44
  14  -5  -2    2.18    0.35
 -13  -5   2    1.06    0.37
  13  -5  -2    0.56    0.27
  13   5  -2    0.63    0.26
  12  -5  -2    2.60    0.31
 -12  -5   2    3.08    0.41
  12   5  -2    2.31    0.28
  11  -5  -2    0.43    0.23
 -11  -5   2    0.83    0.29
  11   5  -2    0.51    0.21
  10  -5  -2    1.81    0.25
 -10  -5   2    2.19    0.31
  10   5  -2    1.60    0.22
  -9  -5   2    4.86    0.40
   9  -5  -2    5.44    0.33
   9   5  -2    5.20    0.30
   8  -5  -2   -0.19    0.14
  -8  -5   2    0.25    0.18
   8   5  -2   -0.10    0.13
   7  -5  -2    0.80    0.16
  -7  -5   2    0.86    0.19
   7   5  -2    0.98    0.14
  -6  -5   2    1.91    0.18
  -6  -5   2    1.66    0.20
   6  -5  -2    2.02    0.18
   6   5  -2    1.93    0.16
  -5  -5   2   11.41    0.47
  -5  -5   2   11.09    0.44
   5  -5  -2   11.71    0.40
   5   5  -2   10.81    0.36
  -4  -5   2    1.11    0.16
  -4  -5   2    1.12    0.19
   4  -5  -2    1.22    0.13
   4   5  -2    1.24    0.12
   3  -5  -2    7.00    0.26
   3   5  -2    6.96    0.26
   2  -5  -2    0.08    0.07
   2   5  -2    0.25    0.08
   1  -5  -2   20.88    0.53
   1   5  -2   20.15    0.54
   0  -5  -2    8.41    0.26
   0  -5   2    9.51    0.31
   0  -5  -2    9.20    0.48
  -1  -5  -2    0.13    0.06
   1  -5   2   -0.02    0.08
  -1  -5  -2    0.17    0.17
  -2  -5  -2    0.82    0.18
   2  -5   2    0.53    0.11
   2   5   2    0.74    0.07
  -3  -5  -2    0.16    0.15
   3  -5   2   -0.10    0.09
   3   5   2    0.05    0.06
  -4  -5  -2    3.23    0.26
  -4  -5  -2    3.26    0.29
   4  -5   2    3.04    0.22
   4   5   2    3.26    0.16
  -5  -5  -2    5.90    0.36
  -5  -5  -2    5.58    0.33
   5  -5   2    5.15    0.27
   5   5   2    5.17    0.22
  -6  -5  -2    7.11    0.39
  -6  -5  -2    7.26    0.35
   6  -5   2    6.94    0.32
   6   5   2    6.87    0.27
   7  -5   2    1.85    0.21
  -7  -5  -2    2.08    0.25
   7   5   2    2.41    0.17
  -8  -5  -2    1.27    0.25
   8  -5   2    1.46    0.21
   8   5   2    1.45    0.17
  -9  -5  -2    0.85    0.25
   9  -5   2    1.07    0.21
   9   5   2    0.49    0.17
 -10  -5  -2    1.52    0.31
  10  -5   2    2.30    0.26
  11  -5   2    0.93    0.25
 -11  -5  -2    0.49    0.30
 -12  -5  -2    0.59    0.33
  12  -5   2    0.95    0.27
 -13  -5  -2   -0.02    0.35
  13  -5   2    0.22    0.27
 -14  -5  -2    0.09    0.40
  14  -5   2   -0.05    0.29
 -14  -6   2    1.53    0.44
  14  -6  -2    1.09    0.32
  13  -6  -2    0.65    0.29
 -13  -6   2    0.69    0.36
  12  -6  -2    1.71    0.29
 -12  -6   2    1.93    0.36
  11  -6  -2    1.26    0.26
 -11  -6   2    1.89    0.34
  11   6  -2    1.88    0.25
  10  -6  -2    0.31    0.22
 -10  -6   2    0.47    0.26
  10   6  -2    0.47    0.19
  -9  -6   2    3.97    0.35
   9  -6  -2    3.92    0.30
   9   6  -2    4.36    0.29
   8  -6  -2    8.66    0.39
  -8  -6   2    8.23    0.45
   8   6  -2    8.74    0.36
   7  -6  -2    9.63    0.41
  -7  -6   2    9.21    0.45
   7   6  -2    9.80    0.36
   6  -6  -2   -0.39    0.12
  -6  -6   2   -0.51    0.15
  -6  -6   2    0.18    0.15
   6   6  -2    0.20    0.11
  -5  -6   2    6.65    0.36
  -5  -6   2    6.80    0.42
   5  -6  -2    6.11    0.30
   5   6  -2    7.30    0.28
   4  -6  -2   19.27    0.56
  -4  -6   2   18.66    0.64
   4   6  -2   19.59    0.54
   3  -6  -2   12.79    0.40
   3   6  -2   12.76    0.39
   2  -6  -2   53.97    1.29
   2   6  -2   53.58    1.30
   1  -6  -2  214.13    4.87
   1   6  -2  213.31    4.89
   0  -6   2  143.79    3.33
   0  -6  -2  143.95    3.29
  -1  -6  -2  119.53    3.49
   1  -6   2  117.55    2.76
  -1  -6  -2  118.30    2.72
   2  -6   2   88.17    2.12
  -2  -6  -2   91.16    2.69
   2   6   2   89.97    2.07
   3  -6   2  100.44    2.43
  -3  -6  -2  102.07    3.02
   3   6   2  105.69    2.37
  -4  -6  -2   43.18    1.39
   4  -6   2   43.20    1.12
   4   6   2   45.80    1.06
  -5  -6  -2   66.74    1.98
   5  -6   2   66.09    1.62
  -5  -6  -2   64.60    1.81
   5   6   2   65.05    1.55
   6  -6   2   25.01    0.73
  -6  -6  -2   24.68    0.83
  -6  -6  -2   24.82    0.85
   6   6   2   25.47    0.66
  -7  -6  -2   22.58    0.80
   7  -6   2   22.74    0.70
   7   6   2   23.32    0.63
  -8  -6  -2   17.75    0.69
   8  -6   2   18.13    0.61
   8   6   2   17.26    0.54
   9  -6   2   23.29    0.75
  -9  -6  -2   23.99    0.86
 -10  -6  -2    1.89    0.32
  10  -6   2    1.78    0.27
 -11  -6  -2   -0.18    0.27
  11  -6   2    0.11    0.22
 -12  -6  -2    0.54    0.34
  12  -6   2    1.22    0.29
 -13  -6  -2    1.92    0.41
  13  -6   2    1.93    0.33
  14  -6   2    0.30    0.30
 -14  -7   2    0.54    0.40
  14  -7  -2    0.30    0.30
 -13  -7   2   -0.51    0.32
  13  -7  -2   -0.25    0.27
  12  -7  -2    0.08    0.25
 -12  -7   2    0.17    0.31
  11  -7  -2    3.46    0.33
 -11  -7   2    3.86    0.42
 -10  -7   2    0.18    0.26
  10  -7  -2    0.23    0.21
  10   7  -2    0.56    0.19
  -9  -7   2    6.83    0.44
   9  -7  -2    6.15    0.37
   9   7  -2    6.83    0.35
   8  -7  -2   27.13    0.81
  -8  -7   2   27.25    0.91
   8   7  -2   27.09    0.77
  -7  -7   2   68.73    1.93
   7  -7  -2   70.31    1.75
   7   7  -2   71.09    1.72
  -6  -7   2   44.48    1.29
   6  -7  -2   44.84    1.15
  -6  -7   2   42.43    1.40
   6   7  -2   44.53    1.12
   5  -7  -2   76.56    1.87
  -5  -7   2   78.00    2.09
  -5  -7   2   75.86    2.35
   5   7  -2   78.88    1.86
  -4  -7   2   57.34    1.81
   4  -7  -2   56.90    1.41
   4   7  -2   57.83    1.40
   3  -7  -2   23.23    0.64
   3   7  -2   23.51    0.64
   2  -7  -2   23.06    0.63
   2   7  -2   23.41    0.63
   1  -7  -2   23.92    0.63
   0  -7  -2   17.90    0.79
   0  -7  -2   17.41    0.48
   0  -7   2   17.69    0.52
  -1  -7  -2   22.31    0.59
   1  -7   2   21.93    0.63
  -1  -7  -2   24.09    0.91
   2  -7   2    2.80    0.20
  -2  -7  -2    2.59    0.31
   3  -7   2    2.01    0.18
  -3  -7  -2    1.77    0.26
   3   7   2    2.18    0.16
   4  -7   2    0.01    0.12
  -4  -7  -2   -0.17    0.18
   4   7   2   -0.01    0.08
  -5  -7  -2   50.41    1.47
   5  -7   2   50.54    1.29
  -5  -7  -2   49.06    1.59
   5   7   2   50.97    1.22
  -6  -7  -2   27.35    0.93
   6  -7   2   27.20    0.80
  -6  -7  -2   28.46    0.97
   6   7   2   28.71    0.74
   7  -7   2    0.90    0.19
  -7  -7  -2    1.11    0.24
  -8  -7  -2   45.11    1.39
   8  -7   2   46.10    1.24
   9  -7   2   19.30    0.67
  -9  -7  -2   18.65    0.76
  10  -7   2   12.44    0.56
 -10  -7  -2   13.73    0.65
  11  -7   2   33.44    1.03
 -11  -7  -2   34.13    1.19
  12  -7   2   35.36    1.11
 -12  -7  -2   37.87    1.29
  13  -7   2    4.41    0.41
 -13  -7  -2    3.72    0.49
 -13  -8   2    3.62    0.48
  13  -8  -2    3.61    0.39
  12  -8  -2    3.20    0.36
 -12  -8   2    3.20    0.43
 -11  -8   2   -0.07    0.27
  11  -8  -2    0.12    0.25
 -10  -8   2    5.09    0.43
  10  -8  -2    5.33    0.39
   9  -8  -2    0.75    0.23
  -9  -8   2    1.11    0.27
   9   8  -2    0.56    0.19
   8  -8  -2    0.93    0.22
  -8  -8   2    1.21    0.25
   8   8  -2    1.08    0.19
   7  -8  -2   40.93    1.11
  -7  -8   2   41.44    1.25
   7   8  -2   39.87    1.07
   6  -8  -2   21.10    0.66
  -6  -8   2   21.61    0.76
   6   8  -2   21.41    0.64
  -5  -8   2    6.50    0.41
  -5  -8   2    5.16    0.45
   5  -8  -2    7.07    0.32
   5   8  -2    5.73    0.30
   4  -8  -2   13.09    0.45
  -4  -8   2   13.38    0.68
   4   8  -2   13.42    0.44
   3  -8  -2    0.06    0.11
   3   8  -2    0.18    0.11
   2  -8  -2    1.07    0.13
   2   8  -2    1.03    0.13
  -1  -8   2   19.02    0.57
   1  -8  -2   20.05    0.55
   0  -8  -2    1.08    0.12
   0  -8   2    1.27    0.15
   0  -8  -2    0.99    0.29
   1  -8   2   44.96    1.14
  -1  -8  -2   44.46    1.10
  -1  -8  -2   45.78    1.55
   2  -8   2    9.53    0.36
  -2  -8  -2    8.79    0.31
  -2  -8  -2    9.00    0.58
  -3  -8  -2   -0.23    0.20
   3  -8   2    0.18    0.13
   3   8   2    0.05    0.08
  -4  -8  -2    9.53    0.56
   4  -8   2   10.09    0.40
   4   8   2    9.53    0.33
   5  -8   2   11.19    0.43
  -5  -8  -2   11.13    0.53
  -5  -8  -2    9.49    0.56
   5   8   2   10.74    0.36
   6  -8   2    1.86    0.22
  -6  -8  -2    2.34    0.29
  -6  -8  -2    2.37    0.30
  -7  -8  -2   19.42    0.74
   7  -8   2   17.79    0.62
  -8  -8  -2    7.10    0.47
   8  -8   2    6.18    0.39
  -9  -8  -2    1.45    0.30
   9  -8   2    1.55    0.26
  10  -8   2    0.22    0.23
 -10  -8  -2    0.17    0.27
 -11  -8  -2    0.16    0.32
  11  -8   2    0.63    0.27
  12  -8   2    0.65    0.29
 -12  -8  -2    1.22    0.37
  13  -8   2   -0.27    0.28
 -13  -8  -2   -0.14    0.36
 -13  -9   2    4.66    0.51
  13  -9  -2    4.80    0.43
  12  -9  -2    0.50    0.28
 -12  -9   2    0.22    0.33
  11  -9  -2    2.57    0.33
 -11  -9   2    3.04    0.41
  10  -9  -2    4.98    0.37
 -10  -9   2    4.74    0.43
   9  -9  -2   13.71    0.56
  -9  -9   2   13.26    0.63
   8  -9  -2    5.43    0.37
  -8  -9   2    5.91    0.43
   8   9  -2    5.50    0.35
  -7  -9   2   47.26    1.44
   7  -9  -2   47.34    1.28
   7   9  -2   48.92    1.25
   6  -9  -2    9.89    0.43
  -6  -9   2   10.28    0.53
   6   9  -2   10.79    0.42
  -5  -9   2    5.29    0.41
  -5  -9   2    5.67    0.53
   5  -9  -2    6.16    0.33
   5   9  -2    6.01    0.31
   4  -9  -2   16.92    0.54
  -4  -9   2   17.29    0.82
   4   9  -2   16.76    0.53
   3  -9  -2    9.00    0.35
   3   9  -2    8.41    0.35
   2  -9  -2    2.42    0.18
  -1  -9   2   31.81    0.87
   1  -9  -2   31.51    0.83
   1  -9  -2   32.56    1.29
   0  -9   2    0.40    0.13
   0  -9  -2    0.23    0.29
   0  -9  -2    0.30    0.11
   1  -9   2    0.11    0.13
  -1  -9  -2    0.82    0.29
  -1  -9  -2    0.27    0.10
  -2  -9  -2   12.10    0.70
   2  -9   2   13.10    0.46
  -2  -9  -2   12.47    0.40
  -3  -9  -2   23.10    0.96
   3  -9   2   22.35    0.68
   4  -9   2   14.41    0.51
  -4  -9  -2   14.81    0.73
   4   9   2   15.25    0.44
   5  -9   2   38.46    1.06
  -5  -9  -2   38.90    1.34
  -6  -9  -2   40.40    1.27
   6  -9   2   39.09    1.09
  -6  -9  -2   39.92    1.36
  -7  -9  -2    0.43    0.25
   7  -9   2    0.26    0.20
   8  -9   2    7.77    0.43
  -8  -9  -2    7.36    0.51
  -9  -9  -2   10.79    0.59
   9  -9   2   10.82    0.52
  10  -9   2   29.49    0.94
 -10  -9  -2   29.35    1.07
 -11  -9  -2   11.82    0.67
  11  -9   2   12.09    0.59
  12  -9   2    6.21    0.47
 -12  -9  -2    5.57    0.53
 -13 -10   2    1.65    0.43
  12 -10  -2    3.41    0.39
 -12 -10   2    3.09    0.45
  11 -10  -2    4.63    0.39
 -11 -10   2    5.04    0.48
  10 -10  -2    1.60    0.28
 -10 -10   2    1.46    0.33
  -9 -10   2    0.63    0.28
   9 -10  -2    0.88    0.25
  -8 -10   2   -0.13    0.23
   8 -10  -2   -0.12    0.20
  -7 -10   2    8.10    0.50
   7 -10  -2    7.76    0.42
   6 -10  -2    0.41    0.18
  -6 -10   2    0.09    0.22
   6  10  -2   -0.17    0.16
   5 -10  -2   -0.12    0.15
  -5 -10   2   -0.31    0.26
   5  10  -2    0.03    0.14
   4 -10  -2    2.45    0.22
  -4 -10   2    2.39    0.39
   4  10  -2    2.56    0.21
   3 -10  -2   18.27    0.57
   3  10  -2   18.61    0.56
   2 -10  -2   28.15    0.77
  -2 -10   2   28.03    0.80
   1 -10  -2   23.07    1.06
  -1 -10   2   20.35    0.64
   1 -10  -2   21.07    0.61
   0 -10  -2  108.41    3.29
   0 -10   2  100.96    2.48
   0 -10  -2  103.21    2.45
  -1 -10  -2  203.51    4.69
   1 -10   2  205.20    4.74
  -1 -10  -2  203.09    6.02
  -2 -10  -2  108.96    2.54
   2 -10   2  105.48    2.58
  -2 -10  -2  109.75    3.36
   3 -10   2  102.68    2.49
  -3 -10  -2  103.87    3.20
  -4 -10  -2   64.36    2.07
   4 -10   2   61.59    1.60
   5 -10   2   23.56    0.73
  -5 -10  -2   22.69    0.96
   6 -10   2    5.87    0.37
  -6 -10  -2    5.12    0.44
  -7 -10  -2   40.31    1.31
   7 -10   2   39.68    1.13
   8 -10   2    2.11    0.28
  -8 -10  -2    2.31    0.36
  -9 -10  -2   -0.16    0.27
   9 -10   2    0.18    0.24
 -10 -10  -2    1.60    0.35
  10 -10   2    1.03    0.29
 -11 -10  -2    0.14    0.33
  11 -10   2    0.28    0.28
 -12 -10  -2    2.70    0.46
  12 -10   2    2.92    0.38
  12 -11  -2    1.27    0.34
 -12 -11   2    1.05    0.40
  11 -11  -2    0.27    0.28
 -11 -11   2    0.36    0.34
  10 -11  -2    0.12    0.25
 -10 -11   2    0.42    0.31
  -9 -11   2    4.36    0.43
   9 -11  -2    3.54    0.34
   8 -11  -2    2.87    0.30
  -8 -11   2    2.60    0.36
  -7 -11   2    2.72    0.35
   7 -11  -2    2.34    0.28
   6 -11  -2    2.73    0.27
  -6 -11   2    3.68    0.38
  -5 -11   2   13.41    0.79
   5 -11  -2   13.31    0.51
   5  11  -2   13.24    0.48
   4 -11  -2    4.61    0.31
  -4 -11   2    4.00    0.50
   4  11  -2    4.96    0.30
   3 -11  -2   17.27    0.56
  -2 -11   2   45.66    1.23
   2 -11  -2   48.90    1.80
   2 -11  -2   46.11    1.20
   1 -11  -2   57.56    1.42
  -1 -11   2   56.73    1.45
   1 -11  -2   56.88    2.06
   0 -11  -2   50.32    1.85
   0 -11  -2   50.17    1.27
   0 -11   2   51.09    1.31
   1 -11   2   12.34    0.48
  -1 -11  -2   12.11    0.80
   2 -11   2    7.41    0.38
  -2 -11  -2    6.45    0.58
   3 -11   2    0.48    0.18
  -3 -11  -2    0.69    0.33
  -4 -11  -2    0.65    0.32
   4 -11   2    0.44    0.18
   5 -11   2    3.43    0.30
  -5 -11  -2    3.65    0.43
   6 -11   2   10.77    0.48
  -6 -11  -2   10.54    0.61
   7 -11   2   12.01    0.53
  -7 -11  -2   11.82    0.65
  -8 -11  -2    5.59    0.49
   8 -11   2    4.13    0.36
  -9 -11  -2    4.79    0.47
   9 -11   2    4.67    0.39
 -10 -11  -2    1.57    0.38
  10 -11   2    1.70    0.32
 -11 -11  -2    1.86    0.41
  11 -11   2    1.71    0.34
 -12 -12   2    4.30    0.51
 -11 -12   2    0.18    0.35
  11 -12  -2    0.11    0.28
 -10 -12   2    0.56    0.33
  10 -12  -2    0.32    0.28
   9 -12  -2    7.08    0.78
   9 -12  -2    7.50    0.48
  -9 -12   2    9.18    0.59
  -8 -12   2    6.53    0.51
   8 -12  -2    5.07    0.39
  -7 -12   2    8.61    0.56
   7 -12  -2    7.63    0.46
  -6 -12   2   19.55    0.82
   6 -12  -2   19.81    0.68
   5 -12  -2   20.44    0.67
  -5 -12   2   19.31    1.02
   4 -12  -2   40.96    1.11
  -4 -12   2   40.66    1.60
  -3 -12   2   18.51    0.99
  -3 -12   2   17.35    0.61
   3 -12  -2   17.61    1.09
   3 -12  -2   18.57    0.60
   2 -12  -2   10.78    0.43
  -2 -12   2   10.42    0.44
   2 -12  -2   11.54    0.88
   1 -12  -2    5.74    0.63
  -1 -12   2    5.37    0.35
   1 -12  -2    6.25    0.32
   0 -12   2    0.20    0.16
   0 -12  -2   -0.12    0.36
   1 -12   2    1.97    0.22
  -1 -12  -2    0.82    0.41
  -2 -12  -2    9.32    0.77
   2 -12   2    8.93    0.43
   3 -12   2    3.85    0.30
  -3 -12  -2    3.42    0.48
   4 -12   2    2.02    0.25
  -4 -12  -2    1.41    0.39
  -5 -12  -2    0.11    0.32
   5 -12   2    0.35    0.20
   6 -12   2    0.12    0.21
  -6 -12  -2    0.34    0.30
  -7 -12  -2    0.93    0.32
   7 -12   2    0.90    0.26
  -8 -12  -2    0.51    0.33
   8 -12   2    0.94    0.27
  -9 -12  -2    0.67    0.34
   9 -12   2    0.15    0.26
 -10 -12  -2    0.06    0.33
  10 -12   2    0.19    0.29
  11 -12   2    0.14    0.31
 -11 -12  -2   -0.14    0.35
  11 -13  -2    1.57    0.34
 -11 -13   2    1.44    0.40
  10 -13  -2    1.87    0.34
 -10 -13   2    1.54    0.39
   9 -13  -2    4.02    0.70
   9 -13  -2    2.96    0.36
  -9 -13   2    3.29    0.43
   8 -13  -2    8.93    0.86
   8 -13  -2    8.35    0.50
  -8 -13   2    7.86    0.59
   7 -13  -2   12.16    1.03
  -7 -13   2   11.49    0.67
   7 -13  -2   11.95    0.55
  -6 -13   2    1.48    0.34
   6 -13  -2    1.60    0.56
   6 -13  -2    1.59    0.27
   5 -13  -2    0.75    0.52
   5 -13  -2    0.36    0.22
  -5 -13   2    0.24    0.40
   4 -13  -2   11.31    0.48
   4 -13  -2   11.10    0.96
  -4 -13   2   10.18    0.84
   3 -13  -2    1.90    0.53
   3 -13  -2    1.91    0.23
  -3 -13   2    1.81    0.49
  -2 -13   2    2.32    0.24
   2 -13  -2    2.30    0.23
   2 -13  -2    2.42    0.54
  -1 -13   2   10.04    0.45
   1 -13  -2    9.77    0.87
   0 -13   2    4.39    0.31
   0 -13  -2    4.24    0.60
   1 -13   2   -0.02    0.17
  -1 -13  -2   -0.26    0.40
   2 -13   2    5.19    0.38
  -2 -13  -2    4.88    0.59
  -3 -13  -2    2.33    0.48
   3 -13   2    1.83    0.25
  -4 -13  -2    3.22    0.50
   4 -13   2    3.20    0.30
   5 -13   2    1.40    0.25
  -5 -13  -2    1.20    0.40
  -6 -13  -2   10.62    0.66
   6 -13   2    9.94    0.49
  -7 -13  -2   18.14    0.84
   7 -13   2   17.16    0.68
  -8 -13  -2   10.73    0.68
   8 -13   2    9.78    0.54
   9 -13   2   14.78    0.68
  -9 -13  -2   16.24    0.82
 -10 -13  -2   24.15    1.02
  10 -13   2   21.99    0.87
 -10 -14   2    6.18    0.57
  10 -14  -2    5.85    0.47
  -9 -14   2    7.45    0.61
   9 -14  -2    8.34    0.52
   9 -14  -2    6.39    0.85
  -8 -14   2    4.13    0.48
   8 -14  -2    4.11    0.73
   8 -14  -2    4.51    0.39
   7 -14  -2   17.56    1.20
   7 -14  -2   15.10    0.64
  -7 -14   2   15.27    0.79
  -6 -14   2   10.40    0.66
   6 -14  -2    9.62    0.95
   6 -14  -2    9.77    0.50
   5 -14  -2   -0.66    0.50
   5 -14  -2   -0.07    0.21
   4 -14  -2   -0.19    0.52
   4 -14  -2    1.05    0.24
  -4 -14   2    0.82    0.49
  -3 -14   2    0.59    0.49
   3 -14  -2    1.09    0.55
   2 -14  -2   17.37    1.15
  -2 -14   2   17.09    1.10
   1 -14  -2    7.28    0.81
   0 -14   2   16.26    0.62
   0 -14  -2   16.73    1.08
  -1 -14  -2    3.38    0.61
   1 -14   2    4.73    0.33
   2 -14   2    3.60    0.31
  -2 -14  -2    2.21    0.55
   3 -14   2    3.42    0.31
  -3 -14  -2    2.97    0.55
   4 -14   2    5.70    0.41
  -4 -14  -2    4.99    0.60
   5 -14   2    8.34    0.47
  -5 -14  -2    8.21    0.75
   6 -14   2   14.43    0.61
   7 -14   2   12.31    0.58
  -7 -14  -2   12.53    0.73
  -8 -14  -2    1.68    0.42
   8 -14   2    1.20    0.32
   9 -14   2    2.56    0.38
  -9 -14  -2    2.30    0.44
  -9 -15   2    0.32    0.37
   9 -15  -2   -0.14    0.62
   9 -15  -2   -0.10    0.29
   8 -15  -2   -0.37    0.59
  -8 -15   2    0.27    0.35
   8 -15  -2    0.80    0.29
  -7 -15   2    0.45    0.34
   7 -15  -2    0.13    0.25
   7 -15  -2    0.03    0.59
   6 -15  -2    0.16    0.24
   6 -15  -2   -0.08    0.56
  -6 -15   2   -0.26    0.32
   5 -15  -2    1.77    0.28
   5 -15  -2    2.39    0.65
  -4 -15   2    4.83    0.67
   4 -15  -2    4.40    0.75
  -3 -15   2    2.64    0.60
   3 -15  -2    2.66    0.65
  -2 -15   2    0.27    0.49
   2 -15  -2   -0.06    0.51
   1 -15  -2    2.70    0.64
  -1 -15   2    4.07    0.67
   0 -15  -2   -0.01    0.49
  -1 -15  -2   -0.05    0.49
   1 -15   2    0.06    0.21
  -2 -15  -2    0.05    0.47
   2 -15   2    0.04    0.21
  -3 -15  -2    8.56    0.79
   3 -15   2    8.61    0.47
   4 -15   2   12.55    0.57
  -4 -15  -2   12.20    0.93
   5 -15   2    7.35    0.47
   6 -15   2    3.78    0.37
   7 -15   2    1.19    0.30
  -7 -15  -2    1.08    0.40
  -8 -15  -2    0.34    0.38
   8 -15   2    0.49    0.30
   9 -15   2   -0.36    0.29
   9 -16  -2    0.43    0.32
   8 -16  -2    1.61    0.72
   8 -16  -2    1.82    0.35
  -8 -16   2    2.13    0.46
   7 -16  -2    7.26    0.51
  -7 -16   2    7.47    0.63
   7 -16  -2    6.96    0.93
   6 -16  -2    4.51    0.82
  -6 -16   2    6.30    0.58
   5 -16  -2    2.74    0.75
  -4 -16   2    0.40    0.53
   4 -16  -2   -0.01    0.59
  -3 -16   2    3.21    0.65
   3 -16  -2    2.59    0.68
  -2 -16   2   19.51    1.26
   2 -16  -2   19.95    1.34
   1 -16  -2   14.31    1.17
  -1 -16   2   14.04    1.15
   0 -16   2   16.95    1.22
   0 -16  -2   17.96    1.26
  -1 -16  -2   13.16    1.12
  -2 -16  -2    1.31    0.59
  -3 -16  -2    7.83    0.81
   3 -16   2    8.84    0.50
  -4 -16  -2    2.97    0.60
   4 -16   2    3.17    0.34
   5 -16   2    0.77    0.28
   6 -16   2    3.05    0.37
   7 -16   2    0.19    0.30
  -7 -16  -2    0.11    0.38
   8 -16   2    0.62    0.32
  -7 -17   2    2.16    0.46
  -6 -17   2    0.66    0.39
   6 -17  -2    0.01    0.66
   5 -17  -2    0.69    0.70
   4 -17  -2    8.57    1.03
  -4 -17   2    9.66    0.93
  -3 -17   2    7.39    0.86
   3 -17  -2    8.36    0.96
  -2 -17   2    4.64    0.76
   2 -17  -2    4.35    0.78
   1 -17  -2    8.33    0.93
  -1 -17   2    5.85    0.83
   0 -17  -2    4.34    0.79
   0 -17   2    5.17    0.79
  -1 -17  -2    0.83    0.61
   1 -17   2    0.29    0.60
  -2 -17  -2   -0.83    0.52
  -3 -17  -2    0.76    0.58
  -4 -17  -2    0.85    0.56
   5 -17   2    0.58    0.29
   6 -17   2    2.09    0.36
   7 -17   2    2.67    0.40
  -6 -18   2   15.87    0.92
  -3 -18   2    2.37    0.72
   3 -18  -2    3.00    0.78
   2 -18  -2    2.18    0.75
  -2 -18   2    1.69    0.68
   1 -18  -2    0.35    0.62
  -1 -18   2   -0.32    0.56
   0 -18   2    0.60    0.62
   0 -18  -2   -0.81    0.57
   1 -18   2   -0.23    0.58
  -1 -18  -2   -0.31    0.59
   2 -18   2    0.38    0.64
  -2 -18  -2   -0.32    0.60
   3 -18   2   -0.26    0.62
  -3 -18  -2   -0.28    0.57
  -3 -19   2    0.23    0.64
  -2 -19   2   -0.19    0.64
  15   0  -3    0.21    0.29
  14   0  -3    0.41    0.28
  13   0  -3    0.14    0.24
  12   0  -3    0.02    0.21
  11   0  -3   -0.36    0.17
 -10   0   3    0.04    0.26
  10   0  -3   -0.20    0.15
  -9   0   3   -0.27    0.20
   9   0  -3   -0.13    0.14
  -8   0   3   -0.27    0.17
   8   0  -3   -0.08    0.12
  -7   0   3    0.00    0.15
   7   0  -3   -0.03    0.10
  -6   0   3   -0.05    0.13
   6   0  -3   -0.14    0.08
  -5   0   3    0.01    0.11
   5   0  -3    0.00    0.08
   4   0  -3   -0.02    0.05
  -4   0   3    0.05    0.10
   4   0  -3   -0.07    0.06
  -3   0   3   -0.03    0.08
   3   0  -3   -0.05    0.05
   3   0  -3    0.07    0.06
   2   0  -3   -0.08    0.04
   2   0  -3   -0.08    0.05
   1   0  -3   -0.09    0.04
   1   0  -3   -0.02    0.05
   0   0  -3   -0.07    0.04
   0   0  -3   -0.07    0.06
  -1   0  -3   -0.04    0.07
  -1   0  -3   -0.04    0.05
   1   0   3   -0.06    0.04
  -2   0  -3   -0.17    0.07
   2   0   3   -0.11    0.05
  -2   0  -3   -0.21    0.08
   3   0   3   -0.09    0.06
  -3   0  -3   -0.18    0.08
  -3   0  -3   -0.05    0.09
  -4   0  -3    0.01    0.10
  -4   0  -3   -0.10    0.10
   4   0   3    0.00    0.07
  -5   0  -3   -0.10    0.12
   5   0   3   -0.03    0.08
  -5   0  -3    0.03    0.12
  -6   0  -3    0.05    0.13
  -6   0  -3   -0.04    0.14
   6   0   3    0.03    0.10
  -7   0  -3    0.08    0.17
   7   0   3    0.08    0.12
  -8   0  -3   -0.07    0.19
   8   0   3   -0.10    0.12
  -9   0  -3    0.08    0.23
   9   0   3   -0.19    0.14
 -10   0  -3   -0.10    0.25
  10   0   3   -0.11    0.16
  11   0   3    0.00    0.18
 -11   0  -3   -0.11    0.30
 -12   0  -3   -0.11    0.34
  12   0   3   -0.14    0.20
  13   0   3    0.02    0.23
 -13   0  -3   -0.44    0.36
  14   0   3   -0.27    0.25
  15  -1  -3   15.43    0.66
  15   1  -3   14.54    0.66
  14  -1  -3   27.94    0.91
  14   1  -3   28.07    0.91
  13  -1  -3   12.88    0.57
  13   1  -3   13.45    0.57
  12  -1  -3   14.37    0.57
 -12  -1   3   15.05    0.75
  12   1  -3   14.61    0.57
 -11  -1   3    7.11    0.53
  11  -1  -3    7.29    0.40
  11   1  -3    7.20    0.37
 -10  -1   3    8.31    0.51
  10  -1  -3    9.32    0.40
  10   1  -3    8.44    0.38
   9  -1  -3    6.60    0.32
  -9  -1   3    6.29    0.42
   9   1  -3    5.35    0.30
   8  -1  -3    6.30    0.31
  -8  -1   3    6.80    0.41
   8   1  -3    5.71    0.29
   7  -1  -3   30.59    0.81
   7  -1  -3   29.77    0.95
  -7  -1   3   31.42    0.93
   7   1  -3   30.94    0.81
  -6  -1   3    2.71    0.22
   6  -1  -3    2.88    0.24
   6  -1  -3    2.82    0.20
   6   1  -3    2.58    0.19
   5  -1  -3   -0.05    0.10
  -5  -1   3   -0.06    0.10
   5  -1  -3   -0.01    0.08
   5   1  -3    0.02    0.08
  -4  -1   3    0.63    0.11
   4  -1  -3    0.47    0.08
   4  -1  -3    0.72    0.11
   4   1  -3    0.62    0.09
   3  -1  -3   25.56    0.74
  -3  -1   3   23.06    0.65
   3  -1  -3   24.03    0.59
   3   1  -3   23.08    0.69
   3   1  -3   24.22    0.60
   2  -1  -3  139.36    3.56
  -2  -1   3  118.66    3.13
   2  -1  -3  123.36    2.88
   2   1  -3  127.98    2.88
   2   1  -3  123.33    3.53
   1  -1  -3    0.52    0.05
   1  -1  -3    0.51    0.10
  -1  -1   3    0.46    0.05
   1   1  -3    0.46    0.08
   1   1  -3    0.51    0.07
   0  -1  -3  130.52    3.59
   0  -1  -3  120.82    2.89
   0   1  -3  135.91    3.59
   0   1  -3  124.51    2.91
  -1  -1  -3  138.40    3.95
   1  -1   3  150.21    3.21
  -1   1  -3  141.56    3.48
  -1   1  -3  133.28    3.96
   1   1   3  141.49    3.18
  -2  -1  -3   85.18    2.21
   2  -1   3   93.60    2.02
  -2  -1  -3   84.36    2.48
  -2   1  -3   87.24    2.20
   2   1   3   88.88    2.00
  -2   1  -3   86.56    2.50
  -3  -1  -3    4.55    0.23
   3  -1   3    4.65    0.19
  -3  -1  -3    4.27    0.23
   3   1   3    4.48    0.16
  -3   1  -3    4.32    0.27
  -3   1  -3    4.46    0.22
  -4  -1  -3   36.64    1.08
  -4  -1  -3   36.81    1.00
   4  -1   3   36.73    0.89
  -4   1  -3   36.50    1.00
   4   1   3   36.18    0.87
  -4   1  -3   33.65    1.11
  -5  -1  -3   38.44    1.06
   5  -1   3   38.35    0.94
  -5  -1  -3   36.74    1.12
  -5   1  -3   38.26    1.06
  -5   1  -3   34.79    1.16
   5   1   3   36.50    0.91
   6  -1   3    7.11    0.29
  -6  -1  -3    6.84    0.35
  -6  -1  -3    6.54    0.34
  -6   1  -3    7.06    0.37
   6   1   3    6.44    0.27
  -7  -1  -3   11.48    0.49
   7  -1   3   12.47    0.41
  -7  -1  -3   10.68    0.48
  -7   1  -3   11.83    0.51
   7   1   3   11.51    0.39
   8  -1   3    3.04    0.22
  -8  -1  -3    3.03    0.30
   8   1   3    2.61    0.20
  -8   1  -3    2.77    0.31
   9  -1   3    0.61    0.17
  -9  -1  -3    0.85    0.25
   9   1   3    0.87    0.17
  -9   1  -3    0.48    0.26
 -10  -1  -3    0.72    0.28
  10  -1   3    0.55    0.19
 -10   1  -3    0.51    0.29
  10   1   3    0.63    0.18
  11  -1   3   -0.05    0.19
 -11  -1  -3   -0.05    0.29
  11   1   3   -0.02    0.18
 -11   1  -3    0.19    0.32
  12  -1   3    2.46    0.29
 -12  -1  -3    3.41    0.45
  12   1   3    2.92    0.29
  13  -1   3    1.81    0.30
 -13  -1  -3    2.22    0.45
  13   1   3    2.35    0.30
  14  -1   3    0.14    0.27
 -14  -1  -3    0.41    0.45
  15  -1   3    0.51    0.30
  15  -2  -3    0.03    0.28
  15   2  -3    0.10    0.28
  14  -2  -3    1.73    0.31
 -14  -2   3    2.17    0.49
  14   2  -3    1.81    0.32
  13  -2  -3    3.45    0.34
 -13  -2   3    3.20    0.46
  13   2  -3    2.53    0.31
 -12  -2   3    2.86    0.41
  12  -2  -3    2.79    0.30
  12   2  -3    3.18    0.30
 -11  -2   3   11.79    0.62
  11  -2  -3   12.08    0.49
  11   2  -3   11.78    0.48
  10  -2  -3   33.86    0.95
 -10  -2   3   33.76    1.11
  10   2  -3   34.00    0.94
  -9  -2   3   42.78    1.28
   9  -2  -3   41.92    1.12
   9   2  -3   42.57    1.11
  -8  -2   3   26.55    0.86
   8  -2  -3   27.24    0.75
   8   2  -3   26.27    0.74
   7  -2  -3   33.69    0.87
   7  -2  -3   31.31    1.06
  -7  -2   3   33.26    0.98
   7   2  -3   32.88    0.85
   6  -2  -3  215.25    5.05
   6  -2  -3  219.88    6.21
  -6  -2   3  223.63    5.52
   6   2  -3  221.44    5.04
   5  -2  -3  198.17    4.61
   5  -2  -3  202.32    5.69
  -5  -2   3  206.21    5.03
   5   2  -3  198.07    4.60
   4  -2  -3  117.64    2.70
   4  -2  -3  118.12    3.35
  -4  -2   3  115.22    2.95
   4   2  -3  117.21    2.70
   3  -2  -3  137.57    3.60
   3  -2  -3  120.73    2.89
  -3  -2   3  124.33    3.15
   3   2  -3  122.02    2.89
   2  -2  -3    5.11    0.18
  -2  -2   3    5.28    0.21
   2  -2  -3    6.68    0.32
   2   2  -3    5.59    0.19
   1  -2  -3   11.08    0.40
   1  -2  -3    9.62    0.26
   1   2  -3    9.88    0.29
   0  -2  -3   66.34    1.51
   0  -2  -3   68.65    1.93
   0   2  -3   65.73    1.55
  -1  -2  -3   21.61    0.68
  -2  -2  -3   57.86    1.64
   2  -2   3   57.76    1.34
  -2  -2  -3   53.94    1.47
   2   2   3   56.29    1.29
  -3  -2  -3   20.30    0.64
   3  -2   3   20.66    0.54
  -3  -2  -3   19.75    0.61
   3   2   3   20.33    0.50
  -4  -2  -3   10.24    0.39
  -4  -2  -3   11.44    0.41
   4  -2   3   10.78    0.34
   4   2   3   10.60    0.30
  -4   2  -3   10.25    0.41
   5  -2   3    8.44    0.31
  -5  -2  -3    8.16    0.36
  -5  -2  -3    8.16    0.34
  -5   2  -3    8.17    0.41
   5   2   3    8.12    0.27
  -6  -2  -3    3.76    0.29
   6  -2   3    3.88    0.25
  -6  -2  -3    4.48    0.26
   6   2   3    3.60    0.21
  -6   2  -3    4.06    0.31
  -7  -2  -3   19.36    0.67
   7  -2   3   19.05    0.57
  -7  -2  -3   19.74    0.65
  -7   2  -3   17.12    0.70
   7   2   3   17.62    0.53
  -8  -2  -3   18.56    0.69
   8  -2   3   17.99    0.58
  -8   2  -3   18.20    0.73
   8   2   3   18.13    0.54
   9  -2   3    1.54    0.20
  -9  -2  -3    1.74    0.28
   9   2   3    1.60    0.19
  10  -2   3    4.08    0.30
 -10  -2  -3    3.36    0.37
  10   2   3    3.42    0.26
 -11  -2  -3    0.34    0.29
  11  -2   3   -0.23    0.19
  11   2   3    0.22    0.19
 -12  -2  -3    0.18    0.33
  12  -2   3    0.32    0.23
  12   2   3   -0.09    0.20
 -13  -2  -3   -0.06    0.36
  13  -2   3    0.03    0.24
 -14  -2  -3    3.02    0.52
  14  -2   3    2.11    0.33
  15  -2   3    0.45    0.31
  15  -3  -3    0.18    0.29
 -15  -3   3   -0.22    0.42
  15   3  -3    0.01    0.28
  14  -3  -3    0.46    0.28
 -14  -3   3    0.01    0.39
  14   3  -3    0.20    0.27
  13  -3  -3    4.29    0.37
 -13  -3   3    3.87    0.47
  13   3  -3    3.70    0.34
  12  -3  -3    1.80    0.27
 -12  -3   3    1.91    0.37
  12   3  -3    1.53    0.26
  11  -3  -3    6.83    0.39
 -11  -3   3    6.73    0.50
  11   3  -3    5.90    0.37
 -10  -3   3    3.24    0.34
  10  -3  -3    2.48    0.25
  10   3  -3    2.85    0.25
   9  -3  -3    0.88    0.18
  -9  -3   3    1.01    0.24
   9   3  -3    0.59    0.16
   8  -3  -3    2.27    0.21
  -8  -3   3    2.57    0.26
   8   3  -3    2.17    0.19
   7  -3  -3   17.02    0.53
  -7  -3   3   16.66    0.60
   7   3  -3   17.35    0.51
  -6  -3   3    4.83    0.29
   6  -3  -3    4.91    0.26
   6   3  -3    5.02    0.23
   5  -3  -3    2.97    0.19
  -5  -3   3    2.87    0.22
   5   3  -3    3.14    0.19
  -4  -3   3    5.62    0.26
   4  -3  -3    5.73    0.23
   4  -3  -3    4.64    0.37
   4   3  -3    5.65    0.22
   3  -3  -3  130.62    3.66
  -3  -3   3  126.38    3.19
   3  -3  -3  123.46    2.92
   3   3  -3  127.98    2.92
   2  -3  -3    8.59    0.26
   2  -3  -3    9.91    0.44
   2   3  -3    8.79    0.28
   1  -3  -3  287.49    7.89
   1  -3  -3  281.99    6.37
   1   3  -3  272.76    6.36
   0  -3  -3   83.07    1.89
   0   3  -3   83.15    1.93
   1  -3   3   29.81    0.73
  -1  -3  -3   28.47    0.92
  -2  -3  -3    5.44    0.30
   2  -3   3    5.94    0.23
   2   3   3    5.44    0.15
  -3  -3  -3   18.26    0.63
   3  -3   3   20.13    0.53
  -3  -3  -3   18.13    0.60
   3   3   3   19.78    0.47
  -4  -3  -3   24.96    0.79
   4  -3   3   27.03    0.70
  -4  -3  -3   27.31    0.84
   4   3   3   26.85    0.65
   5  -3   3    0.35    0.11
  -5  -3  -3    0.32    0.11
  -5  -3  -3    0.36    0.14
   5   3   3    0.37    0.08
  -6  -3  -3    1.14    0.19
   6  -3   3    0.95    0.14
  -6  -3  -3    0.75    0.14
   6   3   3    1.01    0.12
  -7  -3  -3   -0.24    0.16
   7  -3   3    0.07    0.13
   7   3   3   -0.05    0.10
   8  -3   3    0.15    0.16
  -8  -3  -3    0.18    0.19
   8   3   3   -0.03    0.13
   9  -3   3    1.91    0.22
  -9  -3  -3    2.12    0.29
   9   3   3    1.99    0.20
  10  -3   3    0.31    0.19
 -10  -3  -3    0.50    0.26
  10   3   3    0.38    0.17
 -11  -3  -3    1.50    0.34
  11  -3   3    2.05    0.27
  11   3   3    1.59    0.23
 -12  -3  -3    2.58    0.40
  12  -3   3    2.14    0.30
 -13  -3  -3    1.78    0.42
  13  -3   3    1.53    0.30
 -14  -3  -3    0.43    0.41
  14  -3   3    0.07    0.28
  15  -4  -3   -0.03    0.30
 -15  -4   3   -0.31    0.41
  14  -4  -3    2.41    0.35
 -14  -4   3    2.78    0.47
  14   4  -3    2.69    0.33
  13  -4  -3    3.23    0.34
 -13  -4   3    2.87    0.45
  13   4  -3    2.49    0.31
  12  -4  -3    3.09    0.32
 -12  -4   3    2.85    0.40
  12   4  -3    3.04    0.30
  11  -4  -3    6.06    0.39
 -11  -4   3    5.82    0.48
  11   4  -3    5.92    0.37
  10  -4  -3    3.57    0.29
 -10  -4   3    3.66    0.35
  10   4  -3    3.03    0.26
  -9  -4   3   11.86    0.55
   9  -4  -3   12.69    0.48
   9   4  -3   12.37    0.45
   8  -4  -3   31.58    0.88
  -8  -4   3   31.47    0.99
   8   4  -3   32.20    0.86
   7  -4  -3   61.78    1.51
  -7  -4   3   61.15    1.67
   7   4  -3   59.72    1.48
  -6  -4   3   79.15    2.29
   6  -4  -3   79.80    1.93
  -6  -4   3   81.46    2.13
   6   4  -3   82.82    1.92
   5  -4  -3   99.23    2.36
  -5  -4   3  103.19    2.59
  -5  -4   3   97.32    2.87
   5   4  -3  102.14    2.35
   4  -4  -3   80.70    1.91
  -4  -4   3   81.07    2.10
   4   4  -3   81.39    1.90
   3  -4  -3  108.67    3.07
  -3  -4   3  101.69    2.65
   3  -4  -3  103.16    2.41
   3   4  -3  103.58    2.42
   2  -4  -3    1.29    0.21
   2  -4  -3    1.06    0.09
   2   4  -3    1.13    0.11
   1  -4  -3  159.25    4.55
   1  -4  -3  162.19    3.61
   1   4  -3  154.43    3.63
   0  -4  -3   26.75    0.64
   0  -4  -3   27.07    0.91
  -1  -4  -3    3.73    0.12
  -1  -4  -3    3.70    0.30
   1  -4   3    3.85    0.20
   2  -4   3    5.10    0.24
  -2  -4  -3    6.37    0.34
   2   4   3    5.61    0.17
   3  -4   3    2.24    0.16
  -3  -4  -3    2.09    0.20
   3   4   3    1.84    0.11
   4  -4   3    9.66    0.34
  -4  -4  -3    8.90    0.40
  -4  -4  -3    8.92    0.40
   4   4   3    9.37    0.27
   5  -4   3    4.15    0.24
  -5  -4  -3    3.99    0.28
  -5  -4  -3    4.37    0.31
   5   4   3    4.14    0.18
  -6  -4  -3    5.03    0.33
  -6  -4  -3    5.39    0.31
   6  -4   3    4.87    0.28
   6   4   3    6.09    0.24
  -7  -4  -3    6.48    0.38
   7  -4   3    5.81    0.32
   7   4   3    5.97    0.27
  -8  -4  -3   10.49    0.51
   8  -4   3   10.92    0.44
   8   4   3   10.19    0.39
  -9  -4  -3   15.29    0.64
   9  -4   3   14.52    0.54
   9   4   3   15.19    0.51
  10  -4   3    8.53    0.42
 -10  -4  -3    7.84    0.50
  10   4   3    7.78    0.40
  11  -4   3    3.88    0.33
 -11  -4  -3    4.19    0.42
  12  -4   3    0.10    0.23
 -12  -4  -3   -0.21    0.31
  13  -4   3    0.93    0.28
 -13  -4  -3    0.11    0.36
 -14  -4  -3    0.53    0.42
  14  -4   3    0.33    0.29
 -14  -5   3   24.33    1.05
  14  -5  -3   24.01    0.86
 -13  -5   3   20.51    0.91
  13  -5  -3   19.55    0.75
  13   5  -3   20.33    0.72
 -12  -5   3   29.68    1.09
  12  -5  -3   29.56    0.94
  12   5  -3   31.07    0.92
 -11  -5   3   35.06    1.17
  11  -5  -3   34.29    1.02
  11   5  -3   36.23    1.00
 -10  -5   3   16.82    0.70
  10  -5  -3   16.77    0.60
  10   5  -3   16.05    0.56
   9  -5  -3    3.58    0.28
  -9  -5   3    4.03    0.34
   9   5  -3    4.49    0.30
  -8  -5   3    7.93    0.43
   8  -5  -3    7.53    0.36
   8   5  -3    7.94    0.34
  -7  -5   3    2.94    0.26
   7  -5  -3    3.45    0.25
   7   5  -3    3.43    0.24
   6  -5  -3   -0.05    0.11
  -6  -5   3   -0.15    0.12
  -6  -5   3   -0.02    0.14
   6   5  -3    0.07    0.10
  -5  -5   3    0.29    0.13
  -5  -5   3    0.27    0.15
   5  -5  -3    0.50    0.12
   5   5  -3    0.32    0.10
   4  -5  -3   86.01    2.06
  -4  -5   3   86.01    2.27
   4   5  -3   90.20    2.06
   3  -5  -3  183.23    4.18
   3  -5  -3  180.76    5.26
   3   5  -3  183.03    4.18
   2  -5  -3  100.42    2.91
   2  -5  -3   97.66    2.26
   2   5  -3   95.04    2.28
   1  -5  -3  109.19    3.19
   1  -5  -3  109.46    2.49
   1   5  -3  106.43    2.52
   0  -5  -3  269.05    6.01
   0  -5   3  258.15    6.06
   0  -5  -3  269.61    7.53
  -1  -5  -3   72.23    2.10
  -1  -5  -3   67.61    1.60
  -2  -5  -3   57.11    1.78
   2  -5   3   58.77    1.42
   2   5   3   59.82    1.35
  -3  -5  -3   96.17    2.81
   3  -5   3   93.91    2.27
   3   5   3   98.14    2.20
  -4  -5  -3    0.24    0.15
   4  -5   3    0.34    0.12
  -4  -5  -3    0.12    0.15
   4   5   3    0.26    0.07
  -5  -5  -3    1.58    0.19
  -5  -5  -3    1.37    0.21
   5  -5   3    1.77    0.18
   5   5   3    1.71    0.12
   6  -5   3   17.89    0.56
  -6  -5  -3   17.52    0.64
  -6  -5  -3   17.66    0.65
   6   5   3   17.70    0.49
   7  -5   3    0.41    0.16
  -7  -5  -3    0.32    0.19
   7   5   3    0.52    0.13
   8  -5   3    1.75    0.22
  -8  -5  -3    1.36    0.25
   8   5   3    1.30    0.17
   9  -5   3    8.24    0.41
  -9  -5  -3    8.14    0.49
 -10  -5  -3    5.30    0.44
  10  -5   3    5.41    0.37
 -11  -5  -3    1.29    0.33
  11  -5   3    1.57    0.27
  12  -5   3   -0.13    0.24
 -12  -5  -3    0.31    0.32
 -13  -5  -3   -0.35    0.34
  13  -5   3    0.05    0.26
  14  -5   3    0.32    0.30
 -14  -5  -3   -0.12    0.39
  14  -6  -3   -0.06    0.28
 -14  -6   3   -0.12    0.37
  13  -6  -3    1.93    0.32
 -13  -6   3    1.91    0.40
  12  -6  -3    2.68    0.32
 -12  -6   3    3.42    0.41
  12   6  -3    3.24    0.31
  11  -6  -3   18.30    0.67
 -11  -6   3   19.28    0.79
  11   6  -3   19.00    0.65
 -10  -6   3   28.24    0.99
  10  -6  -3   29.07    0.88
  10   6  -3   29.33    0.84
   9  -6  -3   14.57    0.54
  -9  -6   3   14.51    0.62
   9   6  -3   15.02    0.52
  -8  -6   3    8.80    0.47
   8  -6  -3    9.19    0.41
   8   6  -3    9.05    0.37
  -7  -6   3   56.78    1.59
   7  -6  -3   57.01    1.44
   7   6  -3   57.52    1.42
  -6  -6   3   49.47    1.54
  -6  -6   3   50.97    1.41
   6  -6  -3   49.43    1.27
   6   6  -3   50.93    1.25
  -5  -6   3   31.38    1.07
  -5  -6   3   32.54    0.96
   5  -6  -3   31.53    0.85
   5   6  -3   32.57    0.84
   4  -6  -3   30.30    0.80
  -4  -6   3   29.63    0.90
   4   6  -3   30.97    0.79
   3  -6  -3    3.69    0.20
   3   6  -3    3.29    0.21
   2  -6  -3   30.45    1.13
   2  -6  -3   31.94    0.79
   2   6  -3   31.48    0.81
   1  -6  -3   42.94    1.04
   1  -6  -3   43.06    1.44
   1   6  -3   43.53    1.07
   0  -6  -3   44.05    1.45
   0  -6   3   43.89    1.10
   0  -6  -3   43.57    1.04
  -1  -6  -3    2.16    0.13
  -1  -6  -3    1.52    0.24
   1  -6   3    1.64    0.15
  -2  -6  -3    1.01    0.21
   2  -6   3    0.77    0.13
   4  -6   3    7.82    0.34
  -4  -6  -3    7.63    0.44
   4   6   3    8.43    0.26
  -5  -6  -3   10.43    0.48
   5  -6   3    9.46    0.38
  -5  -6  -3    9.22    0.48
   5   6   3    9.81    0.31
   6  -6   3   12.96    0.47
  -6  -6  -3   13.04    0.56
  -6  -6  -3   13.58    0.56
   6   6   3   13.38    0.40
   7  -6   3   11.77    0.46
  -7  -6  -3   12.15    0.54
   7   6   3   11.26    0.38
   8  -6   3    4.06    0.30
  -8  -6  -3    3.87    0.35
  -9  -6  -3    2.23    0.31
   9  -6   3    1.99    0.26
  10  -6   3    7.07    0.43
 -10  -6  -3    7.43    0.51
  11  -6   3    2.16    0.30
 -11  -6  -3    1.78    0.35
  12  -6   3    0.31    0.26
 -12  -6  -3   -0.49    0.30
 -13  -6  -3   -0.39    0.34
  13  -6   3    0.03    0.27
  14  -6   3    0.16    0.30
  14  -7  -3    3.39    0.39
 -14  -7   3    3.76    0.51
 -13  -7   3    0.47    0.36
  13  -7  -3    0.19    0.27
 -12  -7   3    4.03    0.44
  12  -7  -3    3.20    0.34
  11  -7  -3    6.52    0.42
 -11  -7   3    6.35    0.49
  11   7  -3    5.94    0.40
  10  -7  -3    0.11    0.20
 -10  -7   3    0.04    0.24
  10   7  -3    0.06    0.18
  -9  -7   3    1.40    0.27
   9  -7  -3    1.40    0.23
   9   7  -3    0.93    0.20
  -8  -7   3   13.76    0.59
   8  -7  -3   13.77    0.52
   8   7  -3   14.61    0.50
   7  -7  -3    0.23    0.16
  -7  -7   3    0.49    0.19
   7   7  -3    0.50    0.15
  -6  -7   3   16.80    0.62
  -6  -7   3   16.03    0.68
   6  -7  -3   16.65    0.54
   6   7  -3   16.69    0.52
   5  -7  -3   19.05    0.58
  -5  -7   3   19.68    0.67
  -5  -7   3   17.70    0.78
   5   7  -3   19.80    0.57
   4  -7  -3    0.40    0.12
   4   7  -3    0.07    0.11
   3  -7  -3    6.04    0.26
   3   7  -3    5.63    0.27
   2  -7  -3    2.07    0.15
   2  -7  -3    1.56    0.30
   2   7  -3    1.87    0.16
   1  -7  -3    8.27    0.56
   1  -7  -3    9.09    0.30
   0  -7   3    1.87    0.17
   0  -7  -3    1.71    0.29
   0  -7  -3    1.60    0.12
  -1  -7  -3    6.54    0.48
   1  -7   3    6.24    0.28
  -1  -7  -3    6.02    0.22
   2  -7   3    0.09    0.11
  -2  -7  -3    0.15    0.07
  -2  -7  -3    0.20    0.20
   3  -7   3   15.65    0.50
  -3  -7  -3   15.71    0.67
   3   7   3   14.89    0.41
  -4  -7  -3    4.22    0.39
   4  -7   3    4.17    0.27
   4   7   3    4.67    0.20
   5  -7   3   13.63    0.49
  -5  -7  -3   13.18    0.58
  -5  -7  -3   13.45    0.60
   5   7   3   13.83    0.40
  -6  -7  -3   33.08    1.12
  -6  -7  -3   33.11    1.07
   6  -7   3   33.70    0.93
   7  -7   3   17.74    0.60
  -7  -7  -3   17.73    0.70
  -8  -7  -3    1.04    0.26
   8  -7   3    1.41    0.23
  -9  -7  -3    0.55    0.26
   9  -7   3    0.57    0.22
  10  -7   3    2.09    0.29
 -10  -7  -3    2.36    0.36
  11  -7   3   20.94    0.77
 -11  -7  -3   22.46    0.90
 -12  -7  -3    6.88    0.56
  12  -7   3    6.40    0.46
 -13  -7  -3    3.29    0.47
  13  -7   3    2.54    0.37
 -14  -8   3    0.04    0.39
 -13  -8   3    2.72    0.44
  13  -8  -3    1.84    0.34
 -12  -8   3    3.10    0.42
  12  -8  -3    4.32    0.38
 -11  -8   3   22.19    0.90
  11  -8  -3   25.14    0.82
 -10  -8   3   12.94    0.63
  10  -8  -3   12.23    0.54
  10   8  -3   13.38    0.52
   9  -8  -3   35.18    1.03
  -9  -8   3   36.43    1.16
   9   8  -3   36.82    1.01
  -8  -8   3   19.48    0.75
   8  -8  -3   20.32    0.68
   8   8  -3   20.24    0.64
  -7  -8   3   52.17    1.51
   7  -8  -3   52.08    1.36
   7   8  -3   52.64    1.34
  -6  -8   3   33.66    1.05
   6  -8  -3   32.77    0.92
   6   8  -3   34.65    0.92
  -5  -8   3   98.18    2.61
   5  -8  -3   97.44    2.35
  -5  -8   3   96.56    2.97
   5   8  -3  100.24    2.34
   4  -8  -3   52.34    1.31
   4   8  -3   52.52    1.31
   3  -8  -3   57.16    1.40
   3  -8  -3   57.45    1.94
   3   8  -3   56.46    1.41
   2  -8  -3    8.54    0.31
   2  -8  -3    8.17    0.61
   2   8  -3    8.00    0.32
   1  -8  -3    3.78    0.40
  -1  -8   3    3.54    0.25
   1  -8  -3    3.50    0.20
   0  -8   3    2.30    0.19
   0  -8  -3    2.30    0.15
   0  -8  -3    2.63    0.34
   1  -8   3   11.19    0.41
  -1  -8  -3   11.77    0.65
  -1  -8  -3   11.53    0.35
  -2  -8  -3   38.58    1.32
  -2  -8  -3   36.10    0.91
   2  -8   3   37.38    0.99
  -3  -8  -3   17.90    0.77
   3  -8   3   17.62    0.57
   3   8   3   17.54    0.47
  -4  -8  -3    4.11    0.37
   4  -8   3    4.83    0.31
   4   8   3    5.26    0.22
   5  -8   3    0.31    0.16
  -5  -8  -3    0.49    0.22
  -5  -8  -3    0.08    0.21
  -6  -8  -3   11.90    0.60
   6  -8   3   12.69    0.49
  -6  -8  -3   13.04    0.60
   7  -8   3    6.38    0.37
  -7  -8  -3    6.68    0.46
  -8  -8  -3    1.61    0.30
   8  -8   3    1.85    0.26
   9  -8   3    2.05    0.28
  -9  -8  -3    2.88    0.36
  10  -8   3    0.48    0.25
 -10  -8  -3    0.41    0.30
 -11  -8  -3   -0.01    0.30
  11  -8   3    0.11    0.26
 -12  -8  -3    1.45    0.39
  12  -8   3    1.57    0.32
  13  -8   3    0.93    0.33
 -13  -8  -3    0.89    0.40
  13  -9  -3   10.07    0.58
 -13  -9   3    9.60    0.67
 -12  -9   3    7.21    0.56
  12  -9  -3    6.47    0.47
  11  -9  -3    3.24    0.34
 -11  -9   3    4.21    0.44
  10  -9  -3    7.76    0.45
 -10  -9   3    7.74    0.52
   9  -9  -3   -0.20    0.19
  -9  -9   3   -0.08    0.23
   9  -9  -3    0.14    0.39
   9   9  -3   -0.05    0.18
  -8  -9   3   -0.12    0.21
   8  -9  -3    0.37    0.20
   8   9  -3   -0.17    0.16
   7  -9  -3    1.12    0.21
  -7  -9   3    1.10    0.24
   7   9  -3    0.81    0.19
  -6  -9   3    9.07    0.48
   6  -9  -3    8.93    0.40
   6   9  -3    8.51    0.39
   5  -9  -3    0.53    0.15
  -5  -9   3    0.24    0.20
  -5  -9   3    0.17    0.26
   5   9  -3    0.57    0.16
   4  -9  -3    0.13    0.13
   4   9  -3    0.06    0.13
   3  -9  -3   18.62    0.54
   3  -9  -3   17.79    0.92
   3   9  -3   16.51    0.54
   2  -9  -3   38.78    0.97
   2  -9  -3   38.39    1.44
   2   9  -3   36.43    0.98
   1  -9  -3   89.48    2.80
   1  -9  -3   87.52    2.07
  -1  -9   3   86.10    2.12
   0  -9  -3   55.13    1.83
   0  -9   3   51.30    1.34
   0  -9  -3   52.57    1.28
  -1  -9  -3   43.31    1.52
  -1  -9  -3   41.73    1.05
   1  -9   3   43.05    1.11
   2  -9   3   63.15    1.58
  -2  -9  -3   63.09    2.05
  -2  -9  -3   62.89    1.50
   3  -9   3   26.40    0.77
  -3  -9  -3   25.93    1.04
  -4  -9  -3    0.14    0.24
   4  -9   3    0.14    0.15
   5  -9   3    0.41    0.17
  -5  -9  -3    0.60    0.26
   6  -9   3    3.18    0.27
  -6  -9  -3    2.83    0.34
  -6  -9  -3    2.75    0.33
   7  -9   3    0.16    0.20
  -7  -9  -3    0.32    0.25
   8  -9   3   -0.18    0.20
  -8  -9  -3    0.06    0.25
   9  -9   3    1.18    0.27
  -9  -9  -3    1.07    0.30
  10  -9   3    2.02    0.32
 -10  -9  -3    2.42    0.38
  11  -9   3    7.94    0.50
 -11  -9  -3    7.48    0.58
 -12  -9  -3    2.48    0.43
  12  -9   3    1.85    0.34
 -13 -10   3    1.12    0.40
  12 -10  -3    0.66    0.30
 -12 -10   3    0.80    0.35
 -11 -10   3    0.45    0.32
  11 -10  -3    0.18    0.26
 -10 -10   3    2.03    0.35
  10 -10  -3    2.09    0.30
  -9 -10   3    1.03    0.30
   9 -10  -3    0.92    0.25
   9 -10  -3    1.26    0.47
   8 -10  -3    1.70    0.26
  -8 -10   3    1.41    0.29
   8 -10  -3    1.42    0.46
   7 -10  -3   -0.13    0.18
  -7 -10   3    0.05    0.22
   7  10  -3    0.11    0.17
  -6 -10   3    0.32    0.22
   6 -10  -3    0.11    0.17
   6  10  -3    0.32    0.17
   5 -10  -3   11.56    0.44
  -5 -10   3   12.12    0.71
   5  10  -3   11.17    0.44
   4 -10  -3    1.23    0.18
   4 -10  -3    1.00    0.38
   4  10  -3    1.04    0.17
   3 -10  -3    1.11    0.16
   3 -10  -3    1.04    0.38
   3  10  -3    0.98    0.16
   2 -10  -3    3.11    0.47
  -2 -10   3    3.06    0.23
   2 -10  -3    2.88    0.20
   1 -10  -3   11.92    0.77
  -1 -10   3   12.24    0.45
   1 -10  -3   11.47    0.41
   0 -10   3    0.90    0.16
   0 -10  -3    0.37    0.34
   0 -10  -3    0.43    0.13
  -1 -10  -3   11.12    0.77
  -1 -10  -3   14.44    0.44
   1 -10   3   14.50    0.50
  -2 -10  -3   27.10    1.13
   2 -10   3   26.74    0.79
  -3 -10  -3   19.20    0.90
   3 -10   3   19.98    0.64
  -4 -10  -3   35.92    1.31
   4 -10   3   34.72    0.99
   5 -10   3   52.16    1.38
  -5 -10  -3   51.96    1.74
   6 -10   3    5.54    0.37
  -6 -10  -3    6.16    0.48
  -7 -10  -3    9.53    0.56
   7 -10   3    8.74    0.46
   8 -10   3    1.81    0.28
  -8 -10  -3    1.95    0.34
   9 -10   3    0.20    0.24
  -9 -10  -3    0.26    0.29
 -10 -10  -3   -0.14    0.29
  10 -10   3   -0.28    0.25
 -11 -10  -3    0.10    0.33
  11 -10   3    0.35    0.29
  12 -10   3    1.04    0.33
 -12 -10  -3    1.41    0.41
 -12 -11   3    5.77    0.54
  12 -11  -3    4.65    0.44
  11 -11  -3    8.38    0.51
 -11 -11   3    8.68    0.60
  10 -11  -3   11.64    0.56
 -10 -11   3   12.81    0.67
   9 -11  -3    0.64    0.25
   9 -11  -3    0.23    0.47
  -9 -11   3    0.46    0.29
  -8 -11   3    3.37    0.38
   8 -11  -3    3.90    0.60
   8 -11  -3    3.26    0.31
   7 -11  -3    6.27    0.40
  -7 -11   3    5.95    0.47
   7 -11  -3    4.88    0.64
   6 -11  -3    4.59    0.60
  -6 -11   3    3.55    0.36
   6 -11  -3    3.04    0.28
   6  11  -3    4.21    0.31
   5 -11  -3   10.61    0.85
   5 -11  -3    9.18    0.42
  -5 -11   3    8.65    0.69
   5  11  -3    9.17    0.41
   4 -11  -3    0.59    0.40
   4 -11  -3    0.64    0.17
   4  11  -3    0.40    0.16
   3 -11  -3    3.64    0.52
   3 -11  -3    2.88    0.23
   2 -11  -3   23.41    0.67
   2 -11  -3   22.78    1.15
  -2 -11   3   22.63    0.71
   1 -11  -3   33.86    1.41
   1 -11  -3   33.13    0.89
  -1 -11   3   32.75    0.93
   0 -11   3    0.75    0.18
   0 -11  -3    0.53    0.37
  -1 -11  -3    3.27    0.47
   1 -11   3    3.55    0.27
  -2 -11  -3   11.64    0.75
   2 -11   3   11.56    0.47
   3 -11   3   12.20    0.50
  -3 -11  -3   13.78    0.78
  -4 -11  -3   17.98    0.88
   4 -11   3   17.73    0.62
  -5 -11  -3   17.60    0.85
   5 -11   3   17.23    0.62
  -6 -11  -3    2.97    0.39
   6 -11   3    1.86    0.27
   7 -11   3   14.60    0.60
  -7 -11  -3   15.91    0.74
  -8 -11  -3    2.09    0.37
   8 -11   3    2.01    0.29
   9 -11   3    1.01    0.28
  -9 -11  -3    1.08    0.34
  10 -11   3    4.11    0.40
 -10 -11  -3    4.12    0.47
 -11 -11  -3    3.98    0.49
  11 -11   3    4.45    0.42
 -12 -12   3    4.81    0.53
 -11 -12   3    4.96    0.51
  11 -12  -3    5.00    0.43
 -10 -12   3    3.71    0.44
  10 -12  -3    4.10    0.38
   9 -12  -3    9.81    0.89
  -9 -12   3    8.90    0.60
   9 -12  -3   10.51    0.54
  -8 -12   3   13.03    0.67
   8 -12  -3   12.54    0.56
   8 -12  -3   12.16    1.00
   7 -12  -3   23.09    1.29
  -7 -12   3   22.70    0.90
   7 -12  -3   23.27    0.77
   6 -12  -3    8.44    0.83
  -6 -12   3   12.19    0.61
   6 -12  -3    9.67    0.48
   5 -12  -3   10.95    0.92
   5 -12  -3   11.98    0.50
  -5 -12   3   11.50    0.83
   5  12  -3   13.18    0.49
   4 -12  -3   25.97    1.32
   4 -12  -3   27.21    0.80
  -4 -12   3   27.10    1.23
   4  12  -3   26.48    0.79
   3 -12  -3   24.39    1.25
   3 -12  -3   25.61    0.73
  -3 -12   3   23.85    0.76
  -2 -12   3   13.59    0.52
   2 -12  -3   13.29    0.47
   2 -12  -3   13.39    0.91
   1 -12  -3    8.66    0.78
  -1 -12   3    7.43    0.39
   0 -12   3    6.10    0.37
   0 -12  -3    5.84    0.63
  -1 -12  -3    6.00    0.61
   1 -12   3    6.28    0.36
  -2 -12  -3   -0.31    0.32
   2 -12   3   -0.35    0.16
   3 -12   3    0.72    0.20
  -3 -12  -3    0.10    0.33
   4 -12   3    4.57    0.33
  -4 -12  -3    5.30    0.53
   5 -12   3   10.95    0.49
  -5 -12  -3   11.44    0.73
   6 -12   3    8.41    0.46
  -6 -12  -3    9.03    0.59
   7 -12   3   18.92    0.70
  -7 -12  -3   18.77    0.85
   8 -12   3    3.03    0.34
  -8 -12  -3    3.05    0.42
  -9 -12  -3    2.71    0.42
   9 -12   3    3.61    0.38
  10 -12   3    0.62    0.31
 -10 -12  -3    0.71    0.36
  11 -12   3   -0.27    0.30
 -11 -12  -3   -0.38    0.35
  11 -13  -3   -0.35    0.28
 -11 -13   3   -0.07    0.34
 -10 -13   3   -0.11    0.32
  10 -13  -3   -0.19    0.26
  -9 -13   3   -0.28    0.29
   9 -13  -3   -0.10    0.52
   9 -13  -3   -0.06    0.25
  -8 -13   3    1.55    0.36
   8 -13  -3    1.87    0.60
   8 -13  -3    1.56    0.29
  -7 -13   3    0.37    0.29
   7 -13  -3   -0.08    0.49
   7 -13  -3    0.29    0.23
   6 -13  -3   22.37    0.75
   6 -13  -3   22.22    1.28
  -6 -13   3   22.47    0.91
   5 -13  -3   27.91    1.42
  -5 -13   3   28.25    1.30
   5 -13  -3   28.68    0.86
  -4 -13   3    2.65    0.53
   4 -13  -3    3.39    0.28
   4 -13  -3    3.01    0.61
   3 -13  -3    7.13    0.73
   3 -13  -3    6.45    0.36
  -2 -13   3   18.12    0.64
   2 -13  -3   18.24    1.09
  -1 -13   3    3.37    0.29
   1 -13  -3    2.58    0.53
   0 -13  -3    4.80    0.62
   0 -13   3    4.96    0.35
  -1 -13  -3   23.04    1.17
   1 -13   3   21.76    0.73
  -2 -13  -3   -0.16    0.37
   2 -13   3    0.25    0.19
   3 -13   3    0.59    0.21
  -3 -13  -3    0.86    0.40
  -4 -13  -3   -0.12    0.35
   4 -13   3    0.27    0.21
   5 -13   3    2.40    0.30
  -5 -13  -3    3.12    0.47
  -6 -13  -3    0.58    0.33
   6 -13   3    0.23    0.23
   7 -13   3    0.24    0.25
  -7 -13  -3    0.22    0.32
  -8 -13  -3    3.85    0.48
   8 -13   3    4.56    0.40
  -9 -13  -3    6.50    0.57
   9 -13   3    7.02    0.52
 -10 -13  -3    5.45    0.57
  10 -13   3    5.55    0.48
 -10 -14   3    0.89    0.39
  10 -14  -3    0.90    0.32
   9 -14  -3   -0.15    0.27
  -9 -14   3    0.28    0.33
   9 -14  -3    0.42    0.60
   8 -14  -3    3.46    0.70
  -8 -14   3    3.64    0.45
   8 -14  -3    3.36    0.36
  -7 -14   3    5.78    0.51
   7 -14  -3    5.52    0.79
   7 -14  -3    5.32    0.40
   6 -14  -3    6.35    0.43
  -6 -14   3    7.36    0.57
   6 -14  -3    5.82    0.80
   5 -14  -3    6.75    0.42
   5 -14  -3    7.15    0.82
  -4 -14   3   28.77    1.40
   4 -14  -3   29.96    1.52
   3 -14  -3   22.17    1.28
  -3 -14   3   21.99    1.23
   2 -14  -3   24.92    1.35
  -1 -14   3   35.21    1.03
   1 -14  -3   35.78    1.63
   0 -14  -3   21.12    1.20
   0 -14   3   21.63    0.73
   1 -14   3    0.74    0.22
  -1 -14  -3    0.95    0.47
  -2 -14  -3    7.11    0.72
   2 -14   3    7.42    0.44
  -3 -14  -3    1.28    0.46
   3 -14   3    1.60    0.27
  -4 -14  -3    2.83    0.51
   4 -14   3    2.69    0.31
   5 -14   3    2.94    0.32
  -5 -14  -3    2.97    0.51
   6 -14   3    1.16    0.28
   7 -14   3    0.27    0.27
  -7 -14  -3   -0.05    0.34
   8 -14   3    0.97    0.31
  -8 -14  -3    0.12    0.36
  -9 -14  -3    0.36    0.38
   9 -14   3    0.26    0.31
 -10 -15   3    6.05    0.58
   9 -15  -3    1.29    0.68
  -9 -15   3    1.69    0.41
   9 -15  -3    1.07    0.33
   8 -15  -3    0.80    0.64
   8 -15  -3    0.74    0.29
  -8 -15   3    0.76    0.37
   7 -15  -3    0.48    0.27
   7 -15  -3    0.51    0.61
  -7 -15   3    0.81    0.35
   6 -15  -3   -0.08    0.24
   6 -15  -3    0.04    0.57
  -6 -15   3   -0.24    0.31
   5 -15  -3    6.66    0.86
   4 -15  -3    7.98    0.89
  -4 -15   3    8.30    0.81
   3 -15  -3    0.32    0.53
  -3 -15   3    0.28    0.48
   2 -15  -3   13.96    1.08
   1 -15  -3   23.37    1.32
   0 -15   3   10.65    0.52
   0 -15  -3   11.80    0.97
   1 -15   3   16.53    0.65
  -1 -15  -3   17.96    1.14
   2 -15   3    1.26    0.26
  -2 -15  -3    1.07    0.51
  -3 -15  -3    1.81    0.52
   3 -15   3    1.13    0.27
   4 -15   3    3.91    0.36
  -4 -15  -3    2.89    0.56
   5 -15   3    6.74    0.46
   6 -15   3    1.00    0.29
   7 -15   3    3.68    0.39
  -7 -15  -3    4.03    0.53
  -8 -15  -3    0.06    0.37
   8 -15   3   -0.10    0.29
   9 -16  -3    6.49    0.49
  -9 -16   3    6.80    0.61
   8 -16  -3    2.33    0.37
  -8 -16   3    3.08    0.48
   8 -16  -3    2.66    0.78
   7 -16  -3    4.15    0.80
  -7 -16   3    5.51    0.55
   6 -16  -3    2.46    0.74
  -6 -16   3    2.92    0.47
   5 -16  -3   -0.36    0.59
  -4 -16   3   -0.06    0.49
   4 -16  -3   -0.95    0.55
  -3 -16   3    1.43    0.58
   3 -16  -3    1.80    0.64
   2 -16  -3    2.24    0.70
  -2 -16   3    2.53    0.65
   1 -16  -3    6.84    0.88
   0 -16  -3    3.48    0.71
  -1 -16  -3    7.91    0.86
  -2 -16  -3   14.84    1.07
   2 -16   3   14.17    0.62
   3 -16   3    5.29    0.41
  -3 -16  -3    5.99    0.72
  -4 -16  -3    4.30    0.64
   4 -16   3    4.63    0.39
   5 -16   3    7.72    0.50
   6 -16   3    8.38    0.53
   7 -16   3    7.37    0.52
  -7 -16  -3    6.24    0.62
  -6 -17   3    2.91    0.49
   6 -17  -3    2.51    0.80
   5 -17  -3    1.08    0.71
   4 -17  -3   -0.99    0.62
   3 -17  -3    8.41    0.98
  -3 -17   3    9.20    0.93
   2 -17  -3    3.05    0.73
  -2 -17   3    3.78    0.73
   1 -17  -3    2.52    0.69
  -1 -17   3    2.43    0.67
   0 -17  -3    1.37    0.64
  -1 -17  -3    0.16    0.56
  -2 -17  -3    0.40    0.56
  -3 -17  -3   -0.31    0.52
  -4 -17  -3    2.55    0.62
   4 -17   3    2.75    0.36
   5 -17   3   10.12    0.57
   6 -17   3    8.52    0.56
   3 -18  -3    2.48    0.76
  -3 -18   3    3.61    0.76
   2 -18  -3    3.87    0.80
  -2 -18   3    3.42    0.75
  -1 -18   3    3.02    0.72
   1 -18  -3    4.91    0.85
   0 -18   3    3.27    0.72
   0 -18  -3    2.98    0.75
   1 -18   3    0.58    0.63
  -1 -18  -3    0.63    0.61
  -2 -18  -3    0.71    0.62
  -3 -18  -3    0.54    0.60
  -3 -19   3    1.37    0.70
  -2 -19   3    1.48    0.70
  15   0  -4    0.91    0.31
  14   0  -4    1.17    0.30
  13   0  -4   -0.02    0.23
  12   0  -4    0.30    0.22
  11   0  -4    2.74    0.27
  10   0  -4    1.36    0.20
   9   0  -4   -0.09    0.14
  -9   0   4    0.18    0.22
   8   0  -4    2.72    0.20
  -8   0   4    3.00    0.29
  -7   0   4    3.61    0.28
   7   0  -4    2.69    0.19
  -6   0   4   45.64    1.29
   6   0  -4   47.22    1.15
   5   0  -4    2.23    0.16
  -5   0   4    2.05    0.18
   5   0  -4    2.14    0.13
  -4   0   4    4.41    0.25
   4   0  -4    4.54    0.19
   4   0  -4    4.36    0.18
   3   0  -4   34.75    0.84
   3   0  -4   35.18    1.01
   2   0  -4   45.34    1.06
   2   0  -4   44.25    1.29
   1   0  -4   98.83    2.27
   1   0  -4  100.35    2.80
   0   0  -4   76.79    2.13
   0   0  -4   73.00    1.72
  -1   0  -4  105.57    2.71
  -1   0  -4  108.69    3.08
   1   0   4  112.92    2.49
  -2   0  -4   40.56    1.07
   2   0   4   41.73    0.97
  -2   0  -4   40.51    1.21
   3   0   4  167.38    3.78
  -3   0  -4  165.57    4.67
  -3   0  -4  163.97    4.13
  -4   0  -4  428.09   11.94
  -4   0  -4  427.71   10.56
   4   0   4  427.49    9.68
  -5   0  -4  228.33    6.44
  -5   0  -4  226.60    5.72
   5   0   4  230.82    5.22
   6   0   4   76.65    1.83
  -6   0  -4   79.43    2.05
  -6   0  -4   74.27    2.26
  -7   0  -4   58.39    1.82
  -7   0  -4   61.03    1.67
   7   0   4   60.17    1.46
   8   0   4   16.53    0.52
  -8   0  -4   15.76    0.64
   9   0   4    8.69    0.38
  -9   0  -4    7.71    0.49
  10   0   4    0.29    0.18
 -10   0  -4    0.10    0.27
  11   0   4    2.02    0.25
 -11   0  -4    1.17    0.35
  12   0   4    0.73    0.23
 -12   0  -4    0.43    0.37
 -13   0  -4   -0.44    0.39
  13   0   4    0.28    0.25
  15  -1  -4    0.89    0.31
  15   1  -4    0.85    0.32
  14  -1  -4    3.63    0.36
  14   1  -4    2.93    0.35
  13  -1  -4    0.74    0.26
  13   1  -4    0.46    0.25
 -12  -1   4    3.41    0.44
  12  -1  -4    2.78    0.30
  12   1  -4    2.99    0.31
 -11  -1   4    0.73    0.30
  11  -1  -4   -0.05    0.19
  11   1  -4    0.25    0.19
 -10  -1   4    0.25    0.24
  10  -1  -4   -0.32    0.16
  10   1  -4   -0.18    0.16
   9  -1  -4   -0.04    0.16
  -9  -1   4    0.33    0.21
   9   1  -4    0.08    0.15
  -8  -1   4    0.97    0.22
   8  -1  -4    0.73    0.16
   8   1  -4    0.60    0.14
  -7  -1   4    0.95    0.18
   7  -1  -4    0.79    0.14
   7  -1  -4    0.76    0.13
   7   1  -4    1.15    0.14
  -6  -1   4   21.46    0.67
   6  -1  -4   21.18    0.59
   6  -1  -4   21.17    0.68
   6   1  -4   21.30    0.58
  -5  -1   4    1.04    0.14
   5  -1  -4    0.94    0.11
   5  -1  -4    0.81    0.12
   5   1  -4    0.98    0.11
  -4  -1   4   10.99    0.39
   4  -1  -4   11.51    0.34
   4  -1  -4   12.37    0.42
   4   1  -4   11.52    0.34
  -3  -1   4   13.51    0.42
   3  -1  -4   14.76    0.48
   3  -1  -4   13.95    0.38
   3   1  -4   14.50    0.39
   3   1  -4   13.88    0.43
   2  -1  -4    9.69    0.27
  -2  -1   4    9.38    0.29
   2  -1  -4   10.63    0.36
   2   1  -4   10.09    0.28
   2   1  -4    9.54    0.33
   1  -1  -4   86.16    2.04
   1  -1  -4   96.56    2.54
   1   1  -4   84.80    2.05
   1   1  -4   90.74    2.53
   0  -1  -4  226.70    5.40
   0   1  -4  233.91    5.42
   0   1  -4  257.07    6.69
  -1  -1  -4   44.07    1.29
   1  -1   4   45.60    1.05
  -1   1  -4   42.68    1.11
   1   1   4   43.29    1.01
  -1   1  -4   44.48    1.30
   2  -1   4   24.69    0.61
  -2  -1  -4   24.03    0.68
  -2  -1  -4   23.39    0.75
  -2   1  -4   24.76    0.77
   2   1   4   24.71    0.58
  -2   1  -4   24.37    0.66
   3  -1   4    1.72    0.12
  -3  -1  -4    1.87    0.15
  -3  -1  -4    1.85    0.15
  -3   1  -4    1.73    0.16
  -3   1  -4    1.77    0.15
   3   1   4    1.68    0.12
  -4  -1  -4    4.37    0.26
  -4  -1  -4    4.84    0.27
   4  -1   4    4.96    0.22
   4   1   4    4.62    0.19
  -4   1  -4    4.43    0.26
  -4   1  -4    4.33    0.31
   5  -1   4    8.76    0.30
  -5  -1  -4    8.05    0.37
  -5  -1  -4    8.87    0.38
  -5   1  -4    7.76    0.37
   5   1   4    7.58    0.28
  -5   1  -4    7.02    0.42
   6  -1   4   13.42    0.42
  -6  -1  -4   13.01    0.51
  -6  -1  -4   13.09    0.52
  -6   1  -4   12.26    0.56
   6   1   4   13.38    0.41
  -6   1  -4   13.02    0.51
   7  -1   4   19.37    0.58
  -7  -1  -4   20.27    0.72
  -7  -1  -4   19.05    0.69
   7   1   4   19.90    0.57
  -7   1  -4   20.81    0.72
   8  -1   4   10.53    0.40
  -8  -1  -4   11.01    0.52
  -8   1  -4   11.04    0.54
   8   1   4   10.68    0.39
   9  -1   4   18.58    0.61
  -9  -1  -4   18.72    0.74
  -9   1  -4   19.63    0.77
   9   1   4   19.24    0.59
 -10  -1  -4   14.24    0.68
  10  -1   4   15.93    0.55
  10   1   4   14.95    0.53
 -10   1  -4   16.13    0.73
 -11  -1  -4    6.57    0.52
  11  -1   4    6.73    0.38
  11   1   4    6.78    0.38
 -11   1  -4    5.63    0.53
  12  -1   4    8.54    0.44
 -12  -1  -4    8.97    0.63
  12   1   4    8.68    0.45
 -13  -1  -4    6.02    0.59
  13  -1   4    6.93    0.44
 -14  -1  -4    0.74    0.46
  14  -1   4    1.11    0.30
  15  -2  -4   -0.28    0.28
  15   2  -4   -0.17    0.29
  14  -2  -4   -0.08    0.26
  14   2  -4   -0.08    0.26
  13  -2  -4    0.19    0.24
 -13  -2   4   -0.01    0.35
  13   2  -4   -0.29    0.23
 -12  -2   4    2.68    0.41
  12  -2  -4    3.06    0.30
  12   2  -4    2.64    0.29
 -11  -2   4    1.85    0.33
  11  -2  -4    1.55    0.24
  11   2  -4    1.63    0.23
 -10  -2   4   -0.02    0.23
  10  -2  -4    0.02    0.17
  10   2  -4   -0.29    0.16
   9  -2  -4    0.72    0.18
  -9  -2   4    1.30    0.25
   9   2  -4    0.82    0.18
   8  -2  -4   12.46    0.44
  -8  -2   4   12.21    0.53
   8   2  -4   12.13    0.43
   7  -2  -4    9.15    0.46
   7  -2  -4    9.99    0.36
  -7  -2   4   10.13    0.43
   7   2  -4   10.05    0.36
  -6  -2   4    0.16    0.13
   6  -2  -4   -0.15    0.15
   6  -2  -4    0.10    0.10
   6   2  -4    0.30    0.10
   5  -2  -4   16.14    0.46
   5  -2  -4   15.21    0.59
  -5  -2   4   16.45    0.51
   5   2  -4   15.81    0.45
   4  -2  -4    1.18    0.11
   4  -2  -4    1.25    0.16
  -4  -2   4    1.11    0.12
   4   2  -4    1.17    0.11
   3  -2  -4    6.67    0.23
  -3  -2   4    7.22    0.26
   3  -2  -4    7.23    0.34
   3   2  -4    6.66    0.24
   2  -2  -4  641.72   14.92
   2  -2  -4  729.54   18.45
  -2  -2   4  614.67   16.21
   2   2  -4  647.83   14.94
   2   2  -4  657.09   18.34
   1  -2  -4  144.38    3.57
   1  -2  -4  168.53    4.45
   1   2  -4  160.30    4.44
   0  -2  -4  282.48    7.87
   0  -2  -4  268.81    6.34
   0   2  -4  292.21    7.87
   1  -2   4    0.99    0.10
  -1  -2  -4    1.04    0.13
  -1   2  -4    1.14    0.14
   2  -2   4   15.03    0.41
  -2  -2  -4   13.93    0.49
  -2   2  -4   14.24    0.53
   2   2   4   14.27    0.35
  -3  -2  -4   10.74    0.40
   3  -2   4   10.95    0.34
  -3  -2  -4   11.22    0.41
  -3   2  -4   10.57    0.47
  -3   2  -4   10.68    0.40
   3   2   4   10.99    0.29
  -4  -2  -4   20.22    0.64
   4  -2   4   21.25    0.57
  -4  -2  -4   20.32    0.68
  -4   2  -4   21.81    0.66
   4   2   4   20.68    0.53
  -5  -2  -4   18.84    0.62
  -5  -2  -4   18.59    0.63
   5  -2   4   18.91    0.54
  -5   2  -4   18.77    0.63
   5   2   4   18.73    0.50
  -6  -2  -4    2.15    0.19
   6  -2   4    2.18    0.18
  -6  -2  -4    2.40    0.23
   6   2   4    2.21    0.16
  -6   2  -4    2.30    0.25
  -7  -2  -4    7.36    0.41
  -7  -2  -4    7.37    0.37
   7  -2   4    7.46    0.32
  -7   2  -4    6.49    0.43
   7   2   4    6.86    0.30
   8  -2   4    7.86    0.37
  -8  -2  -4    7.75    0.44
   8   2   4    7.44    0.32
  -8   2  -4    8.16    0.49
   9  -2   4    1.23    0.20
  -9  -2  -4    1.48    0.27
   9   2   4    1.16    0.18
  10  -2   4    0.29    0.19
 -10  -2  -4    0.20    0.26
  10   2   4    0.30    0.18
  11  -2   4    1.08    0.23
 -11  -2  -4    0.58    0.31
  11   2   4    0.74    0.21
 -12  -2  -4    0.47    0.35
  12  -2   4    0.45    0.24
  13  -2   4    0.63    0.27
 -13  -2  -4   -0.06    0.37
  14  -2   4   -0.41    0.26
 -14  -2  -4   -0.01    0.42
  15  -2   4    0.30    0.31
  15  -3  -4    2.09    0.36
 -15  -3   4    1.92    0.51
  15   3  -4    2.07    0.34
  14  -3  -4    0.47    0.27
 -14  -3   4    0.30    0.39
  14   3  -4    0.18    0.27
  13  -3  -4    0.49    0.25
 -13  -3   4    0.35    0.34
  13   3  -4   -0.54    0.22
  12  -3  -4    0.31    0.22
 -12  -3   4   -0.20    0.30
  12   3  -4   -0.07    0.21
  11  -3  -4    0.24    0.20
 -11  -3   4    0.57    0.28
  11   3  -4    0.35    0.20
 -10  -3   4    0.36    0.24
  10  -3  -4    0.28    0.18
  10   3  -4    0.07    0.17
  -9  -3   4    0.08    0.20
   9  -3  -4    0.22    0.15
   9   3  -4    0.48    0.16
   8  -3  -4    0.10    0.14
  -8  -3   4   -0.08    0.17
   8   3  -4    0.08    0.13
   7  -3  -4    2.69    0.28
  -7  -3   4    2.95    0.25
   7  -3  -4    2.86    0.21
   7   3  -4    3.09    0.23
   6  -3  -4    7.92    0.31
  -6  -3   4    7.46    0.36
   6  -3  -4    6.56    0.44
   6   3  -4    7.80    0.30
   5  -3  -4    3.37    0.27
   5  -3  -4    3.34    0.20
  -5  -3   4    3.18    0.23
   5   3  -4    3.04    0.20
   4  -3  -4   61.89    1.50
   4  -3  -4   65.49    1.91
  -4  -3   4   61.85    1.64
   4   3  -4   63.94    1.50
   3  -3  -4  106.92    3.10
   3  -3  -4  105.40    2.47
  -3  -3   4  106.21    2.69
   3   3  -4  110.12    2.48
   2  -3  -4    8.76    0.41
  -2  -3   4    7.70    0.27
   2  -3  -4    7.76    0.24
   2   3  -4    7.58    0.26
   1  -3  -4   58.37    1.70
   1  -3  -4   56.87    1.31
   1   3  -4   55.61    1.35
   0  -3  -4   70.11    1.62
   0  -3  -4   72.80    2.09
   1  -3   4   73.60    1.74
  -1  -3  -4   74.27    2.16
   2  -3   4   23.72    0.62
  -2  -3  -4   22.61    0.75
   2   3   4   23.32    0.54
   3  -3   4    0.39    0.10
  -3  -3  -4    0.28    0.11
  -3  -3  -4    0.47    0.13
   3   3   4    0.37    0.05
  -4  -3  -4   33.85    1.05
   4  -3   4   35.63    0.89
  -4  -3  -4   34.55    1.00
   4   3   4   33.91    0.82
   5  -3   4    0.41    0.12
  -5  -3  -4    0.41    0.12
  -5  -3  -4    0.73    0.15
   5   3   4    0.35    0.08
  -6  -3  -4    0.71    0.18
   6  -3   4    0.80    0.15
  -6  -3  -4    0.96    0.15
   6   3   4    0.91    0.12
  -7  -3  -4    5.22    0.33
   7  -3   4    5.97    0.30
  -7  -3  -4    5.67    0.36
   7   3   4    4.94    0.25
   8  -3   4   25.24    0.76
  -8  -3  -4   27.99    0.90
   8   3   4   26.50    0.73
  -9  -3  -4   55.39    1.62
   9  -3   4   54.29    1.43
   9   3   4   56.46    1.39
 -10  -3  -4   49.46    1.54
  10  -3   4   50.21    1.35
  10   3   4   53.44    1.32
  11  -3   4   31.00    0.93
 -11  -3  -4   30.86    1.10
  12  -3   4   30.54    0.94
 -12  -3  -4   30.50    1.13
 -13  -3  -4   21.72    0.96
  13  -3   4   21.55    0.78
 -14  -3  -4    8.43    0.69
  14  -3   4    7.65    0.51
  15  -4  -4    0.14    0.30
 -15  -4   4   -0.48    0.40
  15   4  -4    0.16    0.28
  14  -4  -4    1.90    0.33
 -14  -4   4    1.42    0.43
  14   4  -4    1.48    0.30
  13  -4  -4    1.73    0.30
 -13  -4   4    1.51    0.39
  13   4  -4    0.93    0.26
  12  -4  -4    0.11    0.22
 -12  -4   4   -0.15    0.29
  12   4  -4   -0.14    0.21
  11  -4  -4    4.44    0.33
 -11  -4   4    4.15    0.40
  11   4  -4    4.48    0.34
 -10  -4   4   11.58    0.58
  10  -4  -4   11.93    0.49
  10   4  -4   12.63    0.48
   9  -4  -4   -0.20    0.15
  -9  -4   4    0.14    0.20
   9   4  -4    0.10    0.15
   8  -4  -4    8.18    0.56
   8  -4  -4    9.17    0.39
  -8  -4   4    9.46    0.45
   8   4  -4    9.69    0.37
   7  -4  -4   47.95    1.60
   7  -4  -4   51.37    1.26
  -7  -4   4   49.60    1.39
   7   4  -4   49.55    1.24
   6  -4  -4   70.01    1.70
  -6  -4   4   71.95    1.87
  -6  -4   4   69.05    2.01
   6  -4  -4   69.21    2.15
   6   4  -4   70.24    1.68
  -5  -4   4   24.00    0.71
   5  -4  -4   22.67    0.88
   5  -4  -4   24.19    0.64
   5   4  -4   23.06    0.63
   4  -4  -4    1.05    0.11
   4  -4  -4    1.26    0.22
  -4  -4   4    1.14    0.13
   4   4  -4    1.00    0.12
   3  -4  -4    9.12    0.29
  -3  -4   4    8.83    0.33
   3  -4  -4    8.39    0.46
   3   4  -4    9.23    0.30
   2  -4  -4    8.97    0.27
   2  -4  -4    9.40    0.46
   2   4  -4    9.30    0.30
   1  -4  -4   24.87    0.85
   1  -4  -4   24.59    0.59
   1   4  -4   23.64    0.63
   0  -4  -4   33.97    0.79
   0  -4  -4   34.93    1.10
   0   4  -4   32.91    0.84
  -1  -4  -4   66.64    1.99
   1  -4   4   67.65    1.61
  -2  -4  -4  117.75    3.36
   2  -4   4  115.68    2.72
   3  -4   4   44.19    1.09
  -3  -4  -4   43.31    1.33
   3   4   4   43.06    1.01
  -4  -4  -4   20.63    0.71
  -4  -4  -4   21.79    0.74
   4  -4   4   22.70    0.63
   4   4   4   23.31    0.55
  -5  -4  -4   46.50    1.39
   5  -4   4   45.01    1.16
  -5  -4  -4   44.83    1.30
   5   4   4   46.84    1.09
   6  -4   4   63.23    1.58
  -6  -4  -4   62.79    1.88
  -6  -4  -4   63.92    1.76
   6   4   4   65.30    1.52
  -7  -4  -4   43.07    1.26
   7  -4   4   41.84    1.12
   7   4   4   42.69    1.06
   8  -4   4   22.18    0.69
  -8  -4  -4   22.56    0.79
   8   4   4   21.74    0.63
  -9  -4  -4    6.79    0.46
   9  -4   4    6.88    0.38
   9   4   4    7.17    0.33
  10  -4   4   10.48    0.47
 -10  -4  -4    9.85    0.56
 -11  -4  -4    0.35    0.30
  11  -4   4    0.63    0.23
 -12  -4  -4    0.57    0.34
  12  -4   4    0.10    0.24
 -13  -4  -4    0.39    0.37
  13  -4   4   -0.04    0.26
  14  -4   4    0.42    0.30
 -14  -4  -4    0.68    0.42
 -15  -5   4    5.08    0.60
  14  -5  -4    2.54    0.36
 -14  -5   4    1.81    0.44
  14   5  -4    1.98    0.33
 -13  -5   4    1.53    0.39
  13  -5  -4    1.14    0.29
  13   5  -4    1.45    0.29
 -12  -5   4    7.21    0.54
  12  -5  -4    6.31    0.43
  12   5  -4    5.95    0.42
 -11  -5   4    4.20    0.41
  11  -5  -4    2.31    0.29
  11   5  -4    3.54    0.30
 -10  -5   4    4.38    0.38
  10  -5  -4    3.66    0.30
  10   5  -4    3.59    0.28
  -9  -5   4   14.00    0.59
   9  -5  -4   12.93    0.51
   9   5  -4   13.59    0.49
   8  -5  -4   -0.43    0.24
   8  -5  -4   -0.31    0.14
  -8  -5   4    0.07    0.17
   8   5  -4   -0.09    0.13
  -7  -5   4    5.31    0.34
   7  -5  -4    4.83    0.29
   7  -5  -4    3.48    0.40
   7   5  -4    5.10    0.27
   6  -5  -4    0.91    0.15
  -6  -5   4    1.08    0.17
  -6  -5   4    0.60    0.16
   6  -5  -4    0.52    0.25
   6   5  -4    0.79    0.13
   5  -5  -4    0.01    0.10
  -5  -5   4    0.36    0.13
   5  -5  -4    0.00    0.21
   5   5  -4    0.14    0.10
  -4  -5   4   11.15    0.42
   4  -5  -4   11.73    0.37
   4  -5  -4   11.25    0.58
   4   5  -4   12.04    0.38
   3  -5  -4   49.63    1.23
   3  -5  -4   51.90    1.64
   3   5  -4   52.38    1.25
   2  -5  -4    1.11    0.10
   2  -5  -4    0.61    0.21
   2   5  -4    0.96    0.11
   1  -5  -4   56.90    1.34
   1   5  -4   57.68    1.38
   0  -5  -4   30.78    1.05
   0  -5   4   31.16    0.81
   0  -5  -4   31.57    0.74
  -1  -5  -4    8.32    0.44
  -1  -5  -4    8.12    0.22
   1  -5   4    8.35    0.31
   2  -5   4    4.25    0.24
  -2  -5  -4    4.54    0.34
   2   5   4    4.34    0.14
   3  -5   4    6.17    0.29
  -3  -5  -4    6.75    0.40
   3   5   4    7.27    0.21
  -4  -5  -4   16.85    0.61
  -4  -5  -4   16.58    0.64
   4  -5   4   17.08    0.52
   4   5   4   16.66    0.43
   5  -5   4    0.26    0.13
  -5  -5  -4    0.59    0.16
  -5  -5  -4    0.41    0.17
   5   5   4    0.36    0.08
  -6  -5  -4   14.70    0.58
   6  -5   4   14.28    0.50
  -6  -5  -4   14.24    0.56
   6   5   4   14.57    0.42
  -7  -5  -4   22.24    0.78
   7  -5   4   22.03    0.68
   7   5   4   22.21    0.61
  -8  -5  -4   15.60    0.65
   8  -5   4   16.92    0.58
  -9  -5  -4    0.26    0.24
   9  -5   4    0.24    0.19
  10  -5   4    0.41    0.22
 -10  -5  -4    0.02    0.25
 -11  -5  -4    0.13    0.29
  11  -5   4   -0.02    0.22
 -12  -5  -4   -0.33    0.31
  12  -5   4   -0.02    0.24
 -13  -5  -4    0.24    0.37
  13  -5   4   -0.20    0.26
  14  -5   4    2.57    0.37
  14  -6  -4    2.22    0.35
 -14  -6   4    2.47    0.46
 -13  -6   4    0.52    0.35
  13  -6  -4    0.24    0.26
  13   6  -4    0.00    0.25
 -12  -6   4    0.47    0.32
  12  -6  -4    0.29    0.25
  12   6  -4    0.37    0.23
 -11  -6   4    4.07    0.41
  11  -6  -4    4.77    0.36
  11   6  -4    5.15    0.36
  10  -6  -4    6.95    0.39
 -10  -6   4    6.90    0.48
  10   6  -4    7.08    0.38
  -9  -6   4    0.36    0.22
   9  -6  -4    0.14    0.18
   9   6  -4    0.37    0.17
   8  -6  -4    4.65    0.52
  -8  -6   4    7.58    0.41
   8  -6  -4    7.16    0.37
   8   6  -4    6.99    0.34
   7  -6  -4    0.12    0.14
  -7  -6   4    0.58    0.18
   7  -6  -4    0.11    0.27
   7   6  -4    0.17    0.14
   6  -6  -4    0.77    0.15
   6  -6  -4    0.66    0.28
  -6  -6   4    0.48    0.19
  -6  -6   4    0.68    0.17
   6   6  -4    0.72    0.14
  -5  -6   4    7.19    0.35
   5  -6  -4    6.37    0.30
   5  -6  -4    5.83    0.52
   5   6  -4    7.02    0.30
  -4  -6   4    4.06    0.28
   4  -6  -4    3.62    0.37
   4  -6  -4    3.79    0.23
   4   6  -4    4.21    0.23
   3  -6  -4   17.43    0.49
   3  -6  -4   16.93    0.76
   3   6  -4   17.20    0.50
   2  -6  -4  132.13    3.07
   2   6  -4  134.47    3.10
   1  -6  -4   11.46    0.58
   1  -6  -4   10.82    0.31
   1   6  -4    9.80    0.35
   0  -6  -4   13.87    0.36
   0  -6   4   13.21    0.44
   0  -6  -4   13.63    0.62
  -1  -6  -4   83.66    1.92
   1  -6   4   83.69    2.00
  -1  -6  -4   83.59    2.52
   2  -6   4   18.52    0.55
  -2  -6  -4   17.60    0.45
  -2  -6  -4   18.68    0.73
   3  -6   4   68.77    1.75
  -3  -6  -4   73.23    2.18
   3   6   4   73.98    1.66
  -4  -6  -4  129.46    3.68
   4  -6   4  119.89    2.99
   4   6   4  131.10    2.90
  -5  -6  -4   61.07    1.73
   5  -6   4   61.67    1.54
  -5  -6  -4   61.22    1.87
   5   6   4   62.57    1.45
  -6  -6  -4   42.35    1.31
   6  -6   4   41.33    1.10
  -6  -6  -4   41.11    1.25
   6   6   4   41.01    1.01
  -7  -6  -4   20.52    0.77
   7  -6   4   21.53    0.67
  -8  -6  -4   13.81    0.62
   8  -6   4   14.13    0.53
  -9  -6  -4    1.25    0.29
   9  -6   4    1.10    0.24
 -10  -6  -4    1.16    0.31
  10  -6   4    0.88    0.25
  11  -6   4    0.11    0.24
 -11  -6  -4    0.21    0.31
  12  -6   4   -0.01    0.25
 -12  -6  -4    0.26    0.34
  13  -6   4    0.02    0.28
 -13  -6  -4   -0.42    0.34
 -14  -7   4   -0.13    0.38
  14  -7  -4   -0.02    0.29
  13  -7  -4    2.54    0.34
 -13  -7   4    2.77    0.44
 -12  -7   4    1.26    0.35
  12  -7  -4    1.60    0.29
  12   7  -4    1.64    0.27
  11  -7  -4    1.56    0.27
 -11  -7   4    0.95    0.30
  11   7  -4    0.69    0.22
 -10  -7   4    1.28    0.28
  10  -7  -4    1.04    0.23
  10   7  -4    1.09    0.22
   9  -7  -4    1.10    0.22
  -9  -7   4    1.27    0.26
   9   7  -4    1.48    0.21
  -8  -7   4   23.79    0.82
   8  -7  -4   23.08    0.72
   8  -7  -4   23.30    1.05
   8   7  -4   23.46    0.70
   7  -7  -4    3.30    0.43
  -7  -7   4    3.29    0.29
   7  -7  -4    3.76    0.26
   7   7  -4    3.55    0.24
   6  -7  -4    1.13    0.32
   6  -7  -4    1.12    0.17
  -6  -7   4    1.28    0.21
   6   7  -4    1.13    0.16
   5  -7  -4    7.08    0.60
  -5  -7   4    7.03    0.37
   5  -7  -4    7.13    0.32
   5   7  -4    7.43    0.32
   4  -7  -4   13.83    0.73
   4  -7  -4   12.77    0.42
   4   7  -4   12.93    0.44
   3  -7  -4    0.50    0.11
   3  -7  -4    0.62    0.26
   3   7  -4    0.34    0.12
   2  -7  -4   63.57    1.51
   2  -7  -4   62.67    2.04
   2   7  -4   64.48    1.55
   1  -7  -4   70.98    1.65
   1  -7  -4   69.47    2.21
   1   7  -4   69.69    1.69
   0  -7  -4    7.90    0.51
   0  -7  -4    6.83    0.24
   0  -7   4    7.46    0.32
  -1  -7  -4    9.19    0.27
   1  -7   4    9.12    0.35
  -1  -7  -4    9.33    0.53
  -2  -7  -4    0.49    0.07
  -2  -7  -4    0.46    0.20
   2  -7   4    0.42    0.13
  -3  -7  -4   32.17    1.09
   3  -7   4   30.21    0.84
   3   7   4   29.75    0.74
   4  -7   4   17.90    0.57
  -4  -7  -4   17.09    0.72
   4   7   4   18.86    0.48
   5  -7   4    0.06    0.14
  -5  -7  -4   -0.08    0.18
  -5  -7  -4   -0.14    0.18
  -6  -7  -4    0.74    0.21
   6  -7   4    0.64    0.18
  -6  -7  -4    0.92    0.22
  -7  -7  -4    0.75    0.23
   7  -7   4    0.90    0.20
   8  -7   4    2.22    0.26
  -8  -7  -4    2.00    0.30
   9  -7   4   47.61    1.30
  -9  -7  -4   47.05    1.46
 -10  -7  -4   32.46    1.14
  10  -7   4   33.62    1.01
 -11  -7  -4   24.10    0.94
  11  -7   4   21.98    0.80
  12  -7   4   15.44    0.66
 -12  -7  -4   14.64    0.78
 -13  -7  -4    9.98    0.70
  13  -7   4   10.14    0.58
 -14  -8   4   -0.20    0.38
 -13  -8   4    0.83    0.37
  13  -8  -4    0.45    0.28
 -12  -8   4   -0.45    0.29
  12  -8  -4   -0.07    0.25
 -11  -8   4    1.21    0.32
  11  -8  -4    0.88    0.26
  11   8  -4    0.91    0.24
  10  -8  -4    0.06    0.21
 -10  -8   4   -0.26    0.24
  10   8  -4    0.02    0.19
   9  -8  -4    0.65    0.38
  -9  -8   4    0.93    0.25
   9  -8  -4    0.59    0.22
   9   8  -4    0.82    0.20
   8  -8  -4   33.48    1.37
   8  -8  -4   32.44    0.95
  -8  -8   4   34.66    1.07
   8   8  -4   32.88    0.93
   7  -8  -4   27.72    0.83
   7  -8  -4   28.29    1.23
  -7  -8   4   29.31    0.94
   7   8  -4   29.03    0.82
   6  -8  -4    7.22    0.62
   6  -8  -4    7.28    0.36
  -6  -8   4    8.39    0.44
   6   8  -4    8.31    0.36
   5  -8  -4   24.13    1.09
  -5  -8   4   25.03    0.82
   5  -8  -4   24.00    0.70
   5   8  -4   24.56    0.71
   4  -8  -4   17.01    0.52
   4  -8  -4   15.46    0.87
   4   8  -4   17.07    0.53
   3  -8  -4    0.85    0.13
   3  -8  -4    0.33    0.29
   3   8  -4    0.63    0.14
   2  -8  -4    5.37    0.24
   2  -8  -4    5.09    0.49
   2   8  -4    4.91    0.26
  -1  -8   4   12.76    0.45
   1  -8  -4   13.28    0.39
   1  -8  -4   13.24    0.71
   0  -8  -4   35.05    1.27
   0  -8  -4   34.13    0.85
   0  -8   4   34.12    0.92
  -1  -8  -4    2.55    0.16
   1  -8   4    2.08    0.20
  -1  -8  -4    2.43    0.32
  -2  -8  -4    3.31    0.35
  -2  -8  -4    3.13    0.17
   2  -8   4    2.48    0.22
  -3  -8  -4    1.21    0.26
   3  -8   4    1.08    0.17
  -4  -8  -4    8.72    0.54
   4  -8   4    9.16    0.40
  -5  -8  -4    5.87    0.45
   5  -8   4    5.98    0.34
  -5  -8  -4    5.43    0.43
  -6  -8  -4    0.15    0.22
  -6  -8  -4    0.38    0.23
   6  -8   4    0.23    0.18
  -7  -8  -4   15.54    0.67
   7  -8   4   14.29    0.56
  -8  -8  -4    7.05    0.48
   8  -8   4    6.78    0.41
  -9  -8  -4    1.08    0.30
   9  -8   4    1.15    0.27
  10  -8   4    4.61    0.38
 -10  -8  -4    5.09    0.47
  11  -8   4    1.20    0.30
 -11  -8  -4    1.38    0.36
  12  -8   4    0.00    0.27
 -12  -8  -4   -0.17    0.32
  13  -8   4    0.08    0.30
 -13  -9   4    3.23    0.46
  13  -9  -4    4.01    0.41
 -12  -9   4    0.64    0.34
  12  -9  -4    0.84    0.29
 -11  -9   4   -0.16    0.28
  11  -9  -4   -0.21    0.24
  10  -9  -4    6.54    0.42
 -10  -9   4    6.53    0.49
   9  -9  -4   -0.17    0.19
   9  -9  -4    0.39    0.39
  -9  -9   4   -0.01    0.23
   9   9  -4   -0.04    0.18
   8  -9  -4    4.38    0.54
  -8  -9   4    3.97    0.36
   8  -9  -4    4.72    0.34
   8   9  -4    4.23    0.30
   7  -9  -4    7.46    0.39
   7  -9  -4    7.79    0.72
  -7  -9   4    8.33    0.47
   7   9  -4    8.37    0.40
   6  -9  -4    5.11    0.32
   6  -9  -4    4.53    0.53
  -6  -9   4    5.25    0.39
   6   9  -4    4.76    0.32
   5  -9  -4   -0.27    0.31
   5  -9  -4   -0.01    0.14
  -5  -9   4   -0.18    0.19
   5   9  -4    0.30    0.15
   4  -9  -4    7.48    0.65
   4  -9  -4    6.88    0.32
   4   9  -4    7.13    0.33
   3  -9  -4   19.72    0.58
   3  -9  -4   21.12    1.00
   3   9  -4   19.76    0.60
   2  -9  -4    6.22    0.56
   2  -9  -4    6.98    0.29
   2   9  -4    6.78    0.31
  -1  -9   4   14.76    0.51
   1  -9  -4   15.06    0.44
   1  -9  -4   13.52    0.80
   0  -9   4    2.69    0.22
   0  -9  -4    2.98    0.40
   0  -9  -4    2.94    0.17
   1  -9   4   -0.04    0.13
  -1  -9  -4    0.01    0.09
  -1  -9  -4   -0.15    0.24
   2  -9   4   14.63    0.52
  -2  -9  -4   14.40    0.74
   3  -9   4   13.87    0.51
  -3  -9  -4   14.01    0.70
   4  -9   4   20.82    0.65
  -4  -9  -4   18.55    0.82
   5  -9   4   15.54    0.56
  -5  -9  -4   15.73    0.74
  -6  -9  -4   17.36    0.76
  -6  -9  -4   15.92    0.71
   6  -9   4   16.59    0.60
   7  -9   4    9.21    0.45
  -7  -9  -4    9.46    0.55
   8  -9   4   12.84    0.56
  -8  -9  -4   13.40    0.65
  -9  -9  -4    8.33    0.54
   9  -9   4    7.56    0.46
  10  -9   4    2.55    0.33
 -10  -9  -4    2.62    0.39
 -11  -9  -4    8.60    0.61
  11  -9   4    9.44    0.53
 -12  -9  -4    3.52    0.48
  12  -9   4    3.24    0.39
  13 -10  -4    0.51    0.32
 -13 -10   4    0.65    0.38
  12 -10  -4   -0.17    0.27
 -12 -10   4    0.21    0.33
  11 -10  -4    1.06    0.29
 -11 -10   4    1.03    0.34
  10 -10  -4    0.06    0.23
 -10 -10   4   -0.01    0.27
   9 -10  -4    0.55    0.23
   9 -10  -4    0.62    0.43
  -9 -10   4    0.14    0.26
   8 -10  -4    0.23    0.39
   8 -10  -4   -0.23    0.19
  -8 -10   4    0.06    0.23
   8  10  -4    0.12    0.18
   7 -10  -4    3.57    0.54
  -7 -10   4    3.05    0.33
   7 -10  -4    3.38    0.29
   7  10  -4    3.37    0.27
  -6 -10   4    0.00    0.21
   6 -10  -4   -0.74    0.33
   6 -10  -4   -0.30    0.16
   6  10  -4   -0.13    0.16
   5 -10  -4    4.01    0.52
   5 -10  -4    3.72    0.28
  -5 -10   4    3.53    0.34
   5  10  -4    3.68    0.26
   4 -10  -4    5.77    0.31
   4 -10  -4    6.38    0.62
   4  10  -4    5.93    0.32
   3 -10  -4    0.34    0.13
   3 -10  -4    0.51    0.33
   3  10  -4    0.36    0.15
   2 -10  -4    0.02    0.11
   2 -10  -4    0.28    0.33
  -1 -10   4    8.63    0.39
   1 -10  -4    9.27    0.69
   1 -10  -4    8.68    0.34
   0 -10  -4   12.99    0.40
   0 -10   4   12.16    0.47
   0 -10  -4   12.19    0.75
  -1 -10  -4   28.98    1.19
   1 -10   4   30.23    0.85
   2 -10   4   24.57    0.73
  -2 -10  -4   23.03    1.01
  -3 -10  -4   58.53    1.91
   3 -10   4   55.07    1.46
  -4 -10  -4   64.30    2.07
   4 -10   4   62.60    1.63
   5 -10   4   28.87    0.87
  -5 -10  -4   28.70    1.12
  -6 -10  -4   39.07    1.31
   6 -10   4   40.84    1.13
  -7 -10  -4   21.66    0.87
   7 -10   4   20.83    0.73
  -8 -10  -4   10.73    0.61
   8 -10   4   10.43    0.52
  -9 -10  -4    1.26    0.34
   9 -10   4    1.87    0.30
 -10 -10  -4   -0.15    0.30
  10 -10   4   -0.12    0.26
 -11 -10  -4    0.29    0.34
  11 -10   4    0.00    0.28
  12 -10   4    0.26    0.31
 -12 -11   4    9.15    0.63
  12 -11  -4    8.52    0.56
 -11 -11   4    3.62    0.44
  11 -11  -4    2.82    0.36
  10 -11  -4    2.74    0.33
 -10 -11   4    3.04    0.40
   9 -11  -4    0.56    0.48
   9 -11  -4    0.94    0.26
  -9 -11   4    1.03    0.31
  -8 -11   4   -0.17    0.25
   8 -11  -4   -0.01    0.22
   8 -11  -4   -0.44    0.42
  -7 -11   4    3.93    0.39
   7 -11  -4    3.99    0.32
   7 -11  -4    3.64    0.60
   7  11  -4    4.46    0.32
  -6 -11   4    1.45    0.27
   6 -11  -4    0.43    0.42
   6 -11  -4    0.62    0.20
   6  11  -4    0.85    0.20
  -5 -11   4    2.35    0.42
   5 -11  -4    1.78    0.22
   5 -11  -4    2.53    0.51
   5  11  -4    2.47    0.24
   4 -11  -4    0.53    0.39
   4 -11  -4    0.46    0.16
   4  11  -4    0.40    0.17
   3 -11  -4   10.07    0.79
   3 -11  -4   10.20    0.39
   3  11  -4    8.64    0.40
   2 -11  -4   18.41    0.55
   2 -11  -4   18.88    1.02
  -2 -11   4   17.68    0.61
   1 -11  -4   67.13    2.30
  -1 -11   4   65.36    1.68
   1 -11  -4   66.76    1.61
   0 -11   4   41.59    1.12
   0 -11  -4   40.83    1.58
   1 -11   4   45.94    1.23
  -1 -11  -4   46.05    1.69
   2 -11   4   17.85    0.61
  -2 -11  -4   16.41    0.88
  -3 -11  -4    5.31    0.50
   3 -11   4    5.73    0.37
  -4 -11  -4    1.36    0.35
   4 -11   4    0.91    0.22
  -5 -11  -4    4.35    0.46
   5 -11   4    4.43    0.33
   6 -11   4    3.28    0.31
  -6 -11  -4    2.49    0.39
  -7 -11  -4    0.19    0.29
   7 -11   4   -0.24    0.21
   8 -11   4    4.04    0.37
  -8 -11  -4    3.15    0.41
  -9 -11  -4    9.38    0.62
   9 -11   4    9.01    0.52
 -10 -11  -4    4.23    0.49
  10 -11   4    4.13    0.40
 -11 -11  -4    2.02    0.43
  11 -11   4    1.89    0.36
 -12 -12   4    4.00    0.50
  11 -12  -4    0.16    0.29
 -11 -12   4   -0.12    0.32
  10 -12  -4    4.51    0.39
 -10 -12   4    4.14    0.46
  -9 -12   4    5.62    0.47
   9 -12  -4    4.83    0.71
   9 -12  -4    5.04    0.39
  -8 -12   4    8.66    0.56
   8 -12  -4    8.89    0.84
   8 -12  -4    8.21    0.47
   7 -12  -4   33.06    1.55
   7 -12  -4   33.42    0.98
  -7 -12   4   31.82    1.13
   6 -12  -4   33.89    1.56
  -6 -12   4   36.40    1.17
   6 -12  -4   32.18    0.98
   6  12  -4   34.35    0.98
   5 -12  -4   24.61    1.26
  -5 -12   4   22.98    1.14
   5 -12  -4   25.05    0.76
   5  12  -4   23.81    0.75
   4 -12  -4   32.07    0.90
   4 -12  -4   32.81    1.48
   4  12  -4   31.43    0.91
   3 -12  -4   26.28    1.29
   3 -12  -4   25.78    0.75
  -3 -12   4   24.88    0.79
   2 -12  -4   12.61    0.88
  -2 -12   4   10.72    0.48
   1 -12  -4   10.40    0.82
  -1 -12   4    9.75    0.45
   0 -12  -4    5.61    0.60
   0 -12   4    7.15    0.40
  -1 -12  -4    5.65    0.58
   1 -12   4    5.67    0.37
  -2 -12  -4    1.70    0.40
   2 -12   4    1.41    0.23
  -3 -12  -4   -0.13    0.31
   3 -12   4   -0.06    0.18
   4 -12   4    1.46    0.24
  -4 -12  -4    1.65    0.39
  -5 -12  -4    1.83    0.39
   5 -12   4    2.21    0.28
   6 -12   4    1.58    0.27
  -6 -12  -4    2.37    0.39
  -7 -12  -4    0.36    0.31
   7 -12   4    0.23    0.24
  -8 -12  -4    0.93    0.34
   8 -12   4    0.62    0.27
   9 -12   4    0.13    0.27
  -9 -12  -4    0.05    0.31
 -10 -12  -4    0.78    0.37
  10 -12   4    0.41    0.30
 -11 -13   4    0.17    0.35
  11 -13  -4   -0.01    0.29
  10 -13  -4    0.07    0.27
 -10 -13   4   -0.15    0.32
  -9 -13   4    0.70    0.33
   9 -13  -4    0.70    0.57
   9 -13  -4    0.56    0.27
  -8 -13   4   -0.01    0.28
   8 -13  -4   -0.37    0.23
   8 -13  -4   -0.33    0.50
   7 -13  -4   -0.02    0.22
  -7 -13   4   -0.09    0.28
   7 -13  -4    0.35    0.51
   6 -13  -4   -0.11    0.20
   6 -13  -4    0.03    0.48
  -6 -13   4   -0.05    0.27
   5 -13  -4    0.09    0.48
  -5 -13   4   -0.77    0.37
   5 -13  -4   -0.09    0.19
   4 -13  -4    0.68    0.20
   4 -13  -4   -0.30    0.45
   3 -13  -4    1.85    0.52
  -3 -13   4    1.62    0.25
   2 -13  -4    4.14    0.59
  -2 -13   4    5.05    0.34
   1 -13  -4    4.10    0.59
  -1 -13   4    5.19    0.37
   0 -13   4    4.93    0.37
   0 -13  -4    4.06    0.58
  -1 -13  -4   -0.06    0.39
   1 -13   4   -0.10    0.18
   2 -13   4    0.24    0.20
  -2 -13  -4    0.15    0.37
  -3 -13  -4   -0.23    0.35
   3 -13   4    0.12    0.20
  -4 -13  -4   -0.11    0.35
   4 -13   4    0.19    0.21
  -5 -13  -4    0.36    0.36
   5 -13   4    0.54    0.23
  -6 -13  -4    8.32    0.61
   6 -13   4    7.29    0.46
   7 -13   4    2.54    0.33
  -7 -13  -4    1.81    0.39
  -8 -13  -4    7.66    0.61
   8 -13   4    7.92    0.50
   9 -13   4    5.38    0.45
  -9 -13  -4    4.67    0.52
  10 -13   4    8.80    0.57
 -10 -13  -4    8.70    0.66
 -11 -14   4    0.21    0.38
  10 -14  -4   -0.22    0.28
 -10 -14   4    0.37    0.36
   9 -14  -4    2.23    0.69
   9 -14  -4    2.50    0.35
  -9 -14   4    3.37    0.43
  -8 -14   4    3.76    0.45
   8 -14  -4    4.69    0.77
   8 -14  -4    3.29    0.36
   7 -14  -4    4.51    0.75
  -7 -14   4    6.05    0.52
   7 -14  -4    5.00    0.39
   6 -14  -4   14.00    1.11
  -6 -14   4   12.84    0.70
   6 -14  -4   13.42    0.57
   5 -14  -4   36.15    1.69
  -4 -14   4   23.07    1.24
   4 -14  -4   23.65    1.34
   3 -14  -4    3.54    0.65
   2 -14  -4   -0.10    0.47
  -2 -14   4   -0.01    0.19
   1 -14  -4    3.08    0.61
  -1 -14   4    2.58    0.28
   0 -14  -4    5.14    0.68
   0 -14   4    5.43    0.40
   1 -14   4    0.28    0.21
  -1 -14  -4    0.35    0.44
  -2 -14  -4    3.48    0.55
   2 -14   4    2.47    0.29
   3 -14   4    0.07    0.22
  -3 -14  -4   -0.16    0.39
  -4 -14  -4    1.97    0.48
   4 -14   4    3.29    0.33
  -5 -14  -4   11.68    0.84
   5 -14   4   11.88    0.55
   6 -14   4   10.49    0.54
  -7 -14  -4   10.68    0.71
   7 -14   4    9.64    0.55
  -8 -14  -4    9.40    0.70
   8 -14   4    9.70    0.57
   9 -14   4    5.25    0.46
  -9 -14  -4    5.55    0.59
 -10 -15   4    4.84    0.54
  10 -15  -4    3.53    0.41
  -9 -15   4   11.36    0.70
   9 -15  -4   10.19    1.03
   9 -15  -4   11.03    0.59
   8 -15  -4    6.70    0.49
  -8 -15   4    7.73    0.62
   8 -15  -4    6.13    0.88
   7 -15  -4    0.00    0.25
  -7 -15   4    0.28    0.33
   7 -15  -4   -0.65    0.56
  -6 -15   4    0.75    0.34
   6 -15  -4    0.09    0.57
   5 -15  -4    0.11    0.56
  -4 -15   4    2.16    0.57
   4 -15  -4    2.85    0.68
   3 -15  -4    8.73    0.88
   2 -15  -4    6.83    0.82
  -1 -15   4    4.70    0.36
   1 -15  -4    5.06    0.74
   0 -15  -4    8.39    0.81
   0 -15   4    7.40    0.46
  -1 -15  -4    2.04    0.55
   1 -15   4    2.10    0.29
   2 -15   4    1.77    0.29
  -2 -15  -4    1.62    0.52
  -3 -15  -4    5.47    0.66
   3 -15   4    6.10    0.44
  -4 -15  -4    8.44    0.75
   4 -15   4    8.26    0.50
   5 -15   4   16.08    0.67
   6 -15   4   10.72    0.56
  -7 -15  -4    7.67    0.66
   7 -15   4    7.29    0.51
  -8 -15  -4    5.52    0.58
   8 -15   4    4.55    0.44
   9 -16  -4    1.35    0.73
   8 -16  -4    3.70    0.81
   7 -16  -4    4.74    0.84
   6 -16  -4    4.80    0.84
  -6 -16   4    6.10    0.56
   5 -16  -4    9.44    1.00
  -4 -16   4    1.19    0.56
   4 -16  -4   -0.08    0.59
  -3 -16   4    4.32    0.70
   3 -16  -4    4.66    0.78
   2 -16  -4    3.80    0.73
   1 -16  -4   12.49    1.09
   0 -16  -4    7.61    0.84
   1 -16   4    8.43    0.50
  -1 -16  -4    9.13    0.87
   2 -16   4    2.01    0.31
  -2 -16  -4    2.79    0.60
   3 -16   4    0.77    0.28
  -3 -16  -4    0.18    0.49
   4 -16   4    2.34    0.34
  -4 -16  -4    2.85    0.59
   5 -16   4    7.72    0.51
   6 -16   4    1.87    0.34
  -7 -16  -4    0.39    0.40
   7 -16   4   -0.19    0.28
   6 -17  -4   -0.51    0.65
   5 -17  -4   -0.98    0.63
   4 -17  -4   -0.42    0.64
  -3 -17   4    1.58    0.63
   3 -17  -4    0.87    0.65
   2 -17  -4   10.15    0.99
  -2 -17   4    8.70    0.93
   1 -17  -4    9.37    0.97
   0 -17  -4    3.73    0.71
  -1 -17  -4    1.27    0.59
  -2 -17  -4    0.10    0.52
  -3 -17  -4    1.47    0.58
   3 -17   4    1.65    0.32
  -4 -17  -4    5.64    0.73
   4 -17   4    5.08    0.44
   5 -17   4    0.80    0.31
   6 -17   4    0.25    0.31
  -3 -18   4   21.76    1.39
   3 -18  -4   21.87    1.47
   2 -18  -4    8.38    0.97
  -2 -18   4    8.47    0.95
   1 -18  -4    9.75    1.00
  -1 -18   4    8.31    0.94
   0 -18  -4    4.99    0.81
  -1 -18  -4    2.58    0.69
  -2 -18  -4    1.63    0.64
  -3 -18  -4   -0.11    0.56
   5 -18   4    3.63    0.41
  -3 -19   4    0.30    0.64
  15   0  -5    0.60    0.30
  14   0  -5    0.00    0.26
  13   0  -5    0.04    0.23
  12   0  -5    0.10    0.22
  11   0  -5   -0.13    0.18
  10   0  -5   -0.21    0.16
   9   0  -5   -0.20    0.14
   8   0  -5    0.00    0.12
   7   0  -5   -0.08    0.11
  -7   0   5    0.04    0.16
  -6   0   5   -0.19    0.13
   6   0  -5   -0.06    0.09
   5   0  -5   -0.22    0.07
   5   0  -5   -0.24    0.08
   4   0  -5   -0.11    0.07
   4   0  -5   -0.15    0.07
   3   0  -5   -0.08    0.07
   3   0  -5   -0.09    0.06
   2   0  -5   -0.04    0.06
   2   0  -5    0.00    0.08
   1   0  -5    0.10    0.06
   1   0  -5   -0.07    0.08
   0   0  -5    0.14    0.09
  -1   0  -5    0.13    0.07
   1   0   5    0.00    0.06
  -1   0  -5    0.05    0.09
  -2   0  -5   -0.11    0.09
   2   0   5   -0.05    0.06
  -2   0  -5   -0.02    0.08
  -3   0  -5   -0.07    0.09
   3   0   5    0.00    0.07
  -3   0  -5   -0.03    0.11
   4   0   5    0.00    0.08
  -4   0  -5   -0.12    0.13
  -4   0  -5    0.07    0.11
  -5   0  -5   -0.14    0.16
   5   0   5    0.33    0.10
  -5   0  -5    0.17    0.14
  -6   0  -5   -0.22    0.16
  -6   0  -5   -0.62    0.16
   6   0   5    0.02    0.11
   7   0   5    0.12    0.12
  -7   0  -5   -0.24    0.18
  -7   0  -5   -0.51    0.19
  -8   0  -5    0.23    0.21
   8   0   5    0.18    0.14
  -9   0  -5   -0.02    0.23
   9   0   5   -0.01    0.15
 -10   0  -5   -0.17    0.27
  10   0   5   -0.07    0.17
  11   0   5   -0.05    0.19
 -11   0  -5   -0.19    0.30
 -12   0  -5   -0.18    0.34
  12   0   5    0.26    0.22
  13   0   5   -0.08    0.24
 -13   0  -5   -0.07    0.41
  15  -1  -5   14.03    0.65
  15   1  -5   14.56    0.66
  14  -1  -5    6.78    0.47
  14   1  -5    6.72    0.47
  13  -1  -5   19.24    0.70
  13   1  -5   19.67    0.71
  12  -1  -5   45.56    1.26
  12   1  -5   45.78    1.25
 -11  -1   5   15.54    0.74
  11  -1  -5   15.71    0.57
  11   1  -5   16.33    0.57
  10  -1  -5   25.50    0.77
 -10  -1   5   26.20    0.93
  10   1  -5   26.07    0.77
   9  -1  -5   26.87    0.77
  -9  -1   5   27.16    0.91
   9   1  -5   26.15    0.76
  -8  -1   5   24.21    0.82
   8  -1  -5   24.48    0.70
   8   1  -5   25.57    0.70
   7  -1  -5   10.27    0.37
  -7  -1   5   10.17    0.45
   7  -1  -5    9.59    0.37
   7   1  -5    9.83    0.35
   6  -1  -5   17.47    0.58
   6  -1  -5   17.48    0.51
  -6  -1   5   18.10    0.60
   6   1  -5   18.67    0.52
  -5  -1   5    8.19    0.34
   5  -1  -5    8.02    0.32
   5  -1  -5    7.95    0.28
   5   1  -5    8.02    0.28
   4  -1  -5   29.81    0.75
   4  -1  -5   30.97    0.91
  -4  -1   5   28.91    0.83
   4   1  -5   30.66    0.76
   4   1  -5   29.84    0.88
  -3  -1   5   30.61    0.82
   3  -1  -5   32.33    0.93
   3  -1  -5   29.85    0.75
   3   1  -5   31.96    0.76
   3   1  -5   29.29    0.90
   2  -1  -5   12.22    0.33
   2  -1  -5   12.18    0.43
   2   1  -5   11.79    0.41
   2   1  -5   12.08    0.34
   1  -1  -5  396.93   10.51
   1  -1  -5  355.65    8.51
   1   1  -5  361.61    8.56
   1   1  -5  385.83   10.51
   0  -1  -5   86.74    2.09
   0  -1  -5   91.47    2.62
   0   1  -5   97.09    2.62
   0   1  -5   92.61    2.12
   1  -1   5  228.59    5.18
  -1  -1  -5  216.73    6.38
  -1   1  -5  241.74    6.40
  -1   1  -5  224.32    5.61
   1   1   5  227.87    5.15
  -2  -1  -5   75.97    2.21
  -2  -1  -5   74.77    1.96
   2  -1   5   80.34    1.80
  -2   1  -5   75.66    2.23
  -2   1  -5   77.55    1.95
   2   1   5   77.54    1.77
  -3  -1  -5  120.26    3.41
   3  -1   5  123.12    2.77
  -3  -1  -5  119.79    3.03
  -3   1  -5  121.41    3.02
   3   1   5  121.34    2.75
  -3   1  -5  114.05    3.43
   4  -1   5  204.69    4.69
  -4  -1  -5  208.07    5.13
  -4  -1  -5  204.57    5.77
  -4   1  -5  208.70    5.12
  -4   1  -5  200.71    5.80
   4   1   5  202.59    4.66
  -5  -1  -5  321.57    7.97
  -5  -1  -5  327.42    8.98
   5  -1   5  316.27    7.29
  -5   1  -5  317.05    7.97
   5   1   5  324.01    7.28
  -5   1  -5  316.18    9.01
  -6  -1  -5  151.03    4.24
  -6  -1  -5  146.85    3.79
   6  -1   5  143.71    3.44
   6   1   5  147.28    3.42
  -6   1  -5  153.70    3.80
  -6   1  -5  146.99    4.27
  -7  -1  -5   56.46    1.60
  -7  -1  -5   58.24    1.74
   7  -1   5   56.31    1.42
   7   1   5   57.33    1.40
  -7   1  -5   57.26    1.61
   8  -1   5    6.78    0.32
  -8  -1  -5    6.53    0.42
  -8   1  -5    6.40    0.46
   8   1   5    6.69    0.31
  -9  -1  -5    2.91    0.34
   9  -1   5    2.82    0.24
   9   1   5    2.66    0.23
  -9   1  -5    2.87    0.36
 -10  -1  -5    8.49    0.52
  10  -1   5    7.64    0.39
 -10   1  -5    7.10    0.54
  10   1   5    7.09    0.37
 -11  -1  -5    0.69    0.33
  11  -1   5    1.00    0.23
  11   1   5    1.06    0.22
 -11   1  -5    0.80    0.36
  12  -1   5    1.28    0.26
 -12  -1  -5    0.87    0.38
  12   1   5    1.10    0.24
  13  -1   5    1.86    0.30
 -13  -1  -5    1.42    0.44
  14  -1   5    0.62    0.29
 -14  -1  -5   -0.10    0.45
  15  -2  -5    0.59    0.30
  15   2  -5   -0.10    0.28
  14  -2  -5    0.42    0.27
  14   2  -5    0.78    0.29
  13  -2  -5    0.18    0.24
 -13  -2   5   -0.04    0.35
  13   2  -5    0.00    0.23
  12  -2  -5    0.58    0.23
 -12  -2   5    0.24    0.32
  12   2  -5    0.58    0.23
 -11  -2   5    2.00    0.35
  11  -2  -5    1.99    0.26
  11   2  -5    2.45    0.26
 -10  -2   5   16.13    0.68
  10  -2  -5   16.59    0.57
  10   2  -5   16.16    0.56
   9  -2  -5   34.95    0.96
  -9  -2   5   36.06    1.10
   9   2  -5   34.66    0.95
   8  -2  -5  119.04    2.81
  -8  -2   5  117.46    3.08
   8   2  -5  118.59    2.80
   7  -2  -5  102.56    2.97
  -7  -2   5  104.49    2.69
   7  -2  -5  104.77    2.45
   7   2  -5  101.19    2.44
   6  -2  -5  199.94    4.59
   6  -2  -5  201.47    5.64
  -6  -2   5  198.86    5.02
   6   2  -5  198.76    4.59
   5  -2  -5  216.81    5.12
   5  -2  -5  230.26    6.31
  -5  -2   5  222.25    5.58
   5   2  -5  226.23    5.12
   4  -2  -5  190.43    5.18
   4  -2  -5  177.05    4.19
  -4  -2   5  180.20    4.56
   4   2  -5  185.87    4.20
   3  -2  -5  347.39    7.95
   3  -2  -5  377.94    9.82
  -3  -2   5  342.16    8.64
   3   2  -5  347.85    7.96
   3   2  -5  339.34    9.78
  -2  -2   5  727.20   18.73
   2  -2  -5  833.45   21.24
   2  -2  -5  728.20   17.24
   2   2  -5  736.71   17.35
   2   2  -5  779.31   21.27
  -1  -2   5   13.23    0.37
   1  -2  -5   15.54    0.52
   1  -2  -5   13.87    0.36
   1   2  -5   15.47    0.50
   1   2  -5   14.08    0.40
   0  -2  -5  392.63    9.05
   0  -2  -5  409.07   11.19
   0   2  -5  408.31   11.19
   0   2  -5  393.37    9.07
   1  -2   5  245.74    5.26
  -1  -2  -5  230.40    6.48
   1   2   5  223.58    5.20
  -1   2  -5  223.53    6.49
  -2  -2  -5   43.72    1.27
   2  -2   5   43.33    1.04
   2   2   5   41.90    0.98
  -2   2  -5   40.69    1.29
  -3  -2  -5   95.28    2.45
   3  -2   5   96.83    2.23
  -3  -2  -5   94.07    2.73
  -3   2  -5   97.80    2.44
  -3   2  -5   95.04    2.78
   3   2   5   93.63    2.18
  -4  -2  -5   51.32    1.42
  -4  -2  -5   53.77    1.57
   4  -2   5   53.30    1.28
   4   2   5   52.35    1.24
  -4   2  -5   53.08    1.42
  -4   2  -5   52.02    1.62
   5  -2   5    2.89    0.22
  -5  -2  -5    2.75    0.22
  -5  -2  -5    2.75    0.21
  -5   2  -5    2.94    0.25
  -5   2  -5    2.55    0.27
   5   2   5    2.67    0.17
  -6  -2  -5   11.58    0.49
   6  -2   5   11.71    0.41
  -6  -2  -5   11.78    0.49
   6   2   5   12.24    0.38
  -6   2  -5   12.29    0.52
   7  -2   5   10.86    0.41
  -7  -2  -5   10.88    0.48
  -7  -2  -5   10.34    0.49
   7   2   5   10.45    0.36
  -7   2  -5    9.82    0.52
  -8  -2  -5   69.02    1.90
   8  -2   5   66.60    1.69
   8   2   5   67.79    1.65
  -8   2  -5   68.80    1.94
   9  -2   5   24.91    0.74
  -9  -2  -5   26.22    0.90
   9   2   5   24.07    0.71
  -9   2  -5   25.25    0.94
  10  -2   5    3.39    0.28
 -10  -2  -5    3.81    0.39
  10   2   5    3.17    0.26
  11  -2   5   15.17    0.58
 -11  -2  -5   14.52    0.72
  12  -2   5    9.20    0.47
 -12  -2  -5    8.43    0.61
  13  -2   5    6.26    0.45
 -13  -2  -5    6.23    0.60
 -14  -2  -5   10.48    0.77
  14  -2   5   10.55    0.56
  15  -3  -5   -0.25    0.28
  15   3  -5   -0.27    0.27
 -14  -3   5   -0.60    0.37
  14  -3  -5   -0.22    0.26
  14   3  -5    0.36    0.27
 -13  -3   5    2.04    0.41
  13  -3  -5    1.44    0.28
  13   3  -5    1.46    0.28
 -12  -3   5    4.21    0.44
  12  -3  -5    4.27    0.34
  12   3  -5    4.02    0.33
 -11  -3   5    9.27    0.56
  11  -3  -5   10.82    0.47
  11   3  -5    9.74    0.45
  10  -3  -5   13.98    0.52
 -10  -3   5   13.16    0.61
  10   3  -5   13.35    0.49
   9  -3  -5    2.73    0.24
  -9  -3   5    2.93    0.30
   9   3  -5    2.73    0.23
  -8  -3   5    3.94    0.31
   8  -3  -5    3.72    0.25
   8   3  -5    3.69    0.26
  -7  -3   5   43.76    1.24
   7  -3  -5   43.47    1.38
   7  -3  -5   43.40    1.12
   7   3  -5   43.69    1.11
  -6  -3   5   19.70    0.63
   6  -3  -5   19.61    0.73
   6  -3  -5   19.42    0.56
   6   3  -5   19.23    0.55
   5  -3  -5   31.27    0.80
   5  -3  -5   30.42    1.02
  -5  -3   5   31.16    0.87
   5   3  -5   30.58    0.79
  -4  -3   5   20.04    0.60
   4  -3  -5   20.09    0.55
   4  -3  -5   21.02    0.73
   4   3  -5   21.02    0.56
  -3  -3   5   33.84    0.92
   3  -3  -5   37.57    1.12
   3  -3  -5   34.22    0.85
   3   3  -5   33.88    0.87
   2  -3  -5  259.86    6.13
   2  -3  -5  294.07    7.63
  -2  -3   5  258.76    6.67
   1  -3  -5   28.25    0.68
   1  -3  -5   30.72    0.94
   1   3  -5   28.07    0.73
   0  -3  -5  108.98    2.49
   0  -3  -5  112.31    3.17
   0   3  -5  109.54    2.55
  -1  -3  -5   32.62    1.04
   1  -3   5   34.57    0.85
   2  -3   5   95.23    2.18
  -2  -3  -5   90.28    2.67
  -3  -3  -5   58.51    1.63
   3  -3   5   63.19    1.48
  -3  -3  -5   62.56    1.81
   3   3   5   60.60    1.41
   4  -3   5    7.68    0.31
  -4  -3  -5    7.17    0.35
  -4  -3  -5    7.74    0.36
   4   3   5    7.95    0.24
   5  -3   5    5.43    0.26
  -5  -3  -5    4.72    0.31
  -5  -3  -5    4.39    0.30
   5   3   5    4.99    0.20
   6  -3   5    2.11    0.19
  -6  -3  -5    2.48    0.25
  -6  -3  -5    1.94    0.21
   6   3   5    2.47    0.17
  -7  -3  -5   -0.12    0.16
  -7  -3  -5    0.13    0.18
   7  -3   5    0.15    0.14
   7   3   5    0.29    0.11
   8  -3   5   21.50    0.67
  -8  -3  -5   21.20    0.77
   8   3   5   21.68    0.62
  -9  -3  -5   -0.03    0.23
   9  -3   5   -0.12    0.17
   9   3   5   -0.03    0.15
  10  -3   5    0.06    0.19
 -10  -3  -5   -0.15    0.25
  11  -3   5    0.92    0.24
 -11  -3  -5    0.47    0.31
  12  -3   5    0.15    0.24
 -12  -3  -5    0.58    0.34
 -13  -3  -5    0.00    0.37
  13  -3   5    0.41    0.27
 -14  -3  -5    0.00    0.41
  14  -3   5    0.04    0.28
  15  -4  -5    0.05    0.30
 -15  -4   5   -0.65    0.40
  15   4  -5   -0.23    0.28
  14  -4  -5    0.61    0.29
 -14  -4   5    1.17    0.41
  14   4  -5    0.55    0.27
  13  -4  -5    0.40    0.26
 -13  -4   5    0.47    0.35
  13   4  -5   -0.13    0.23
 -12  -4   5    0.47    0.32
  12  -4  -5    0.71    0.25
  12   4  -5    0.92    0.24
 -11  -4   5    4.37    0.41
  11  -4  -5    3.81    0.32
  11   4  -5    4.30    0.31
 -10  -4   5    5.79    0.45
  10  -4  -5    6.03    0.36
  10   4  -5    5.35    0.33
  -9  -4   5   13.14    0.57
   9  -4  -5   13.61    0.50
   9   4  -5   13.39    0.48
   8  -4  -5   19.64    0.59
  -8  -4   5   17.83    0.66
   8  -4  -5   17.92    0.78
   8   4  -5   18.42    0.57
  -7  -4   5   38.68    1.11
   7  -4  -5   37.06    1.29
   7  -4  -5   38.27    1.00
   7   4  -5   37.77    0.98
   6  -4  -5   73.78    1.77
  -6  -4   5   75.17    1.94
   6  -4  -5   70.06    2.23
   6   4  -5   74.78    1.77
   5  -4  -5  146.39    4.14
   5  -4  -5  139.80    3.30
  -5  -4   5  141.14    3.60
   5   4  -5  142.80    3.31
   4  -4  -5  156.80    4.42
  -4  -4   5  150.84    3.84
   4  -4  -5  152.35    3.53
   4   4  -5  153.02    3.54
   3  -4  -5   79.73    1.88
  -3  -4   5   76.52    2.06
   3  -4  -5   85.96    2.42
   3   4  -5   81.44    1.91
   2  -4  -5  120.35    2.78
   2  -4  -5  123.44    3.53
   2   4  -5  121.34    2.82
   1  -4  -5  158.48    3.64
   1  -4  -5  163.97    4.59
   1   4  -5  158.73    3.69
   0  -4  -5   29.80    0.95
   0  -4  -5   28.05    0.66
   0   4  -5   28.01    0.73
   1  -4   5   22.63    0.62
  -1  -4  -5   23.14    0.80
   2  -4   5   25.93    0.68
  -2  -4  -5   24.78    0.84
  -3  -4  -5    0.96    0.16
   3  -4   5    0.86    0.12
   3   4   5    1.01    0.06
  -4  -4  -5   29.04    0.89
   4  -4   5   28.99    0.78
  -4  -4  -5   28.42    0.93
   4   4   5   29.47    0.70
  -5  -4  -5    2.15    0.20
   5  -4   5    2.50    0.20
  -5  -4  -5    2.08    0.23
   5   4   5    2.09    0.15
   6  -4   5    0.11    0.13
  -6  -4  -5   -0.01    0.16
  -6  -4  -5   -0.12    0.14
   6   4   5    0.08    0.09
  -7  -4  -5   -0.17    0.16
   7  -4   5    0.03    0.15
  -7  -4  -5    0.34    0.19
   7   4   5    0.50    0.12
  -8  -4  -5    9.84    0.51
   8  -4   5    9.36    0.43
   8   4   5    9.83    0.37
  -9  -4  -5    0.22    0.23
   9  -4   5    0.18    0.19
 -10  -4  -5   -0.02    0.25
  10  -4   5   -0.13    0.19
 -11  -4  -5    2.52    0.38
  11  -4   5    2.96    0.31
  12  -4   5    1.71    0.29
 -12  -4  -5    1.51    0.39
  13  -4   5    1.41    0.31
 -13  -4  -5    1.53    0.42
  14  -4   5    3.64    0.39
 -15  -5   5   10.83    0.79
  15   5  -5   11.90    0.61
 -14  -5   5   11.43    0.75
  14  -5  -5   12.22    0.60
  14   5  -5   12.32    0.59
 -13  -5   5   28.61    1.10
  13  -5  -5   28.01    0.93
  13   5  -5   28.40    0.91
 -12  -5   5   41.69    1.37
  12  -5  -5   42.45    1.21
  12   5  -5   42.30    1.19
  11  -5  -5   43.41    1.21
 -11  -5   5   43.62    1.38
  11   5  -5   43.57    1.19
 -10  -5   5   29.31    0.99
  10  -5  -5   29.86    0.88
  10   5  -5   28.93    0.85
  -9  -5   5   37.93    1.19
   9  -5  -5   40.94    1.08
   9   5  -5   38.48    1.05
   8  -5  -5   33.25    0.92
   8  -5  -5   33.25    1.21
  -8  -5   5   33.73    1.02
   8   5  -5   32.98    0.90
  -7  -5   5  147.93    3.77
   7  -5  -5  145.53    4.32
   7  -5  -5  150.27    3.46
   7   5  -5  145.29    3.44
  -6  -5   5   60.03    1.59
   6  -5  -5   56.78    1.86
   6  -5  -5   58.06    1.44
   6   5  -5   58.39    1.44
   5  -5  -5   27.25    1.03
  -5  -5   5   27.78    0.82
   5  -5  -5   28.07    0.74
   5   5  -5   28.03    0.75
   4  -5  -5    3.25    0.20
   4  -5  -5    2.81    0.31
  -4  -5   5    2.69    0.22
   4   5  -5    2.99    0.22
   3  -5  -5  137.47    4.07
   3  -5  -5  139.58    3.22
  -3  -5   5  136.62    3.52
   3   5  -5  145.67    3.25
   2  -5  -5  378.10    8.73
   2   5  -5  393.85    8.77
   1  -5  -5  313.49    7.03
   1  -5  -5  306.14    8.78
   1   5  -5  312.67    7.08
   0  -5  -5  160.74    4.58
   0  -5  -5  157.96    3.61
  -1  -5  -5  137.27    3.97
  -2  -5  -5  288.81    8.12
   2  -5   5  286.43    6.58
  -3  -5  -5   85.93    2.60
   3  -5   5   87.32    2.12
   3   5   5   92.60    2.02
  -4  -5  -5   36.54    1.16
  -4  -5  -5   37.02    1.09
   4  -5   5   35.24    0.95
   4   5   5   36.61    0.86
   5  -5   5  153.70    3.66
  -5  -5  -5  157.18    4.03
  -5  -5  -5  158.15    4.47
   5   5   5  156.98    3.57
  -6  -5  -5   50.52    1.47
   6  -5   5   50.12    1.31
  -6  -5  -5   51.68    1.56
   6   5   5   51.60    1.22
  -7  -5  -5   16.34    0.64
   7  -5   5   15.96    0.55
   8  -5   5   24.34    0.75
  -8  -5  -5   23.96    0.86
  -9  -5  -5    0.28    0.25
   9  -5   5    0.43    0.20
  10  -5   5    4.47    0.35
 -10  -5  -5    5.62    0.46
 -11  -5  -5    1.28    0.34
  11  -5   5    1.61    0.27
  12  -5   5    0.35    0.25
 -12  -5  -5    0.46    0.34
 -13  -5  -5    0.57    0.38
  13  -5   5    0.15    0.27
  14  -5   5    0.41    0.30
  14  -6  -5    0.40    0.30
 -14  -6   5    0.50    0.39
  14   6  -5    0.55    0.29
  13  -6  -5    0.61    0.28
 -13  -6   5    0.51    0.36
  13   6  -5    0.98    0.28
  12  -6  -5   -0.04    0.23
 -12  -6   5    0.07    0.30
  12   6  -5    0.09    0.23
 -11  -6   5    2.77    0.36
  11  -6  -5    2.54    0.29
  11   6  -5    2.71    0.29
 -10  -6   5    4.66    0.39
  10  -6  -5    5.02    0.36
  10   6  -5    4.27    0.31
  -9  -6   5   12.89    0.56
   9  -6  -5   11.58    0.48
   9   6  -5   12.30    0.47
  -8  -6   5   68.66    1.85
   8  -6  -5   64.26    2.17
   8  -6  -5   68.20    1.69
   8   6  -5   67.10    1.67
   7  -6  -5   10.75    0.66
   7  -6  -5   10.62    0.42
  -7  -6   5   10.81    0.47
   7   6  -5   11.27    0.41
   6  -6  -5   29.89    1.17
   6  -6  -5   31.63    0.85
  -6  -6   5   32.35    0.94
   6   6  -5   31.31    0.84
  -5  -6   5   95.96    2.52
   5  -6  -5   97.07    2.30
   5  -6  -5   96.98    2.96
   5   6  -5   98.25    2.31
   4  -6  -5   26.21    0.69
   4  -6  -5   25.61    1.00
  -4  -6   5   26.58    0.79
   4   6  -5   25.73    0.71
   3  -6  -5   23.51    0.60
   3  -6  -5   22.12    0.89
   3   6  -5   21.64    0.63
   2  -6  -5  184.17    4.23
   2  -6  -5  183.29    5.36
   2   6  -5  188.23    4.28
   1  -6  -5    2.41    0.14
   1  -6  -5    2.46    0.29
   1   6  -5    2.14    0.16
   0  -6   5    4.55    0.26
   0  -6  -5    4.44    0.39
   0  -6  -5    4.25    0.16
  -1  -6  -5    3.49    0.12
  -1  -6  -5    3.39    0.30
   1  -6   5    3.69    0.24
  -2  -6  -5    7.04    0.43
   2  -6   5    6.30    0.30
   3  -6   5    0.22    0.12
  -3  -6  -5    0.34    0.18
   3   6   5    0.47    0.06
   4  -6   5    0.20    0.13
  -4  -6  -5   -0.05    0.17
   4   6   5    0.04    0.06
  -5  -6  -5    4.22    0.36
   5  -6   5    5.19    0.30
  -5  -6  -5    4.78    0.37
  -6  -6  -5   11.55    0.54
   6  -6   5   12.28    0.47
  -6  -6  -5   12.20    0.55
  -7  -6  -5    3.94    0.35
   7  -6   5    3.22    0.27
  -8  -6  -5    1.89    0.29
   8  -6   5    1.73    0.24
   9  -6   5   24.24    0.79
  -9  -6  -5   24.54    0.90
 -10  -6  -5   17.17    0.76
  10  -6   5   17.41    0.65
 -11  -6  -5    2.36    0.38
  11  -6   5    3.17    0.34
  12  -6   5    6.17    0.46
 -12  -6  -5    5.74    0.53
  13  -6   5    0.77    0.31
 -13  -6  -5    0.59    0.38
  14  -7  -5    1.80    0.35
 -14  -7   5    2.44    0.46
 -13  -7   5    2.49    0.43
  13  -7  -5    3.61    0.38
  13   7  -5    2.77    0.34
  12  -7  -5    2.23    0.31
 -12  -7   5    2.81    0.39
  12   7  -5    2.95    0.31
  11  -7  -5    6.34    0.41
 -11  -7   5    6.04    0.48
  11   7  -5    5.96    0.39
 -10  -7   5    1.86    0.30
  10  -7  -5    1.60    0.25
  10   7  -5    1.74    0.24
  -9  -7   5    4.60    0.37
   9  -7  -5    5.80    0.36
   9   7  -5    5.17    0.33
   8  -7  -5    0.22    0.32
   8  -7  -5    0.24    0.17
  -8  -7   5    0.51    0.21
   8   7  -5    0.46    0.17
  -7  -7   5    4.38    0.34
   7  -7  -5    3.98    0.29
   7  -7  -5    4.90    0.49
   7   7  -5    4.79    0.30
  -6  -7   5    1.11    0.19
   6  -7  -5    0.93    0.16
   6  -7  -5    0.73    0.31
   6   7  -5    1.07    0.17
   5  -7  -5    0.06    0.27
  -5  -7   5    0.49    0.15
   5  -7  -5    0.32    0.13
   5   7  -5    0.21    0.14
   4  -7  -5    2.64    0.20
  -4  -7   5    2.75    0.24
   4  -7  -5    2.72    0.36
   4   7  -5    2.42    0.20
   3  -7  -5    1.08    0.13
   3  -7  -5    0.85    0.27
   3   7  -5    0.78    0.14
   2  -7  -5   29.48    0.76
   2  -7  -5   30.16    1.13
   2   7  -5   30.33    0.81
   1  -7  -5   14.95    0.41
   1  -7  -5   14.30    0.70
   1   7  -5   14.72    0.47
   0  -7   5    7.10    0.32
   0  -7  -5    7.28    0.23
   0  -7  -5    8.12    0.51
  -1  -7  -5    7.12    0.47
  -1  -7  -5    6.42    0.20
   1  -7   5    5.96    0.31
  -2  -7  -5    2.58    0.12
   2  -7   5    2.32    0.20
  -2  -7  -5    2.76    0.30
   3  -7   5    6.01    0.31
  -3  -7  -5    5.73    0.44
   4  -7   5   18.24    0.59
  -4  -7  -5   18.46    0.75
  -5  -7  -5   20.77    0.77
   5  -7   5   20.31    0.64
  -5  -7  -5   20.73    0.80
  -6  -7  -5    4.80    0.40
  -6  -7  -5    4.33    0.36
   6  -7   5    5.14    0.32
  -7  -7  -5   18.45    0.72
   7  -7   5   17.36    0.62
  -8  -7  -5    5.51    0.44
   8  -7   5    5.48    0.36
  -9  -7  -5    1.08    0.30
   9  -7   5    0.52    0.24
  10  -7   5    6.04    0.44
 -10  -7  -5    6.25    0.50
  11  -7   5    3.59    0.37
 -11  -7  -5    3.94    0.45
  12  -7   5    4.00    0.39
 -12  -7  -5    3.81    0.47
 -13  -7  -5    3.75    0.52
  13  -7   5    3.92    0.41
 -14  -8   5    1.68    0.44
 -13  -8   5    0.63    0.36
  13  -8  -5    0.86    0.30
 -12  -8   5    0.36    0.32
  12  -8  -5    0.12    0.25
 -11  -8   5    6.30    0.49
  11  -8  -5    6.16    0.42
  11   8  -5    6.47    0.41
  10  -8  -5    3.71    0.32
 -10  -8   5    4.17    0.39
  10   8  -5    3.91    0.31
  -9  -8   5   13.40    0.60
   9  -8  -5   14.01    0.54
   9  -8  -5   13.93    0.86
   9   8  -5   14.16    0.53
  -8  -8   5   26.78    0.88
   8  -8  -5   24.36    1.15
   8  -8  -5   25.11    0.78
   8   8  -5   27.20    0.78
   7  -8  -5   34.82    1.40
  -7  -8   5   36.07    1.09
   7  -8  -5   35.17    0.98
   7   8  -5   35.74    0.98
  -6  -8   5   89.79    2.44
   6  -8  -5   91.16    2.21
   6  -8  -5   92.30    2.92
   6   8  -5   93.22    2.22
  -5  -8   5  107.04    2.75
   5  -8  -5  104.54    2.49
   5  -8  -5  102.04    3.25
   5   8  -5  104.26    2.50
   4  -8  -5   89.32    2.79
   4  -8  -5   87.89    2.09
   4   8  -5   86.40    2.12
   3  -8  -5   84.10    2.68
   3  -8  -5   84.06    2.00
   3   8  -5   85.35    2.04
   2  -8  -5  114.11    3.51
   2  -8  -5  118.61    2.68
   2   8  -5  113.25    2.73
   1  -8  -5   69.96    1.63
   1  -8  -5   68.51    2.22
   0  -8  -5   70.53    1.62
   0  -8   5   69.12    1.72
   0  -8  -5   68.62    2.21
  -1  -8  -5  121.41    2.73
  -1  -8  -5  121.03    3.57
   1  -8   5  115.06    2.83
  -2  -8  -5   35.95    1.25
   2  -8   5   34.32    0.95
  -3  -8  -5    9.62    0.55
   3  -8   5    9.33    0.40
   4  -8   5   15.95    0.55
  -4  -8  -5   15.93    0.72
   5  -8   5    9.25    0.42
  -5  -8  -5    9.76    0.52
  -5  -8  -5    9.29    0.55
  -6  -8  -5    2.94    0.34
  -6  -8  -5    2.58    0.31
   6  -8   5    2.60    0.26
   7  -8   5    2.54    0.26
  -7  -8  -5    2.43    0.33
  -8  -8  -5    0.39    0.27
   8  -8   5    0.87    0.23
   9  -8   5    1.89    0.29
  -9  -8  -5    2.07    0.35
 -10  -8  -5   13.21    0.69
  10  -8   5   13.76    0.60
  11  -8   5    6.91    0.48
 -11  -8  -5    6.71    0.55
 -12  -8  -5    5.90    0.56
  12  -8   5    7.25    0.51
 -14  -9   5    3.46    0.51
 -13  -9   5    9.76    0.67
  13  -9  -5    9.16    0.56
  12  -9  -5    8.23    0.51
 -12  -9   5    7.13    0.57
  11  -9  -5   13.67    0.58
 -11  -9   5   12.70    0.66
 -10  -9   5    6.78    0.50
  10  -9  -5    7.55    0.44
  10   9  -5    7.39    0.42
  -9  -9   5    4.77    0.39
   9  -9  -5    3.90    0.54
   9  -9  -5    3.84    0.32
   9   9  -5    4.77    0.35
   8  -9  -5    3.58    0.51
   8  -9  -5    3.66    0.30
  -8  -9   5    4.76    0.38
   8   9  -5    4.05    0.30
   7  -9  -5   32.08    0.92
   7  -9  -5   31.55    1.35
  -7  -9   5   31.55    1.02
   7   9  -5   33.26    0.93
  -6  -9   5   22.69    0.77
   6  -9  -5   21.78    1.06
   6  -9  -5   21.42    0.67
   6   9  -5   20.54    0.67
   5  -9  -5   11.35    0.76
  -5  -9   5   11.44    0.51
   5  -9  -5   11.65    0.43
   5   9  -5   10.79    0.45
   4  -9  -5    0.98    0.35
   4  -9  -5    0.71    0.15
   4   9  -5    0.86    0.17
   3  -9  -5    2.17    0.18
   3  -9  -5    1.88    0.38
   3   9  -5    2.09    0.20
   2  -9  -5   11.91    0.75
   2  -9  -5   13.15    0.41
   2   9  -5   11.88    0.44
   1  -9  -5   24.42    1.06
   1  -9  -5   26.16    0.68
  -1  -9   5   26.79    0.77
   0  -9  -5   11.33    0.68
   0  -9  -5   11.84    0.35
   0  -9   5   11.55    0.44
   1  -9   5   43.57    1.13
  -1  -9  -5   41.42    1.49
  -2  -9  -5   43.04    1.50
   2  -9   5   43.21    1.15
  -3  -9  -5   48.28    1.61
   3  -9   5   46.95    1.25
  -4  -9  -5   63.70    2.05
   4  -9   5   64.80    1.64
  -5  -9  -5   67.75    2.14
   5  -9   5   67.58    1.73
  -6  -9  -5   27.09    0.96
   6  -9   5   24.74    0.81
  -6  -9  -5   26.86    1.00
   7  -9   5    9.47    0.47
  -7  -9  -5   10.09    0.57
   8  -9   5    2.57    0.30
  -8  -9  -5    2.49    0.36
  -9  -9  -5    2.09    0.35
   9  -9   5    2.11    0.31
 -10  -9  -5    0.64    0.32
  10  -9   5    0.28    0.27
  11  -9   5    0.78    0.30
 -11  -9  -5    0.60    0.34
  12  -9   5   -0.19    0.29
 -12  -9  -5    0.12    0.35
 -13 -10   5    2.27    0.44
  13 -10  -5    2.21    0.37
  12 -10  -5   11.75    0.61
 -12 -10   5   12.82    0.70
 -11 -10   5    0.30    0.31
  11 -10  -5    0.22    0.26
 -10 -10   5    0.35    0.28
  10 -10  -5    0.08    0.23
   9 -10  -5    0.15    0.41
   9 -10  -5   -0.03    0.20
  -9 -10   5    0.04    0.25
   9  10  -5    0.09    0.20
   8 -10  -5   13.90    0.92
   8 -10  -5   14.00    0.55
  -8 -10   5   13.05    0.62
   8  10  -5   13.70    0.54
   7 -10  -5    0.06    0.37
   7 -10  -5   -0.17    0.18
  -7 -10   5    0.30    0.22
   7  10  -5   -0.09    0.17
   6 -10  -5   19.27    0.63
   6 -10  -5   19.19    1.03
  -6 -10   5   20.82    0.75
   6  10  -5   19.61    0.65
   5 -10  -5    2.58    0.23
  -5 -10   5    2.38    0.29
   5 -10  -5    2.30    0.46
   5  10  -5    2.50    0.24
   4 -10  -5   14.83    0.88
   4 -10  -5   15.14    0.50
   4  10  -5   14.90    0.52
   3 -10  -5    8.51    0.69
   3 -10  -5    8.51    0.34
   3  10  -5    7.66    0.37
   2 -10  -5    2.82    0.44
   2 -10  -5    2.30    0.18
  -1 -10   5    0.00    0.14
   1 -10  -5    0.04    0.29
   1 -10  -5    0.05    0.10
   0 -10   5    1.12    0.19
   0 -10  -5    1.42    0.34
  -1 -10  -5    2.34    0.37
   1 -10   5    2.48    0.24
   2 -10   5    0.94    0.19
  -2 -10  -5    1.00    0.31
   3 -10   5   11.00    0.45
  -3 -10  -5    9.41    0.63
  -4 -10  -5    1.20    0.32
   4 -10   5    1.35    0.22
  -5 -10  -5    8.43    0.59
   5 -10   5    8.05    0.43
  -6 -10  -5   21.01    0.86
  -6 -10  -5   21.93    0.91
   6 -10   5   19.83    0.71
  -7 -10  -5    4.44    0.43
   7 -10   5    4.12    0.34
   8 -10   5    3.16    0.34
  -8 -10  -5    3.14    0.40
  -9 -10  -5    9.22    0.59
   9 -10   5    7.92    0.48
 -10 -10  -5    0.04    0.31
  10 -10   5   -0.33    0.25
  11 -10   5    0.68    0.31
 -11 -10  -5    1.07    0.37
 -13 -11   5   23.35    1.01
  12 -11  -5   11.51    0.60
 -12 -11   5   10.88    0.68
 -11 -11   5    8.45    0.59
  11 -11  -5    7.84    0.50
  10 -11  -5    3.06    0.34
 -10 -11   5    3.49    0.40
   9 -11  -5    2.11    0.29
   9 -11  -5    2.34    0.56
  -9 -11   5    3.13    0.37
  -8 -11   5    0.69    0.28
   8 -11  -5    0.81    0.24
   8 -11  -5    0.27    0.46
   8  11  -5    0.97    0.23
  -7 -11   5   11.81    0.58
   7 -11  -5   10.48    0.49
   7 -11  -5    9.74    0.86
   7  11  -5   11.72    0.50
  -6 -11   5    6.93    0.47
   6 -11  -5    7.41    0.39
   6 -11  -5    7.15    0.70
   6  11  -5    7.33    0.40
   5 -11  -5    3.44    0.54
   5 -11  -5    3.68    0.28
   5  11  -5    3.91    0.29
   4 -11  -5    0.80    0.18
   4 -11  -5    0.78    0.41
   4  11  -5    1.02    0.19
   3 -11  -5    1.52    0.42
   3 -11  -5    1.08    0.17
   3  11  -5    0.96    0.19
  -2 -11   5    0.01    0.16
   2 -11  -5   -0.02    0.12
   2 -11  -5   -0.11    0.33
   1 -11  -5    5.20    0.55
  -1 -11   5    5.52    0.35
   0 -11   5   15.44    0.56
   0 -11  -5   16.43    0.89
   1 -11   5   31.49    0.92
  -1 -11  -5   31.89    1.29
  -2 -11  -5   17.15    0.87
   2 -11   5   16.77    0.60
  -3 -11  -5   22.65    1.00
   3 -11   5   21.80    0.73
  -4 -11  -5   26.28    1.09
   4 -11   5   26.30    0.82
  -5 -11  -5   19.32    0.89
   5 -11   5   17.97    0.67
   6 -11   5   30.33    0.93
  -6 -11  -5   29.77    1.11
   7 -11   5   34.18    1.04
  -7 -11  -5   34.46    1.22
   8 -11   5   16.16    0.66
  -8 -11  -5   16.94    0.80
   9 -11   5   13.06    0.61
  -9 -11  -5   13.72    0.73
 -10 -11  -5    2.98    0.45
  10 -11   5    3.33    0.39
  11 -11   5    0.62    0.32
 -11 -11  -5    0.04    0.36
  12 -12  -5    2.61    0.38
 -12 -12   5    2.95    0.46
  11 -12  -5    0.48    0.30
 -11 -12   5    0.42    0.34
 -10 -12   5    0.27    0.30
  10 -12  -5    0.49    0.28
   9 -12  -5    2.56    0.32
  -9 -12   5    3.34    0.40
   9 -12  -5    3.24    0.65
   8 -12  -5    8.14    0.82
  -8 -12   5   10.32    0.58
   8 -12  -5    8.88    0.48
   7 -12  -5   33.19    0.98
   7 -12  -5   31.39    1.52
  -7 -12   5   34.08    1.14
   6 -12  -5   41.50    1.80
   6 -12  -5   45.89    1.21
  -6 -12   5   44.26    1.38
   6  12  -5   43.27    1.20
   5 -12  -5   45.34    1.18
   5 -12  -5   41.16    1.76
   5  12  -5   42.88    1.19
   4 -12  -5   41.25    1.08
   4 -12  -5   38.23    1.66
   4  12  -5   40.18    1.11
   3 -12  -5   59.29    2.17
  -3 -12   5   57.53    1.53
   2 -12  -5   32.98    1.43
  -2 -12   5   31.41    0.95
  -1 -12   5   24.82    0.78
   1 -12  -5   23.94    1.18
   0 -12  -5   22.42    1.10
   0 -12   5   21.65    0.72
  -1 -12  -5   27.04    1.20
   1 -12   5   27.39    0.84
   2 -12   5    4.10    0.33
  -2 -12  -5    3.32    0.47
  -3 -12  -5    0.39    0.33
   3 -12   5    0.13    0.20
   4 -12   5   -0.13    0.19
  -4 -12  -5   -0.14    0.31
   5 -12   5   -0.24    0.20
  -5 -12  -5    0.02    0.32
  -6 -12  -5   15.36    0.78
   6 -12   5   15.20    0.62
  -7 -12  -5    6.37    0.55
   7 -12   5    7.32    0.45
   8 -12   5    5.74    0.43
  -8 -12  -5    5.30    0.52
  -9 -12  -5    4.03    0.48
   9 -12   5    3.87    0.39
  10 -12   5    4.02    0.42
 -10 -12  -5    4.33    0.51
 -12 -13   5    0.05    0.38
 -11 -13   5    0.52    0.36
  11 -13  -5    0.51    0.31
  10 -13  -5    0.64    0.29
 -10 -13   5    1.29    0.37
  -9 -13   5    5.24    0.48
   9 -13  -5    5.18    0.75
   9 -13  -5    6.26    0.45
   8 -13  -5    1.86    0.29
   8 -13  -5    1.16    0.58
  -8 -13   5    1.98    0.35
  -7 -13   5    3.61    0.41
   7 -13  -5    3.34    0.65
   7 -13  -5    3.13    0.32
  -6 -13   5    4.98    0.45
   6 -13  -5    3.96    0.32
   6 -13  -5    3.24    0.64
   5 -13  -5    1.43    0.24
   5 -13  -5    1.10    0.54
   5  13  -5    1.37    0.24
   4 -13  -5    0.66    0.48
  -3 -13   5    3.64    0.31
   3 -13  -5    3.36    0.59
   2 -13  -5    5.35    0.65
  -2 -13   5    6.29    0.40
  -1 -13   5   10.36    0.48
   1 -13  -5    9.22    0.84
   0 -13   5    7.24    0.42
   0 -13  -5    5.93    0.64
  -1 -13  -5    3.35    0.52
   1 -13   5    3.75    0.31
  -2 -13  -5    0.63    0.40
   2 -13   5    0.75    0.23
  -3 -13  -5    2.55    0.46
   3 -13   5    2.75    0.30
  -4 -13  -5    3.11    0.48
   4 -13   5    3.60    0.33
  -5 -13  -5    5.76    0.56
   5 -13   5    5.91    0.41
   6 -13   5   -0.20    0.23
  -6 -13  -5   -0.12    0.31
  -7 -13  -5   -0.06    0.32
   7 -13   5   -0.03    0.24
   8 -13   5    1.20    0.30
  -8 -13  -5    0.46    0.36
   9 -13   5    1.08    0.32
  -9 -13  -5    1.02    0.39
 -10 -14   5    2.81    0.44
  10 -14  -5    2.64    0.37
   9 -14  -5    2.15    0.32
   9 -14  -5    0.98    0.63
  -9 -14   5    2.49    0.41
   8 -14  -5    2.17    0.31
  -8 -14   5    2.03    0.37
   8 -14  -5    0.52    0.60
   7 -14  -5    6.05    0.82
   7 -14  -5    7.28    0.45
  -7 -14   5    6.67    0.55
  -6 -14   5   12.86    0.68
   6 -14  -5   11.43    1.07
   5 -14  -5   11.50    1.03
   4 -14  -5   25.88    1.40
  -3 -14   5   19.83    0.71
   3 -14  -5   18.91    1.19
  -2 -14   5   14.83    0.60
   2 -14  -5   15.81    1.04
  -1 -14   5   22.66    0.77
   1 -14  -5   22.24    1.22
   0 -14  -5   15.59    1.00
   0 -14   5   15.43    0.62
  -1 -14  -5    2.36    0.51
   1 -14   5    2.06    0.28
   2 -14   5    7.94    0.46
  -2 -14  -5    8.61    0.79
  -3 -14  -5    4.91    0.59
   3 -14   5    5.47    0.39
  -4 -14  -5   -0.08    0.38
   4 -14   5    0.06    0.23
  -5 -14  -5    1.89    0.46
   5 -14   5    0.50    0.26
   6 -14   5   -0.15    0.25
   7 -14   5    0.76    0.30
  -7 -14  -5    0.99    0.38
  -8 -14  -5    0.54    0.38
   8 -14   5    0.22    0.29
  -9 -14  -5   -0.04    0.38
   9 -14   5   -0.37    0.29
  10 -15  -5    4.47    0.43
   9 -15  -5    8.80    0.54
   9 -15  -5    7.98    0.95
   8 -15  -5    6.10    0.87
   7 -15  -5    2.85    0.70
   6 -15  -5    0.64    0.59
   5 -15  -5    0.24    0.55
   4 -15  -5    0.50    0.55
  -4 -15   5   -0.64    0.44
   3 -15  -5    4.54    0.71
   2 -15  -5   11.07    0.99
  -1 -15   5   14.33    0.61
   1 -15  -5   14.62    1.06
   0 -15  -5   12.16    0.97
   0 -15   5   12.18    0.56
  -1 -15  -5   15.90    1.04
   1 -15   5   16.27    0.65
   2 -15   5    9.56    0.51
  -2 -15  -5    9.07    0.84
   3 -15   5   19.97    0.76
  -3 -15  -5   22.12    1.14
   4 -15   5   10.19    0.54
  -4 -15  -5   10.22    0.86
   5 -15   5    9.68    0.54
   6 -15   5    8.95    0.54
   7 -15   5    9.88    0.58
  -7 -15  -5    9.39    0.71
   8 -15   5    2.80    0.39
   9 -16  -5   -0.39    0.63
   8 -16  -5    2.65    0.76
   7 -16  -5    8.35    0.96
   6 -16  -5    9.71    1.00
   5 -16  -5    9.25    1.00
  -4 -16   5    5.05    0.72
   4 -16  -5    5.04    0.81
   3 -16  -5    2.43    0.67
   2 -16  -5    0.21    0.57
   1 -16  -5   -0.04    0.54
   0 -16   5    0.43    0.25
   0 -16  -5   -0.07    0.51
  -1 -16  -5    0.49    0.52
   1 -16   5    0.62    0.26
   2 -16   5    0.75    0.27
  -2 -16  -5    0.63    0.50
  -3 -16  -5    1.71    0.55
   3 -16   5    2.52    0.34
   4 -16   5    5.26    0.43
  -4 -16  -5    6.29    0.70
   5 -16   5    8.90    0.55
   6 -16   5    8.37    0.55
   7 -16   5    5.87    0.49
   6 -17  -5   -0.86    0.63
   5 -17  -5   -1.00    0.61
   4 -17  -5    0.07    0.65
  -3 -17   5   -0.45    0.54
   3 -17  -5   -0.43    0.59
   2 -17  -5    1.74    0.67
   1 -17  -5    1.08    0.61
   0 -17  -5    0.05    0.54
  -1 -17  -5    0.45    0.55
  -2 -17  -5    2.13    0.60
   2 -17   5    2.19    0.34
  -3 -17  -5    0.30    0.53
   3 -17   5    0.00    0.28
   4 -17   5    0.53    0.30
  -4 -17  -5   -0.19    0.50
   5 -17   5    0.73    0.32
   6 -17   5    2.44    0.38
   3 -18  -5    2.29    0.75
  -3 -18   5    3.05    0.74
  -2 -18   5    7.24    0.90
   2 -18  -5    7.54    0.93
   1 -18  -5    4.11    0.79
   0 -18  -5    6.82    0.88
  -1 -18  -5    8.05    0.89
  -2 -18  -5   12.00    1.07
  -3 -18  -5    1.07    0.61
   4 -18   5    0.39    0.31
  -3 -19   5    0.56    0.64
  15   0  -6    7.24    0.52
  14   0  -6   13.39    0.60
  13   0  -6   11.20    0.53
  12   0  -6   13.15    0.55
  11   0  -6    2.55    0.26
  10   0  -6   12.95    0.49
   9   0  -6   13.40    0.48
   8   0  -6    5.24    0.29
   7   0  -6   32.98    0.87
   6   0  -6    3.51    0.21
   6   0  -6    3.43    0.18
   5   0  -6    1.95    0.14
   5   0  -6    2.35    0.16
   4   0  -6   56.62    1.62
   4   0  -6   55.96    1.34
   3   0  -6   58.82    1.71
   3   0  -6   59.33    1.40
   2   0  -6   50.01    1.45
   2   0  -6   49.49    1.18
   1   0  -6   14.98    0.50
   1   0  -6   13.89    0.38
   0   0  -6   56.56    1.30
   0   0  -6   54.58    1.62
  -1   0  -6  219.06    6.40
  -1   0  -6  224.90    5.62
   1   0   6  239.93    5.18
  -2   0  -6   32.53    1.02
  -2   0  -6   32.48    0.88
   2   0   6   33.50    0.80
   3   0   6   16.65    0.44
  -3   0  -6   15.47    0.57
  -3   0  -6   16.53    0.51
  -4   0  -6   81.20    2.16
  -4   0  -6   85.84    2.45
   4   0   6   84.22    1.96
   5   0   6  101.66    2.41
  -5   0  -6  104.20    3.01
  -5   0  -6  104.27    2.67
  -6   0  -6  111.15    2.88
   6   0   6  109.82    2.60
  -6   0  -6  111.59    3.23
  -7   0  -6  105.09    2.82
   7   0   6  106.69    2.53
  -7   0  -6  108.77    3.15
   8   0   6   50.89    1.30
  -8   0  -6   52.30    1.51
   9   0   6    1.34    0.20
  -9   0  -6    1.10    0.29
 -10   0  -6    5.40    0.47
  10   0   6    5.29    0.34
  11   0   6    1.58    0.24
 -11   0  -6    1.31    0.37
 -12   0  -6    0.56    0.38
  12   0   6    0.29    0.22
 -13   0  -6    5.52    0.61
  15  -1  -6    0.31    0.30
  15   1  -6    0.59    0.30
  14  -1  -6   -0.14    0.26
  14   1  -6    0.25    0.27
  13  -1  -6    2.27    0.30
  13   1  -6    1.61    0.29
  12  -1  -6    4.58    0.34
  12   1  -6    4.22    0.35
  11  -1  -6    0.67    0.21
  11   1  -6    0.25    0.20
  10  -1  -6    0.09    0.17
 -10  -1   6    0.09    0.25
  10   1  -6   -0.03    0.17
   9  -1  -6    2.36    0.23
  -9  -1   6    2.74    0.31
   9   1  -6    2.75    0.23
   8  -1  -6    4.99    0.30
  -8  -1   6    5.27    0.38
   8   1  -6    5.71    0.29
   7  -1  -6    1.14    0.13
   7  -1  -6    1.18    0.16
  -7  -1   6    1.01    0.19
   7   1  -6    1.04    0.14
   6  -1  -6    2.71    0.20
   6  -1  -6    2.41    0.22
  -6  -1   6    2.90    0.23
   6   1  -6    2.85    0.20
   5  -1  -6    2.29    0.21
  -5  -1   6    2.79    0.20
   5  -1  -6    2.59    0.18
   5   1  -6    3.07    0.17
   5   1  -6    2.97    0.18
  -4  -1   6    8.71    0.34
   4  -1  -6    9.04    0.30
   4  -1  -6   10.03    0.37
   4   1  -6    9.63    0.30
   4   1  -6    9.23    0.33
   3  -1  -6   61.69    1.75
   3  -1  -6   59.57    1.42
   3   1  -6   60.46    1.43
   3   1  -6   58.86    1.73
   2  -1  -6   10.83    0.31
   2  -1  -6   12.41    0.42
   2   1  -6   11.51    0.41
   2   1  -6   11.25    0.33
   1  -1  -6   25.68    0.78
   1  -1  -6   23.09    0.60
   1   1  -6   24.69    0.63
   1   1  -6   25.97    0.78
   0  -1  -6   21.86    0.69
   0  -1  -6   21.20    0.52
   0   1  -6   20.83    0.55
   0   1  -6   22.01    0.70
   0   1  -6   21.89    0.55
   1  -1   6    2.96    0.18
  -1  -1  -6    2.70    0.22
  -1   1  -6    2.94    0.15
   1   1   6    2.81    0.14
  -1   1  -6    2.82    0.23
  -2  -1  -6   11.33    0.39
   2  -1   6   12.04    0.35
  -2  -1  -6   11.79    0.44
  -2   1  -6   11.00    0.36
  -2   1  -6   11.54    0.46
   2   1   6   11.50    0.31
  -3  -1  -6    1.74    0.17
  -3  -1  -6    2.20    0.17
   3  -1   6    2.22    0.17
  -3   1  -6    1.91    0.19
   3   1   6    2.06    0.14
  -3   1  -6    2.02    0.16
  -4  -1  -6    2.71    0.21
  -4  -1  -6    3.13    0.27
   4  -1   6    3.12    0.20
  -4   1  -6    2.83    0.25
  -4   1  -6    3.01    0.24
   4   1   6    3.43    0.17
  -5  -1  -6   11.37    0.48
   5  -1   6   11.06    0.37
  -5  -1  -6   10.67    0.44
   5   1   6   10.89    0.34
  -5   1  -6   10.33    0.43
  -5   1  -6   10.08    0.51
  -6  -1  -6    0.46    0.18
  -6  -1  -6    0.53    0.18
   6  -1   6    0.41    0.13
  -6   1  -6    0.37    0.18
   6   1   6    0.42    0.12
  -6   1  -6   -0.07    0.19
  -7  -1  -6   -0.23    0.18
   7  -1   6    0.01    0.13
  -7  -1  -6   -0.28    0.18
  -7   1  -6   -0.67    0.21
  -7   1  -6   -0.31    0.19
   7   1   6    0.10    0.12
  -8  -1  -6    0.16    0.22
   8  -1   6    0.23    0.16
  -8   1  -6   -0.09    0.22
   8   1   6    0.35    0.15
  -9  -1  -6   17.67    0.72
   9  -1   6   17.94    0.59
   9   1   6   18.39    0.58
  -9   1  -6   17.90    0.76
  10  -1   6    7.98    0.40
 -10  -1  -6    7.66    0.52
  10   1   6    8.22    0.39
 -10   1  -6    6.82    0.55
 -11  -1  -6    1.36    0.35
  11  -1   6    1.04    0.22
 -11   1  -6    0.97    0.37
  11   1   6    1.36    0.23
 -12  -1  -6    1.93    0.42
  12  -1   6    1.36    0.26
 -13  -1  -6    5.58    0.59
  13  -1   6    7.29    0.47
 -14  -1  -6    1.81    0.51
  15  -2  -6    0.04    0.28
  15   2  -6    0.11    0.29
  14  -2  -6    0.60    0.27
  14   2  -6    0.50    0.27
  13  -2  -6    0.18    0.24
  13   2  -6    0.31    0.25
  12  -2  -6    0.92    0.24
 -12  -2   6    0.63    0.34
  12   2  -6    0.60    0.24
 -11  -2   6    1.17    0.32
  11  -2  -6    0.98    0.22
  11   2  -6    0.92    0.22
 -10  -2   6    3.73    0.37
  10  -2  -6    3.74    0.28
  10   2  -6    4.41    0.30
   9  -2  -6    8.28    0.37
  -9  -2   6    7.90    0.45
   9   2  -6    7.82    0.36
   8  -2  -6   41.61    1.09
  -8  -2   6   43.28    1.24
   8   2  -6   41.18    1.08
  -7  -2   6    3.03    0.25
   7  -2  -6    2.84    0.21
   7  -2  -6    2.77    0.22
   7   2  -6    2.70    0.19
   6  -2  -6    2.78    0.19
   6  -2  -6    2.34    0.21
  -6  -2   6    2.52    0.21
   6   2  -6    2.74    0.20
  -5  -2   6   19.65    0.60
   5  -2  -6   19.57    0.67
   5  -2  -6   19.25    0.54
   5   2  -6   20.07    0.55
  -4  -2   6   11.36    0.38
   4  -2  -6   12.08    0.46
   4  -2  -6   11.17    0.34
   4   2  -6   10.71    0.41
   4   2  -6   11.40    0.35
  -3  -2   6   14.13    0.41
   3  -2  -6   13.41    0.38
   3  -2  -6   14.78    0.52
   3   2  -6   13.56    0.49
   3   2  -6   14.43    0.41
  -2  -2   6  223.62    5.89
   2  -2  -6  240.16    5.43
   2  -2  -6  249.80    6.74
   2   2  -6  246.91    6.72
   2   2  -6  238.22    5.46
   1  -2  -6    5.24    0.29
   1  -2  -6    4.93    0.17
   1   2  -6    5.63    0.30
   1   2  -6    4.68    0.21
   0  -2  -6   -0.14    0.10
   0  -2  -6   -0.09    0.04
   0   2  -6    0.01    0.07
   0   2  -6   -0.16    0.10
   1  -2   6    1.11    0.11
  -1  -2  -6    1.01    0.14
   1   2   6    0.97    0.06
  -1   2  -6    1.06    0.15
   2  -2   6   11.69    0.36
  -2  -2  -6   11.03    0.44
  -2   2  -6   11.08    0.47
  -2   2  -6   11.67    0.38
   3  -2   6  114.52    2.72
  -3  -2  -6  118.72    3.35
  -3  -2  -6  116.52    2.99
  -3   2  -6  118.92    3.39
  -3   2  -6  121.24    2.97
   3   2   6  113.78    2.67
  -4  -2  -6    0.51    0.14
   4  -2   6    0.35    0.11
  -4  -2  -6    0.34    0.13
  -4   2  -6    0.42    0.15
  -4   2  -6    0.42    0.18
   4   2   6    0.43    0.08
  -5  -2  -6    0.22    0.14
   5  -2   6    0.06    0.11
  -5  -2  -6    0.23    0.14
   5   2   6    0.12    0.09
  -5   2  -6   -0.06    0.18
  -5   2  -6    0.10    0.16
  -6  -2  -6    1.90    0.21
   6  -2   6    1.42    0.16
  -6  -2  -6    1.74    0.22
  -6   2  -6    1.79    0.24
   6   2   6    1.66    0.14
  -6   2  -6    1.64    0.27
   7  -2   6    0.06    0.14
  -7  -2  -6   -0.04    0.17
  -7  -2  -6    0.31    0.18
  -7   2  -6   -0.20    0.20
   7   2   6    0.03    0.11
   8  -2   6    9.71    0.41
  -8  -2  -6   10.02    0.49
  -8   2  -6    8.45    0.53
   8   2   6    8.40    0.35
   9  -2   6    0.72    0.20
  -9  -2  -6    0.80    0.26
   9   2   6    0.62    0.17
  -9   2  -6    0.94    0.31
  10  -2   6    4.47    0.34
 -10  -2  -6    3.87    0.41
  10   2   6    4.27    0.30
 -11  -2  -6    1.22    0.35
  11  -2   6    1.29    0.25
  12  -2   6    0.40    0.24
 -12  -2  -6   -0.42    0.33
  13  -2   6    0.52    0.27
 -13  -2  -6    0.45    0.39
 -14  -2  -6    0.94    0.47
  14  -2   6    0.25    0.29
  15  -3  -6    2.21    0.36
  15   3  -6    2.65    0.36
 -14  -3   6    3.24    0.51
  14  -3  -6    3.55    0.38
  14   3  -6    3.09    0.35
 -13  -3   6   -0.19    0.34
  13  -3  -6    0.35    0.25
  13   3  -6    0.11    0.24
  12  -3  -6    3.15    0.31
 -12  -3   6    3.67    0.43
  12   3  -6    3.68    0.32
  11  -3  -6    8.33    0.42
 -11  -3   6    8.31    0.54
  11   3  -6    7.89    0.40
 -10  -3   6    3.46    0.35
  10  -3  -6    3.63    0.28
  10   3  -6    4.15    0.31
  -9  -3   6    7.30    0.43
   9  -3  -6    7.70    0.36
   9   3  -6    7.17    0.35
   8  -3  -6   25.24    0.74
  -8  -3   6   26.63    0.84
   8   3  -6   26.32    0.74
   7  -3  -6   15.38    0.63
   7  -3  -6   15.99    0.50
  -7  -3   6   16.41    0.58
   7   3  -6   16.04    0.50
   6  -3  -6   46.62    1.46
  -6  -3   6   48.41    1.29
   6  -3  -6   46.48    1.17
   6   3  -6   46.72    1.17
  -5  -3   6   15.71    0.52
   5  -3  -6   16.76    0.64
   5  -3  -6   16.22    0.48
   5   3  -6   17.55    0.49
   4  -3  -6   22.42    0.76
  -4  -3   6   21.33    0.62
   4  -3  -6   21.15    0.57
   4   3  -6   21.19    0.58
   3  -3  -6   29.50    0.92
  -3  -3   6   26.14    0.74
   3  -3  -6   27.48    0.69
   3   3  -6   26.83    0.71
   2  -3  -6   27.44    0.67
  -2  -3   6   25.74    0.72
   2  -3  -6   30.12    0.92
   2   3  -6   26.49    0.71
   2   3  -6   28.30    0.89
   1  -3  -6   50.48    1.50
   1  -3  -6   47.63    1.14
   1   3  -6   50.00    1.49
   1   3  -6   48.94    1.19
   0  -3  -6   21.05    0.73
   0  -3  -6   21.64    0.51
   0   3  -6   21.27    0.58
   0   3  -6   22.50    0.75
   1  -3   6   67.34    1.62
  -1  -3  -6   67.19    1.99
  -1   3  -6   68.65    2.02
   2  -3   6    1.70    0.14
  -2  -3  -6    1.45    0.17
  -2   3  -6    1.72    0.21
  -3  -3  -6   12.69    0.50
  -3  -3  -6   13.09    0.48
   3  -3   6   13.02    0.41
   3   3   6   12.71    0.33
  -3   3  -6   12.43    0.56
   4  -3   6    4.57    0.24
  -4  -3  -6    4.19    0.30
  -4  -3  -6    4.72    0.30
   4   3   6    4.56    0.17
  -5  -3  -6   13.78    0.53
  -5  -3  -6   12.78    0.50
   5  -3   6   13.44    0.44
   5   3   6   12.68    0.37
  -6  -3  -6    0.91    0.20
  -6  -3  -6    0.92    0.18
   6  -3   6    1.15    0.16
   6   3   6    1.17    0.12
  -7  -3  -6    0.95    0.22
  -7  -3  -6    1.47    0.21
   7  -3   6    1.27    0.18
   7   3   6    1.29    0.14
  -8  -3  -6    0.51    0.23
   8  -3   6    0.14    0.17
   8   3   6    0.36    0.14
   9  -3   6    2.33    0.25
  -9  -3  -6    2.48    0.32
  10  -3   6    3.06    0.29
 -10  -3  -6    3.21    0.38
  11  -3   6    6.13    0.41
 -11  -3  -6    6.94    0.54
 -12  -3  -6    8.26    0.62
  12  -3   6    9.20    0.50
 -13  -3  -6   14.49    0.80
  13  -3   6   14.06    0.63
  14  -3   6    7.30    0.52
 -15  -4   6    1.18    0.48
  15  -4  -6    1.16    0.34
  15   4  -6    1.06    0.32
  14  -4  -6    2.56    0.35
 -14  -4   6    4.58    0.54
  14   4  -6    3.51    0.36
  13  -4  -6    9.31    0.51
 -13  -4   6    8.36    0.62
  13   4  -6    9.40    0.49
  12  -4  -6   12.97    0.57
 -12  -4   6   14.39    0.71
  12   4  -6   12.62    0.53
 -11  -4   6   10.47    0.58
  11  -4  -6    9.87    0.47
  11   4  -6   10.39    0.46
 -10  -4   6   20.33    0.78
  10  -4  -6   19.85    0.66
  10   4  -6   20.17    0.65
   9  -4  -6   56.12    1.43
  -9  -4   6   54.80    1.59
   9   4  -6   55.24    1.41
   8  -4  -6    0.81    0.24
  -8  -4   6    1.13    0.20
   8  -4  -6    0.97    0.17
   8   4  -6    1.21    0.17
   7  -4  -6   23.28    0.89
  -7  -4   6   24.18    0.76
   7  -4  -6   23.98    0.68
   7   4  -6   23.43    0.68
  -6  -4   6    1.29    0.17
   6  -4  -6    1.50    0.15
   6  -4  -6    1.24    0.23
   6   4  -6    1.46    0.16
  -5  -4   6   27.10    0.77
   5  -4  -6   26.07    0.70
   5  -4  -6   26.30    0.94
   5   4  -6   26.70    0.72
   4  -4  -6   31.23    1.04
   4  -4  -6   30.05    0.78
  -4  -4   6   31.30    0.85
   4   4  -6   30.09    0.80
   3  -4  -6    7.75    0.26
   3  -4  -6    7.55    0.44
  -3  -4   6    7.15    0.28
   3   4  -6    7.42    0.29
   2  -4  -6  144.17    3.32
   2  -4  -6  148.27    4.19
   2   4  -6  144.85    3.37
   1  -4  -6    0.05    0.05
   1  -4  -6   -0.12    0.14
   1   4  -6    0.08    0.09
   0  -4  -6    4.59    0.33
   0  -4  -6    5.16    0.14
   0   4  -6    4.68    0.23
  -1  -4  -6   13.59    0.55
   1  -4   6   13.88    0.43
   2  -4   6   12.88    0.42
  -2  -4  -6   13.50    0.53
   3  -4   6    1.11    0.14
  -3  -4  -6    0.95    0.17
   3   4   6    1.27    0.08
  -4  -4  -6   10.25    0.45
   4  -4   6    9.82    0.37
  -4  -4  -6    9.78    0.44
   4   4   6    9.78    0.27
  -5  -4  -6   32.64    1.06
   5  -4   6   33.28    0.89
  -5  -4  -6   32.23    1.00
   5   4   6   33.56    0.80
  -6  -4  -6    7.81    0.44
  -6  -4  -6    8.81    0.45
   6  -4   6    8.99    0.37
   6   4   6    9.34    0.30
  -7  -4  -6   39.89    1.28
  -7  -4  -6   40.22    1.22
   7  -4   6   41.08    1.08
   7   4   6   40.79    1.01
   8  -4   6   25.19    0.78
  -8  -4  -6   26.45    0.90
  -9  -4  -6    3.02    0.34
   9  -4   6    3.19    0.28
 -10  -4  -6    0.15    0.27
  10  -4   6    0.00    0.20
 -11  -4  -6    3.22    0.41
  11  -4   6    3.19    0.32
 -12  -4  -6    1.91    0.40
  12  -4   6    2.90    0.33
 -13  -4  -6    3.04    0.48
  13  -4   6    3.07    0.36
  14  -4   6   -0.11    0.29
 -15  -5   6    0.10    0.42
  15   5  -6   -0.40    0.28
  14  -5  -6    1.56    0.34
 -14  -5   6    1.27    0.42
  14   5  -6    1.79    0.32
  13  -5  -6    2.67    0.34
 -13  -5   6    2.21    0.42
  13   5  -6    2.49    0.32
 -12  -5   6    3.93    0.43
  12  -5  -6    4.31    0.36
  12   5  -6    4.91    0.36
 -11  -5   6    2.85    0.36
  11  -5  -6    1.62    0.26
  11   5  -6    2.59    0.27
  10  -5  -6   12.03    0.50
 -10  -5   6   12.56    0.60
  10   5  -6   12.00    0.49
   9  -5  -6    1.90    0.23
  -9  -5   6    1.53    0.26
   9   5  -6    1.71    0.22
  -8  -5   6    0.63    0.19
   8  -5  -6    0.27    0.16
   8  -5  -6    0.36    0.26
   8   5  -6    0.36    0.15
   7  -5  -6    0.38    0.15
   7  -5  -6   -0.20    0.24
  -7  -5   6    0.25    0.16
   7   5  -6    0.29    0.14
  -6  -5   6    2.92    0.23
   6  -5  -6    2.91    0.20
   6  -5  -6    2.25    0.31
   6   5  -6    2.50    0.20
  -5  -5   6    0.10    0.11
   5  -5  -6    0.13    0.10
   5  -5  -6   -0.04    0.19
   5   5  -6    0.06    0.11
   4  -5  -6   17.35    0.73
  -4  -5   6   17.25    0.54
   4  -5  -6   17.30    0.49
   4   5  -6   16.95    0.51
  -3  -5   6   10.18    0.37
   3  -5  -6   10.55    0.32
   3  -5  -6   10.36    0.53
   3   5  -6   10.61    0.37
   2  -5  -6   29.43    0.73
   2  -5  -6   29.91    1.03
   2   5  -6   29.20    0.78
   1  -5  -6   -0.04    0.05
   1  -5  -6    0.03    0.17
   1   5  -6    0.04    0.09
   0  -5  -6    6.27    0.40
   0  -5  -6    6.10    0.17
  -1  -5  -6    9.62    0.47
   1  -5   6    9.46    0.35
   2  -5   6    4.07    0.25
  -2  -5  -6    3.31    0.28
  -3  -5  -6   10.86    0.51
   3  -5   6   11.07    0.40
   4  -5   6   -0.04    0.12
  -4  -5  -6    0.02    0.16
  -4  -5  -6    0.24    0.17
   4   5   6    0.22    0.06
  -5  -5  -6   26.19    0.90
  -5  -5  -6   26.42    0.87
   5  -5   6   26.57    0.76
   5   5   6   26.90    0.66
   6  -5   6   19.47    0.62
  -6  -5  -6   18.45    0.70
  -6  -5  -6   19.34    0.72
   7  -5   6   37.07    1.02
  -7  -5  -6   36.55    1.15
  -8  -5  -6   31.15    1.05
   8  -5   6   32.15    0.92
  -9  -5  -6    0.51    0.26
   9  -5   6    0.06    0.20
  10  -5   6    0.08    0.21
 -10  -5  -6   -0.42    0.25
  11  -5   6    0.30    0.24
 -11  -5  -6    0.15    0.30
 -12  -5  -6    0.10    0.33
  12  -5   6    0.00    0.25
 -13  -5  -6   -0.23    0.37
  13  -5   6    0.17    0.28
  14  -6  -6   13.18    0.64
 -14  -6   6   12.93    0.77
  14   6  -6   13.34    0.62
 -13  -6   6    8.75    0.63
  13  -6  -6    8.78    0.52
  13   6  -6    8.99    0.50
  12  -6  -6    6.52    0.44
 -12  -6   6    7.19    0.54
  12   6  -6    6.46    0.43
  11  -6  -6   19.41    0.68
 -11  -6   6   19.03    0.78
  11   6  -6   19.35    0.67
  10  -6  -6    5.06    0.36
 -10  -6   6    4.95    0.40
  10   6  -6    4.92    0.35
   9  -6  -6   32.96    0.95
  -9  -6   6   33.32    1.05
   9   6  -6   33.54    0.94
   8  -6  -6   22.76    1.02
  -8  -6   6   25.86    0.83
   8  -6  -6   24.69    0.74
   8   6  -6   24.90    0.73
  -7  -6   6    5.19    0.33
   7  -6  -6    4.73    0.43
   7  -6  -6    4.99    0.29
   7   6  -6    4.51    0.29
  -6  -6   6    5.09    0.31
   6  -6  -6    4.80    0.28
   6  -6  -6    4.65    0.42
   6   6  -6    4.63    0.28
   5  -6  -6    1.56    0.30
   5  -6  -6    2.31    0.18
  -5  -6   6    2.23    0.20
   5   6  -6    2.12    0.19
   4  -6  -6    4.59    0.39
   4  -6  -6    5.09    0.24
  -4  -6   6    4.37    0.28
   4   6  -6    5.04    0.26
   3  -6  -6   48.06    1.58
   3  -6  -6   47.51    1.16
   3   6  -6   48.59    1.21
   2  -6  -6    0.12    0.07
   2  -6  -6    0.07    0.19
   2   6  -6    0.40    0.12
   1  -6  -6    8.93    0.51
   1  -6  -6    9.35    0.27
   1   6  -6    9.59    0.35
   0  -6   6   12.78    0.44
   0  -6  -6   12.95    0.60
   0  -6  -6   12.60    0.32
   1  -6   6    6.45    0.31
  -1  -6  -6    5.44    0.41
   2  -6   6   43.61    1.12
  -2  -6  -6   43.00    1.40
  -3  -6  -6    4.63    0.39
   3  -6   6    4.64    0.28
   4  -6   6    4.18    0.28
  -4  -6  -6    4.41    0.37
  -5  -6  -6   22.15    0.81
  -5  -6  -6   24.30    0.85
   5  -6   6   23.18    0.70
  -6  -6  -6   19.59    0.74
  -6  -6  -6   20.28    0.76
   6  -6   6   20.14    0.64
  -7  -6  -6   15.75    0.66
   7  -6   6   16.12    0.57
   8  -6   6    4.84    0.34
  -8  -6  -6    3.97    0.37
   9  -6   6    0.60    0.23
  -9  -6  -6    0.37    0.27
 -10  -6  -6   -0.19    0.28
  10  -6   6   -0.08    0.23
 -11  -6  -6    0.06    0.31
  11  -6   6    0.56    0.26
  12  -6   6   -0.02    0.26
 -12  -6  -6    0.04    0.34
  13  -6   6    0.22    0.29
 -13  -6  -6   -0.08    0.36
 -14  -7   6    2.68    0.48
  14  -7  -6    2.67    0.38
  13  -7  -6    0.02    0.26
 -13  -7   6   -0.33    0.33
  13   7  -6    0.16    0.25
  12  -7  -6   -0.08    0.23
 -12  -7   6   -0.10    0.30
  12   7  -6   -0.25    0.22
 -11  -7   6    0.10    0.27
  11  -7  -6   -0.10    0.22
  11   7  -6   -0.15    0.21
 -10  -7   6    0.42    0.25
  10  -7  -6    0.43    0.21
  10   7  -6    0.64    0.21
   9  -7  -6    4.50    0.34
  -9  -7   6    5.24    0.40
   9   7  -6    5.02    0.34
   8  -7  -6    3.61    0.28
   8  -7  -6    2.84    0.43
  -8  -7   6    3.46    0.30
   8   7  -6    3.21    0.26
   7  -7  -6   15.39    0.82
   7  -7  -6   16.42    0.54
  -7  -7   6   15.82    0.60
   7   7  -6   16.13    0.54
   6  -7  -6   16.65    0.82
  -6  -7   6   16.07    0.58
   6  -7  -6   15.25    0.51
   6   7  -6   15.08    0.51
   5  -7  -6   17.21    0.86
   5  -7  -6   19.54    0.56
  -5  -7   6   18.62    0.63
   5   7  -6   18.13    0.57
   4  -7  -6    9.30    0.63
  -4  -7   6    9.09    0.41
   4  -7  -6    9.99    0.35
   4   7  -6   10.02    0.38
   3  -7  -6   -0.04    0.22
   3  -7  -6    0.07    0.09
   3   7  -6    0.08    0.12
   2  -7  -6    6.89    0.52
   2  -7  -6    7.21    0.25
   2   7  -6    6.52    0.31
   1  -7  -6    0.88    0.24
   1  -7  -6    0.90    0.09
   1   7  -6    1.08    0.15
   0  -7  -6    1.79    0.27
   0  -7   6    1.65    0.18
   0  -7  -6    1.77    0.12
   1  -7   6    0.02    0.12
  -1  -7  -6   -0.11    0.19
   2  -7   6    5.67    0.30
  -2  -7  -6    5.40    0.43
   3  -7   6    2.05    0.21
  -3  -7  -6    2.42    0.29
  -4  -7  -6    3.83    0.33
   4  -7   6    4.16    0.29
   5  -7   6   15.62    0.55
  -5  -7  -6   15.91    0.67
  -5  -7  -6   14.92    0.65
   6  -7   6   12.81    0.50
  -6  -7  -6   12.21    0.58
  -6  -7  -6   12.85    0.59
   7  -7   6    5.42    0.36
  -7  -7  -6    4.45    0.39
   8  -7   6    2.17    0.26
  -8  -7  -6    1.71    0.31
  -9  -7  -6    4.81    0.44
   9  -7   6    4.59    0.36
  10  -7   6    3.99    0.36
 -10  -7  -6    2.97    0.40
 -11  -7  -6    2.43    0.40
  11  -7   6    2.27    0.33
 -12  -7  -6    2.34    0.45
  12  -7   6    3.14    0.38
  13  -7   6    3.18    0.40
 -14  -8   6   -0.03    0.39
 -13  -8   6    0.94    0.38
  13  -8  -6    1.86    0.33
 -12  -8   6    0.12    0.31
  12  -8  -6    0.52    0.26
  12   8  -6    0.35    0.24
 -11  -8   6   -0.08    0.26
  11  -8  -6   -0.04    0.23
  11   8  -6   -0.02    0.21
  10  -8  -6    2.97    0.30
 -10  -8   6    2.69    0.34
  10   8  -6    2.34    0.27
   9  -8  -6    0.91    0.39
   9  -8  -6    1.17    0.22
  -9  -8   6    1.15    0.25
   9   8  -6    1.37    0.23
   8  -8  -6    0.45    0.19
  -8  -8   6    0.74    0.22
   8  -8  -6    0.31    0.35
   8   8  -6    0.89    0.20
   7  -8  -6   14.74    0.52
  -7  -8   6   13.99    0.57
   7  -8  -6   13.38    0.84
   7   8  -6   14.01    0.51
   6  -8  -6    2.98    0.45
   6  -8  -6    3.14    0.24
  -6  -8   6    3.04    0.27
   6   8  -6    3.12    0.25
   5  -8  -6    1.38    0.35
  -5  -8   6    1.61    0.21
   5  -8  -6    1.24    0.17
   5   8  -6    2.11    0.21
   4  -8  -6    3.56    0.44
   4  -8  -6    4.72    0.26
   4   8  -6    4.95    0.30
   3  -8  -6  141.94    3.22
   3  -8  -6  132.67    4.15
   3   8  -6  140.98    3.27
   2  -8  -6   70.36    2.31
   2  -8  -6   74.90    1.72
   2   8  -6   71.63    1.77
   1  -8  -6    9.04    0.29
   1  -8  -6    7.90    0.57
   0  -8  -6   39.00    0.93
   0  -8   6   40.27    1.06
   0  -8  -6   37.71    1.36
   1  -8   6   21.67    0.66
  -1  -8  -6   21.10    0.88
   2  -8   6   14.51    0.53
  -2  -8  -6   15.65    0.71
   3  -8   6   25.34    0.75
  -3  -8  -6   24.73    0.96
   4  -8   6    5.14    0.33
  -4  -8  -6    5.33    0.46
  -5  -8  -6   -0.06    0.22
  -5  -8  -6   -0.11    0.21
   5  -8   6   -0.01    0.16
  -6  -8  -6    0.20    0.23
   6  -8   6    0.46    0.19
  -6  -8  -6    0.31    0.23
   7  -8   6    0.44    0.22
  -7  -8  -6    0.47    0.26
  -8  -8  -6   12.29    0.64
   8  -8   6   12.85    0.54
   9  -8   6    6.23    0.43
  -9  -8  -6    6.23    0.51
 -10  -8  -6    2.71    0.39
  10  -8   6    2.24    0.33
 -11  -8  -6    3.77    0.45
  11  -8   6    4.13    0.40
 -12  -8  -6    2.32    0.45
  12  -8   6    2.26    0.36
 -14  -9   6    1.54    0.45
  13  -9  -6    4.98    0.43
 -13  -9   6    4.68    0.51
  12  -9  -6    4.76    0.41
 -12  -9   6    3.78    0.45
  11  -9  -6    1.68    0.29
 -11  -9   6    1.31    0.33
  11   9  -6    1.79    0.29
  10  -9  -6    8.59    0.47
 -10  -9   6    9.94    0.56
  10   9  -6    8.60    0.46
   9  -9  -6    8.52    0.44
  -9  -9   6    8.69    0.51
   9  -9  -6    7.48    0.66
   9   9  -6    8.20    0.43
   8  -9  -6    3.41    0.29
   8  -9  -6    3.17    0.49
  -8  -9   6    3.95    0.34
   8   9  -6    3.95    0.30
   7  -9  -6    3.38    0.51
  -7  -9   6    4.30    0.34
   7  -9  -6    3.75    0.29
   7   9  -6    4.22    0.30
   6  -9  -6    1.44    0.20
  -6  -9   6    1.81    0.24
   6  -9  -6    1.16    0.40
   6   9  -6    1.35    0.21
   5  -9  -6    0.00    0.14
  -5  -9   6    0.11    0.17
   5  -9  -6   -0.11    0.30
   5   9  -6    0.06    0.16
   4  -9  -6    2.83    0.21
   4  -9  -6    2.90    0.42
   4   9  -6    3.08    0.24
   3  -9  -6   14.15    0.44
   3  -9  -6   13.47    0.80
   3   9  -6   13.49    0.49
   2  -9  -6    2.84    0.20
   2  -9  -6    2.37    0.38
   2   9  -6    2.94    0.23
  -1  -9   6    9.63    0.41
   1  -9  -6    9.50    0.31
   1  -9  -6    8.65    0.63
   0  -9   6    1.54    0.20
   0  -9  -6    1.33    0.31
  -1  -9  -6    0.55    0.27
   1  -9   6    0.45    0.16
   2  -9   6    2.35    0.23
  -2  -9  -6    2.58    0.36
  -3  -9  -6   13.86    0.73
   3  -9   6   15.30    0.54
   4  -9   6    6.86    0.37
  -4  -9  -6    5.78    0.52
   5  -9   6    3.42    0.29
  -5  -9  -6    2.65    0.36
   6  -9   6    7.34    0.41
  -6  -9  -6    7.05    0.54
  -6  -9  -6    8.19    0.52
  -7  -9  -6   26.33    0.97
   7  -9   6   25.14    0.82
   8  -9   6   18.00    0.68
  -8  -9  -6   17.83    0.78
   9  -9   6   17.08    0.67
  -9  -9  -6   16.17    0.77
  10  -9   6    9.99    0.56
 -10  -9  -6   12.27    0.67
 -11  -9  -6    2.22    0.42
  11  -9   6    1.55    0.33
 -12  -9  -6    1.16    0.41
  12  -9   6    1.29    0.35
  13 -10  -6    9.50    0.59
 -13 -10   6   10.33    0.68
 -12 -10   6    3.58    0.45
  12 -10  -6    3.66    0.39
  11 -10  -6    4.23    0.38
 -11 -10   6    4.24    0.44
  10 -10  -6    8.84    0.48
 -10 -10   6    9.85    0.57
  10  10  -6    8.59    0.49
   9 -10  -6    1.01    0.45
   9 -10  -6    0.76    0.24
  -9 -10   6    1.12    0.28
   9  10  -6    0.95    0.24
   8 -10  -6    0.23    0.39
   8 -10  -6    0.02    0.20
  -8 -10   6   -0.16    0.22
   8  10  -6    0.21    0.19
   7 -10  -6    4.78    0.57
   7 -10  -6    5.07    0.34
  -7 -10   6    4.97    0.40
   7  10  -6    5.18    0.36
  -6 -10   6    9.52    0.49
   6 -10  -6    9.97    0.42
   6 -10  -6    9.00    0.77
   6  10  -6    9.19    0.43
   5 -10  -6    3.11    0.24
  -5 -10   6    2.90    0.30
   5 -10  -6    2.62    0.46
   5  10  -6    3.31    0.27
   4 -10  -6    0.04    0.14
   4 -10  -6   -0.15    0.32
   4  10  -6    0.16    0.16
   3 -10  -6    0.44    0.14
   3 -10  -6    0.63    0.35
   3  10  -6    0.35    0.16
   2 -10  -6    0.44    0.31
   2 -10  -6    0.39    0.12
  -1 -10   6    0.08    0.15
   1 -10  -6    0.37    0.30
   0 -10   6    2.81    0.25
   0 -10  -6    2.54    0.38
   1 -10   6    0.01    0.16
  -1 -10  -6    0.33    0.28
  -2 -10  -6    1.96    0.35
   2 -10   6    2.10    0.24
   3 -10   6    1.41    0.22
  -3 -10  -6    1.24    0.31
  -4 -10  -6    1.36    0.32
   4 -10   6    1.07    0.22
   5 -10   6   15.01    0.58
  -5 -10  -6   14.83    0.76
   6 -10   6   30.92    0.95
  -6 -10  -6   31.60    1.17
  -6 -10  -6   30.33    1.10
  -7 -10  -6    3.82    0.43
   7 -10   6    3.85    0.34
  -8 -10  -6    5.78    0.49
   8 -10   6    4.09    0.37
  -9 -10  -6    5.52    0.50
   9 -10   6    6.21    0.46
 -10 -10  -6    2.69    0.43
  10 -10   6    2.41    0.35
 -11 -10  -6    1.71    0.40
  11 -10   6    2.14    0.36
 -13 -11   6    5.00    0.54
  12 -11  -6    5.89    0.46
 -12 -11   6    6.42    0.55
 -11 -11   6   13.28    0.71
  11 -11  -6   12.60    0.60
  10 -11  -6    8.91    0.50
 -10 -11   6    7.65    0.55
   9 -11  -6    8.54    0.78
   9 -11  -6    8.76    0.48
  -9 -11   6   10.28    0.57
   9  11  -6    8.84    0.49
   8 -11  -6    7.95    0.75
   8 -11  -6    7.78    0.45
  -8 -11   6    7.99    0.51
   8  11  -6    8.61    0.45
   7 -11  -6   12.27    0.94
  -7 -11   6   11.83    0.59
   7 -11  -6   12.01    0.51
   7  11  -6   13.17    0.53
   6 -11  -6    2.63    0.51
   6 -11  -6    2.44    0.26
  -6 -11   6    3.23    0.33
   6  11  -6    2.53    0.26
   5 -11  -6    4.41    0.31
  -5 -11   6    4.72    0.38
   5 -11  -6    4.32    0.57
   5  11  -6    4.88    0.34
   4 -11  -6    0.46    0.16
   4 -11  -6    0.19    0.37
   4  11  -6    0.38    0.18
   3 -11  -6    0.17    0.36
   3 -11  -6   -0.02    0.13
   3  11  -6   -0.01    0.15
   2 -11  -6   -0.47    0.31
  -2 -11   6    0.13    0.17
  -1 -11   6    2.95    0.27
   1 -11  -6    2.40    0.43
   0 -11   6    9.45    0.44
   0 -11  -6    9.84    0.71
  -1 -11  -6    8.50    0.65
   1 -11   6    7.85    0.41
  -2 -11  -6    5.70    0.52
   2 -11   6    6.39    0.38
   3 -11   6   35.31    1.02
  -3 -11  -6   35.96    1.35
   4 -11   6   23.06    0.77
  -4 -11  -6   24.17    1.02
  -5 -11  -6    5.88    0.51
   5 -11   6    6.27    0.41
  -6 -11  -6    8.46    0.58
   6 -11   6    7.18    0.44
  -7 -11  -6   11.74    0.66
   7 -11   6   10.49    0.52
   8 -11   6    4.02    0.37
  -8 -11  -6    3.98    0.45
   9 -11   6    0.77    0.30
  -9 -11  -6    0.84    0.35
  10 -11   6   -0.11    0.29
 -10 -11  -6   -0.16    0.33
 -12 -12   6    1.08    0.38
  12 -12  -6    1.27    0.33
  11 -12  -6    2.66    0.36
 -11 -12   6    3.67    0.45
 -10 -12   6    2.79    0.39
  10 -12  -6    2.87    0.35
  -9 -12   6    6.17    0.50
   9 -12  -6    4.73    0.70
   9 -12  -6    4.94    0.39
  -8 -12   6    2.00    0.32
   8 -12  -6    1.68    0.27
   8 -12  -6    1.09    0.53
  -7 -12   6    3.21    0.36
   7 -12  -6    2.18    0.58
   7 -12  -6    2.84    0.29
   7  12  -6    3.18    0.30
   6 -12  -6   14.46    0.55
  -6 -12   6   14.31    0.66
   6 -12  -6   12.74    0.99
   6  12  -6   14.25    0.56
   5 -12  -6   32.61    0.92
   5 -12  -6   30.94    1.46
   5  12  -6   32.43    0.95
   4 -12  -6   24.10    1.25
   4  12  -6   24.50    0.77
   3 -12  -6   39.87    1.64
  -2 -12   6   25.67    0.83
   2 -12  -6   28.44    1.28
  -1 -12   6   47.47    1.32
   1 -12  -6   50.36    1.84
   0 -12  -6   84.79    2.78
   0 -12   6   83.79    2.11
   1 -12   6   18.25    0.65
  -1 -12  -6   17.24    0.93
  -2 -12  -6    4.10    0.48
   2 -12   6    3.26    0.31
   3 -12   6    6.90    0.42
  -3 -12  -6    7.10    0.65
   4 -12   6    1.11    0.24
  -4 -12  -6    1.23    0.37
  -5 -12  -6   -0.06    0.32
   5 -12   6    0.13    0.22
   6 -12   6    1.53    0.28
  -6 -12  -6    2.37    0.40
  -7 -12  -6    1.05    0.35
   7 -12   6    0.99    0.27
   8 -12   6    0.00    0.26
  -8 -12  -6    0.41    0.34
  -9 -12  -6    0.38    0.34
   9 -12   6    0.25    0.29
 -10 -12  -6    0.31    0.36
  10 -12   6    0.92    0.33
  11 -13  -6    0.20    0.30
  10 -13  -6    1.75    0.33
   9 -13  -6    0.15    0.25
  -9 -13   6   -0.05    0.28
   9 -13  -6   -0.52    0.50
   8 -13  -6   -0.12    0.52
  -8 -13   6    0.00    0.28
   8 -13  -6   -0.32    0.22
   7 -13  -6    2.21    0.58
  -7 -13   6    1.74    0.33
   7 -13  -6    1.19    0.26
  -6 -13   6    6.09    0.49
   6 -13  -6    5.38    0.39
   6 -13  -6    4.02    0.67
   6  13  -6    5.37    0.39
   5 -13  -6    6.03    0.74
   5  13  -6    6.08    0.39
   4 -13  -6    2.41    0.55
   3 -13  -6    0.67    0.45
  -3 -13   6    0.77    0.23
  -2 -13   6    1.41    0.25
   2 -13  -6    1.75    0.48
  -1 -13   6    0.71    0.22
   1 -13  -6    0.33    0.41
   0 -13  -6   -0.30    0.36
   0 -13   6   -0.05    0.19
  -1 -13  -6    0.39    0.39
   1 -13   6    0.58    0.22
   2 -13   6    5.95    0.41
  -2 -13  -6    5.34    0.59
   3 -13   6    0.08    0.22
  -3 -13  -6    0.14    0.37
   4 -13   6    0.14    0.23
  -4 -13  -6   -0.16    0.35
  -5 -13  -6    0.60    0.39
   5 -13   6    0.79    0.26
   6 -13   6   -0.17    0.24
  -6 -13  -6    0.26    0.32
   7 -13   6    0.02    0.25
  -7 -13  -6    0.40    0.34
   8 -13   6    2.40    0.35
  -8 -13  -6    2.33    0.45
  -9 -13  -6    2.95    0.48
   9 -13   6    3.19    0.40
  10 -14  -6    3.42    0.39
   9 -14  -6    0.85    0.29
   9 -14  -6    0.99    0.61
   8 -14  -6   -0.89    0.53
   8 -14  -6   -0.15    0.24
   7 -14  -6   -0.32    0.54
   6 -14  -6    2.47    0.64
   5 -14  -6   19.48    1.23
  -4 -14   6   11.97    0.57
   4 -14  -6   12.50    1.00
  -3 -14   6    4.52    0.36
   3 -14  -6    3.36    0.62
  -2 -14   6    4.94    0.37
   2 -14  -6    3.73    0.62
   1 -14  -6   13.06    0.97
  -1 -14   6   13.88    0.58
   0 -14   6    7.43    0.45
   0 -14  -6    6.60    0.69
  -1 -14  -6    6.38    0.66
   1 -14   6    6.47    0.44
   2 -14   6    1.51    0.28
  -2 -14  -6    1.66    0.47
   3 -14   6    1.59    0.28
  -3 -14  -6    1.64    0.46
  -4 -14  -6    3.19    0.52
   4 -14   6    2.91    0.33
  -5 -14  -6    0.03    0.39
   5 -14   6    0.29    0.25
  -6 -14  -6    1.16    0.40
   6 -14   6    0.52    0.27
  -7 -14  -6    0.58    0.37
   7 -14   6    0.81    0.30
  -8 -14  -6    0.90    0.40
   8 -14   6    1.23    0.33
  10 -15  -6    6.18    0.48
   9 -15  -6   10.46    1.02
   8 -15  -6    9.78    0.98
   7 -15  -6   14.87    1.19
   6 -15  -6    6.52    0.82
   5 -15  -6    4.76    0.76
   4 -15  -6    0.68    0.54
   3 -15  -6   -0.54    0.48
  -2 -15   6    0.84    0.25
   2 -15  -6    0.88    0.52
   1 -15  -6    3.37    0.62
  -1 -15   6    3.71    0.34
   0 -15   6    6.91    0.46
   0 -15  -6    7.15    0.75
  -1 -15  -6    6.75    0.71
   1 -15   6    7.28    0.46
  -2 -15  -6    7.33    0.72
   2 -15   6    8.87    0.50
   3 -15   6   10.09    0.53
  -3 -15  -6    7.46    0.73
  -4 -15  -6   12.37    0.91
   4 -15   6   12.96    0.61
   5 -15   6   15.85    0.68
   6 -15   6   11.74    0.61
   7 -15   6   17.81    0.75
  -7 -15  -6   17.02    0.92
   8 -16  -6    2.28    0.74
   7 -16  -6    2.11    0.72
   6 -16  -6    4.50    0.81
   5 -16  -6    7.70    0.91
   4 -16  -6    5.41    0.81
   3 -16  -6    8.28    0.88
   2 -16  -6   15.15    1.13
  -1 -16   6    5.68    0.42
   1 -16  -6    6.32    0.78
   0 -16  -6    3.75    0.65
   0 -16   6    3.22    0.35
  -1 -16  -6    3.65    0.64
   1 -16   6    3.64    0.37
   2 -16   6    3.72    0.38
  -2 -16  -6    3.86    0.64
   3 -16   6    5.07    0.42
  -3 -16  -6    5.17    0.66
  -4 -16  -6    6.15    0.71
   4 -16   6    6.80    0.49
   5 -16   6    0.76    0.30
   6 -16   6    1.07    0.33
  -6 -16  -6    0.83    0.43
   6 -17  -6    2.95    0.79
   5 -17  -6    0.29    0.64
   4 -17  -6    5.84    0.87
   3 -17  -6   -0.66    0.57
   2 -17  -6   -0.83    0.53
   1 -17  -6    0.14    0.56
   0 -17  -6    1.06    0.59
  -1 -17  -6    2.40    0.62
   1 -17   6    1.75    0.33
  -2 -17  -6    5.60    0.74
   2 -17   6    5.64    0.45
  -3 -17  -6   14.03    1.06
   3 -17   6   13.18    0.65
  -4 -17  -6    4.14    0.66
   4 -17   6    4.01    0.41
   5 -17   6    2.03    0.36
  -3 -18   6   13.61    1.19
   2 -18  -6   15.29    1.25
   1 -18  -6   21.77    1.41
   0 -18  -6   17.65    1.28
  -1 -18  -6   11.99    1.10
  -2 -18  -6   14.24    1.14
  -3 -18  -6    4.03    0.71
   3 -18   6    4.68    0.45
   4 -18   6   -0.17    0.30
  15   0  -7    0.16    0.29
  14   0  -7    0.17    0.28
  13   0  -7    0.10    0.24
  12   0  -7   -0.12    0.21
  11   0  -7   -0.22    0.19
  10   0  -7    0.10    0.17
   9   0  -7   -0.49    0.13
   8   0  -7   -0.19    0.13
   7   0  -7    0.17    0.12
   6   0  -7   -0.06    0.09
   6   0  -7   -0.11    0.08
   5   0  -7   -0.06    0.08
   5   0  -7   -0.10    0.08
   4   0  -7    0.00    0.09
   4   0  -7    0.01    0.07
   3   0  -7    0.03    0.07
   3   0  -7   -0.07    0.09
   2   0  -7    0.03    0.07
   2   0  -7   -0.05    0.09
   1   0  -7   -0.04    0.06
   1   0  -7   -0.02    0.09
   1   0   7   -0.07    0.07
  -1   0  -7    0.07    0.07
  -1   0  -7   -0.01    0.11
   2   0   7    0.01    0.07
  -2   0  -7    0.02    0.11
  -2   0  -7   -0.05    0.08
  -3   0  -7   -0.02    0.10
  -3   0  -7   -0.20    0.12
   3   0   7   -0.15    0.07
   4   0   7    0.00    0.09
  -4   0  -7    0.07    0.12
  -4   0  -7   -0.50    0.14
  -5   0  -7    0.03    0.14
   5   0   7   -0.11    0.10
  -5   0  -7   -0.60    0.17
   6   0   7    0.01    0.12
  -6   0  -7   -0.13    0.17
  -7   0  -7    0.24    0.24
  -7   0  -7    0.57    0.22
  -8   0  -7    0.02    0.22
   8   0   7   -0.02    0.15
  -9   0  -7   -0.07    0.25
   9   0   7   -0.10    0.16
  10   0   7    0.28    0.19
 -10   0  -7   -0.25    0.29
 -11   0  -7    0.15    0.33
  11   0   7    0.10    0.20
 -12   0  -7    0.19    0.37
 -13   0  -7    0.04    0.43
  15  -1  -7    2.77    0.38
  15   1  -7    3.27    0.39
  14  -1  -7    2.14    0.33
  14   1  -7    2.03    0.33
  13  -1  -7    2.56    0.32
  13   1  -7    2.33    0.31
  12  -1  -7    3.82    0.33
  12   1  -7    3.34    0.32
  11  -1  -7   20.89    0.69
  11   1  -7   21.52    0.70
  10  -1  -7   17.53    0.58
  10   1  -7   16.21    0.57
   9  -1  -7   20.03    0.63
  -9  -1   7   21.53    0.77
   9   1  -7   20.88    0.64
  -8  -1   7   13.82    0.59
   8  -1  -7   13.92    0.48
   8   1  -7   14.49    0.47
  -7  -1   7    5.77    0.35
   7  -1  -7    5.64    0.27
   7  -1  -7    5.88    0.28
   7   1  -7    5.98    0.28
   6  -1  -7   22.14    0.62
   6  -1  -7   22.22    0.72
  -6  -1   7   22.18    0.71
   6   1  -7   23.74    0.63
   6   1  -7   23.49    0.69
   5  -1  -7   26.58    0.82
   5  -1  -7   25.75    0.68
   5   1  -7   25.59    0.69
   5   1  -7   26.55    0.79
   4  -1  -7   42.27    1.04
   4  -1  -7   42.69    1.26
   4   1  -7   42.84    1.05
   4   1  -7   42.47    1.25
   3  -1  -7   11.19    0.41
   3  -1  -7   10.61    0.31
   3   1  -7    9.81    0.39
   3   1  -7   11.04    0.33
   2  -1  -7    6.57    0.22
   2  -1  -7    6.64    0.31
   2   1  -7    6.36    0.31
   2   1  -7    6.67    0.24
   1  -1  -7    6.50    0.30
   1  -1  -7    5.89    0.20
   1   1  -7    6.31    0.23
   1   1  -7    6.46    0.30
   0  -1  -7    0.09    0.10
   0  -1  -7    0.06    0.06
   0   1  -7    0.13    0.07
   0   1  -7    0.11    0.04
   0   1  -7    0.16    0.11
   1  -1   7   20.75    0.53
  -1  -1  -7   19.00    0.64
   1   1   7   19.03    0.49
  -1   1  -7   18.88    0.66
  -1   1  -7   18.80    0.52
  -2  -1  -7    3.91    0.27
   2  -1   7    4.28    0.21
  -2  -1  -7    4.83    0.24
  -2   1  -7    4.63    0.22
  -2   1  -7    4.18    0.29
   2   1   7    4.21    0.18
  -3  -1  -7  111.40    2.85
  -3  -1  -7  113.93    3.23
   3  -1   7  113.66    2.61
   3   1   7  110.72    2.58
  -3   1  -7  108.67    2.84
  -3   1  -7  115.46    3.25
  -4  -1  -7  221.80    5.60
  -4  -1  -7  228.29    6.33
   4  -1   7  219.72    5.12
   4   1   7  219.08    5.10
  -4   1  -7  232.47    6.36
  -4   1  -7  222.74    5.60
   5  -1   7  155.16    3.61
  -5  -1  -7  157.09    4.46
  -5  -1  -7  153.89    3.96
  -5   1  -7  156.37    3.96
  -5   1  -7  159.03    4.49
   5   1   7  153.75    3.58
   6  -1   7  252.62    5.91
  -6  -1  -7  257.48    6.48
  -6  -1  -7  265.51    7.30
   6   1   7  255.92    5.89
  -6   1  -7  251.71    6.48
  -6   1  -7  264.22    7.34
  -7  -1  -7   47.52    1.51
  -7  -1  -7   47.50    1.38
   7  -1   7   47.80    1.21
  -7   1  -7   46.48    1.56
   7   1   7   48.59    1.19
  -7   1  -7   47.20    1.38
  -8  -1  -7   12.01    0.55
   8  -1   7   11.66    0.44
  -8   1  -7   11.18    0.56
  -8   1  -7   11.25    0.62
   8   1   7   11.40    0.42
  -9  -1  -7   20.53    0.81
   9  -1   7   22.46    0.68
  -9   1  -7   21.07    0.84
   9   1   7   22.13    0.66
 -10  -1  -7   17.19    0.75
  10  -1   7   16.40    0.59
  10   1   7   17.65    0.58
 -10   1  -7   15.96    0.76
 -11  -1  -7    6.28    0.52
  11  -1   7    6.55    0.40
 -11   1  -7    7.21    0.59
 -12  -1  -7    5.96    0.57
  12  -1   7    6.91    0.43
 -13  -1  -7    0.21    0.42
  15  -2  -7    2.08    0.35
  15   2  -7    1.10    0.33
  14  -2  -7    2.74    0.34
  14   2  -7    2.89    0.35
  13  -2  -7    0.24    0.24
  13   2  -7    0.20    0.24
  12  -2  -7    7.44    0.42
  12   2  -7    6.74    0.41
  11  -2  -7    3.05    0.29
 -11  -2   7    2.85    0.39
  11   2  -7    2.57    0.26
  10  -2  -7    2.58    0.25
 -10  -2   7    3.01    0.35
  10   2  -7    3.21    0.26
  -9  -2   7    4.57    0.36
   9  -2  -7    4.57    0.30
   9   2  -7    4.48    0.29
   8  -2  -7   20.50    0.61
  -8  -2   7   20.50    0.71
   8   2  -7   20.01    0.61
   7  -2  -7   50.90    1.27
   7  -2  -7   49.64    1.52
  -7  -2   7   52.09    1.41
   7   2  -7   50.26    1.27
   6  -2  -7   60.16    1.49
   6  -2  -7   62.33    1.81
  -6  -2   7   61.84    1.64
   6   2  -7   61.15    1.49
   5  -2  -7   67.67    1.62
  -5  -2   7   67.62    1.77
   5  -2  -7   70.26    2.00
   5   2  -7   67.38    1.63
   5   2  -7   67.03    1.96
   4  -2  -7  118.91    3.34
  -4  -2   7  114.45    2.93
   4  -2  -7  113.22    2.70
   4   2  -7  119.43    2.72
   4   2  -7  117.35    3.31
  -3  -2   7   52.83    1.42
   3  -2  -7   55.20    1.32
   3  -2  -7   59.51    1.66
   3   2  -7   55.28    1.64
   3   2  -7   56.39    1.34
   2  -2  -7  150.03    3.46
   2  -2  -7  155.39    4.31
   2   2  -7  147.47    3.49
   2   2  -7  154.20    4.30
   1  -2  -7  194.72    5.38
   1  -2  -7  187.23    4.32
   1   2  -7  183.41    4.36
   1   2  -7  196.11    5.38
   0  -2  -7   71.80    2.10
   0  -2  -7   70.81    1.66
   0   2  -7   73.37    2.12
   0   2  -7   72.13    1.70
  -1  -2  -7  118.10    3.38
   1  -2   7  123.00    2.76
  -1   2  -7  125.15    3.41
   1   2   7  108.07    2.70
   2  -2   7   56.51    1.32
  -2  -2  -7   51.56    1.45
  -2  -2  -7   54.52    1.62
   2   2   7   52.68    1.26
  -2   2  -7   56.33    1.42
  -2   2  -7   55.29    1.66
  -3  -2  -7   70.52    2.03
   3  -2   7   70.63    1.65
  -3  -2  -7   68.98    1.82
  -3   2  -7   69.08    1.79
  -3   2  -7   67.20    2.07
   3   2   7   67.67    1.60
   4  -2   7   41.12    1.03
  -4  -2  -7   39.20    1.13
  -4  -2  -7   40.35    1.26
  -4   2  -7   41.62    1.32
  -4   2  -7   40.90    1.14
   4   2   7   39.94    0.97
  -5  -2  -7   26.32    0.87
   5  -2   7   25.07    0.70
  -5  -2  -7   25.89    0.80
  -5   2  -7   25.76    0.94
   5   2   7   25.34    0.66
  -5   2  -7   24.67    0.80
  -6  -2  -7    1.75    0.23
  -6  -2  -7    1.69    0.23
   6  -2   7    1.95    0.18
  -6   2  -7    1.23    0.27
   6   2   7    1.85    0.15
  -6   2  -7    1.46    0.25
   7  -2   7    2.37    0.21
  -7  -2  -7    2.54    0.28
  -7  -2  -7    2.82    0.28
   7   2   7    3.07    0.23
  -7   2  -7    2.79    0.31
   8  -2   7   13.98    0.51
  -8  -2  -7   14.06    0.60
  -8   2  -7   14.46    0.66
   8   2   7   13.58    0.46
  -9  -2  -7   -0.10    0.23
   9  -2   7    0.23    0.18
  -9   2  -7    0.18    0.29
   9   2   7    0.23    0.16
  10  -2   7   16.79    0.59
 -10  -2  -7   15.73    0.72
 -11  -2  -7   11.62    0.66
  11  -2   7   11.21    0.51
 -12  -2  -7   22.42    0.96
  12  -2   7   22.24    0.76
 -13  -2  -7   33.37    1.28
  13  -2   7   32.51    1.02
  15  -3  -7    0.04    0.29
  15   3  -7   -0.14    0.28
  14  -3  -7    1.07    0.30
  14   3  -7    1.35    0.31
 -13  -3   7   -0.46    0.34
  13  -3  -7   -0.09    0.24
  13   3  -7    0.08    0.23
 -12  -3   7    0.51    0.32
  12  -3  -7    0.49    0.24
  12   3  -7    0.45    0.22
 -11  -3   7    0.31    0.28
  11  -3  -7    0.31    0.20
  11   3  -7    0.15    0.19
 -10  -3   7    3.02    0.34
  10  -3  -7    2.85    0.27
  10   3  -7    3.06    0.26
  -9  -3   7    8.39    0.48
   9  -3  -7    8.95    0.40
   9   3  -7    9.53    0.39
   8  -3  -7    7.77    0.36
  -8  -3   7    8.43    0.43
   8   3  -7    8.06    0.35
  -7  -3   7   42.87    1.20
   7  -3  -7   42.50    1.34
   7  -3  -7   42.17    1.09
   7   3  -7   41.82    1.09
   6  -3  -7    6.85    0.30
  -6  -3   7    7.39    0.35
   6  -3  -7    6.57    0.41
   6   3  -7    6.81    0.30
   5  -3  -7   11.89    0.53
  -5  -3   7   12.87    0.43
   5  -3  -7   12.80    0.40
   5   3  -7   12.26    0.40
   4  -3  -7  100.39    2.83
   4  -3  -7   96.33    2.26
  -4  -3   7   94.31    2.44
   4   3  -7   96.55    2.28
  -3  -3   7   53.45    1.43
   3  -3  -7   60.98    1.71
   3  -3  -7   54.82    1.33
   3   3  -7   55.95    1.67
   3   3  -7   56.34    1.36
   2  -3  -7    2.18    0.21
  -2  -3   7    2.10    0.12
   2  -3  -7    2.03    0.13
   2   3  -7    2.33    0.16
   2   3  -7    2.23    0.20
   1  -3  -7    0.55    0.06
   1  -3  -7    0.28    0.14
   1   3  -7    0.60    0.10
   1   3  -7    0.74    0.15
   0  -3  -7    3.57    0.28
   0  -3  -7    3.21    0.12
   0   3  -7    3.24    0.20
   0   3  -7    3.36    0.29
  -1  -3  -7    2.48    0.21
   1  -3   7    2.29    0.17
  -1   3  -7    2.64    0.23
  -2  -3  -7    0.19    0.13
   2  -3   7    0.29    0.11
  -2   3  -7    0.17    0.16
   2   3   7    0.31    0.04
  -3  -3  -7    2.08    0.20
  -3  -3  -7    1.85    0.20
   3  -3   7    1.60    0.15
  -3   3  -7    1.62    0.23
   3   3   7    1.69    0.11
   4  -3   7   34.97    0.89
  -4  -3  -7   34.16    1.00
  -4  -3  -7   34.28    1.08
  -4   3  -7   31.54    1.14
   4   3   7   33.83    0.81
  -5  -3  -7   15.24    0.61
  -5  -3  -7   16.03    0.58
   5  -3   7   16.52    0.51
   5   3   7   15.56    0.43
  -6  -3  -7    7.29    0.41
  -6  -3  -7    8.31    0.43
   6  -3   7    7.51    0.35
   6   3   7    7.82    0.28
   7  -3   7   21.74    0.67
  -7  -3  -7   22.33    0.82
  -7  -3  -7   22.50    0.78
   7   3   7   22.28    0.61
  -8  -3  -7    3.10    0.32
   8  -3   7    3.11    0.26
  -9  -3  -7    1.99    0.31
   9  -3   7    1.68    0.24
 -10  -3  -7    4.88    0.43
  10  -3   7    4.13    0.32
  11  -3   7   -0.53    0.20
 -11  -3  -7    0.11    0.30
 -12  -3  -7    0.03    0.34
  12  -3   7   -0.13    0.24
  13  -3   7    2.02    0.33
 -13  -3  -7    2.44    0.47
  14  -3   7   -0.28    0.28
  15   4  -7    1.90    0.34
  14  -4  -7    0.53    0.29
 -14  -4   7   -0.16    0.38
  14   4  -7   -0.37    0.25
 -13  -4   7    0.47    0.35
  13  -4  -7    0.72    0.27
  13   4  -7    0.34    0.25
  12  -4  -7    0.28    0.24
 -12  -4   7    0.44    0.32
  12   4  -7    0.29    0.23
 -11  -4   7    1.92    0.33
  11  -4  -7    1.72    0.26
  11   4  -7    2.01    0.26
  10  -4  -7   11.69    0.49
 -10  -4   7   11.96    0.57
  10   4  -7   11.49    0.47
  -9  -4   7    0.89    0.23
   9  -4  -7    0.66    0.19
   9   4  -7    0.82    0.19
  -8  -4   7   18.96    0.66
   8  -4  -7   18.24    0.73
   8  -4  -7   17.65    0.57
   8   4  -7   17.57    0.57
   7  -4  -7   68.61    1.69
  -7  -4   7   70.07    1.85
   7  -4  -7   69.27    2.11
   7   4  -7   68.33    1.69
   6  -4  -7   11.19    0.38
   6  -4  -7   11.23    0.55
  -6  -4   7   11.13    0.43
   6   4  -7   10.92    0.40
  -5  -4   7   45.84    1.25
   5  -4  -7   47.02    1.47
   5  -4  -7   45.81    1.14
   5   4  -7   46.87    1.17
   4  -4  -7   93.97    2.74
  -4  -4   7   89.21    2.34
   4  -4  -7   92.17    2.16
   4   4  -7   94.91    2.20
   3  -4  -7   85.67    2.39
   3  -4  -7   77.19    1.86
  -3  -4   7   77.60    2.02
   3   4  -7   80.16    1.91
  -2  -4   7  133.66    3.47
   2  -4  -7  144.54    4.03
   2  -4  -7  139.89    3.19
   2   4  -7  141.17    3.25
   1  -4  -7  211.50    5.91
   1  -4  -7  202.65    4.71
   1   4  -7  209.74    4.78
   0  -4  -7   33.18    0.77
   0  -4  -7   32.22    1.07
   0   4  -7   33.55    0.85
   1  -4   7   51.73    1.27
  -1  -4  -7   49.69    1.55
   2  -4   7   25.34    0.69
  -2  -4  -7   24.52    0.85
  -3  -4  -7   17.75    0.66
   3  -4   7   17.74    0.54
  -4  -4  -7    1.63    0.20
  -4  -4  -7    1.49    0.21
   4  -4   7    1.71    0.17
   4   4   7    1.65    0.12
  -5  -4  -7    5.09    0.36
   5  -4   7    6.02    0.31
  -5  -4  -7    5.72    0.39
   5   4   7    5.93    0.21
   6  -4   7    0.07    0.14
  -6  -4  -7    0.02    0.17
  -6  -4  -7   -0.20    0.17
  -7  -4  -7   -0.04    0.20
   7  -4   7    0.17    0.16
  -7  -4  -7    0.19    0.20
   8  -4   7    0.10    0.18
  -8  -4  -7    0.14    0.22
   9  -4   7    2.37    0.27
  -9  -4  -7    2.40    0.33
  10  -4   7    0.33    0.22
 -10  -4  -7    0.34    0.28
  11  -4   7    2.57    0.31
 -11  -4  -7    3.10    0.42
 -12  -4  -7    5.14    0.52
  12  -4   7    5.90    0.44
  13  -4   7    7.61    0.52
 -13  -4  -7    9.35    0.69
  14  -4   7    4.85    0.44
 -15  -5   7    2.80    0.53
  15   5  -7    3.67    0.40
  14  -5  -7    8.40    0.53
 -14  -5   7    7.95    0.66
  14   5  -7    8.99    0.52
 -13  -5   7   15.77    0.80
  13  -5  -7   16.20    0.67
  13   5  -7   16.59    0.66
  12  -5  -7    9.48    0.49
 -12  -5   7   10.24    0.61
  12   5  -7    8.96    0.47
 -11  -5   7   12.43    0.62
  11  -5  -7   12.21    0.53
  11   5  -7   12.30    0.51
 -10  -5   7   38.59    1.20
  10  -5  -7   37.76    1.06
  10   5  -7   37.51    1.05
  -9  -5   7   14.90    0.60
   9  -5  -7   14.74    0.53
   9   5  -7   15.28    0.54
  -8  -5   7   29.38    0.91
   8  -5  -7   28.37    1.06
   8  -5  -7   28.99    0.82
   8   5  -7   27.65    0.81
  -7  -5   7   74.22    1.97
   7  -5  -7   74.05    2.27
   7  -5  -7   73.50    1.80
   7   5  -7   72.33    1.80
  -6  -5   7   93.90    2.42
   6  -5  -7   93.13    2.22
   6  -5  -7   93.69    2.80
   6   5  -7   91.48    2.23
   5  -5  -7   26.57    0.71
   5  -5  -7   26.43    0.98
  -5  -5   7   26.28    0.78
   5   5  -7   27.36    0.74
  -4  -5   7   72.50    1.90
   4  -5  -7   73.49    1.75
   4  -5  -7   74.76    2.26
   4   5  -7   74.90    1.79
   3  -5  -7   15.93    0.43
   3  -5  -7   15.43    0.66
  -3  -5   7   15.47    0.48
   3   5  -7   15.15    0.48
   2  -5  -7    0.46    0.20
   2  -5  -7    1.07    0.09
   2   5  -7    0.77    0.13
   1  -5  -7  154.39    3.54
   1   5  -7  157.11    3.62
   0  -5  -7   34.75    1.19
   0  -5  -7   37.53    0.84
  -1  -5  -7   42.64    1.37
   1  -5   7   43.45    1.11
   2  -5   7   96.01    2.34
  -2  -5  -7  100.92    2.90
   3  -5   7   79.88    1.94
  -3  -5  -7   80.11    2.38
  -4  -5  -7  114.29    3.05
  -4  -5  -7  118.58    3.38
   4  -5   7  116.13    2.77
  -5  -5  -7  140.94    3.98
   5  -5   7  136.63    3.26
  -5  -5  -7  136.01    3.59
   6  -5   7   71.58    1.79
  -6  -5  -7   73.74    2.16
  -6  -5  -7   70.30    1.99
  -7  -5  -7   32.30    1.09
   7  -5   7   31.85    0.92
  -7  -5  -7   32.62    1.05
   8  -5   7   23.90    0.77
  -8  -5  -7   25.95    0.90
   9  -5   7   25.04    0.80
  -9  -5  -7   25.73    0.92
 -10  -5  -7   12.65    0.66
  10  -5   7   13.34    0.56
  11  -5   7    6.11    0.43
 -11  -5  -7    5.71    0.50
 -12  -5  -7    9.38    0.64
  12  -5   7    9.91    0.53
 -13  -5  -7    4.67    0.55
  13  -5   7    4.73    0.42
 -15  -6   7    4.37    0.58
  15   6  -7    4.80    0.43
  14  -6  -7    1.88    0.35
 -14  -6   7    1.83    0.45
  14   6  -7    1.86    0.33
 -13  -6   7    1.60    0.40
  13  -6  -7    2.47    0.34
  13   6  -7    1.68    0.30
  12  -6  -7    1.15    0.28
 -12  -6   7    1.28    0.34
  12   6  -7    1.06    0.26
  11  -6  -7    0.54    0.23
 -11  -6   7    0.78    0.29
  11   6  -7    0.50    0.22
  10  -6  -7    0.03    0.19
 -10  -6   7    0.02    0.22
  10   6  -7   -0.37    0.18
  -9  -6   7    2.07    0.27
   9  -6  -7    1.75    0.24
   9   6  -7    1.87    0.23
   8  -6  -7   -0.40    0.25
  -8  -6   7   -0.20    0.16
   8  -6  -7   -0.21    0.15
   8   6  -7   -0.03    0.16
  -7  -6   7    7.74    0.39
   7  -6  -7    7.54    0.56
   7  -6  -7    6.70    0.34
   7   6  -7    7.22    0.34
   6  -6  -7   18.08    0.55
  -6  -6   7   18.24    0.60
   6  -6  -7   17.45    0.80
   6   6  -7   17.52    0.56
   5  -6  -7    6.57    0.29
   5  -6  -7    5.97    0.51
  -5  -6   7    6.55    0.31
   5   6  -7    5.71    0.31
  -4  -6   7   95.19    2.50
   4  -6  -7   96.02    2.93
   4  -6  -7   99.44    2.29
   4   6  -7   99.08    2.33
   3  -6  -7  100.97    3.05
  -3  -6   7  102.39    2.60
   3  -6  -7  100.94    2.36
   3   6  -7  102.65    2.42
   2  -6  -7    6.83    0.24
   2  -6  -7    7.58    0.48
   2   6  -7    7.12    0.31
   1  -6  -7   12.58    0.34
   1  -6  -7   12.63    0.60
   1   6  -7   12.31    0.42
   0  -6  -7   43.08    1.43
   0  -6  -7   43.74    1.02
   0  -6   7   45.30    1.14
  -1  -6  -7   18.26    0.73
   1  -6   7   17.99    0.57
  -2  -6  -7   27.25    0.96
   2  -6   7   26.09    0.75
   3  -6   7    5.62    0.32
  -3  -6  -7    5.68    0.40
   4  -6   7    0.67    0.16
  -4  -6  -7    0.80    0.21
  -5  -6  -7    0.24    0.20
   5  -6   7    0.03    0.15
  -5  -6  -7    0.26    0.20
  -6  -6  -7    0.20    0.20
  -6  -6  -7    0.23    0.21
   6  -6   7    0.08    0.16
  -7  -6  -7    0.34    0.23
   7  -6   7   -0.02    0.17
   8  -6   7    2.84    0.28
  -8  -6  -7    3.14    0.35
   9  -6   7    2.33    0.28
  -9  -6  -7    2.04    0.34
 -10  -6  -7    3.95    0.43
  10  -6   7    3.33    0.34
 -11  -6  -7    6.18    0.52
  11  -6   7    6.33    0.45
  12  -6   7    6.20    0.47
 -12  -6  -7    6.35    0.56
  13  -6   7    4.18    0.41
  14  -7  -7   -0.23    0.29
 -14  -7   7   -0.16    0.36
  14   7  -7    0.23    0.28
  13  -7  -7    1.53    0.32
 -13  -7   7    0.98    0.39
  13   7  -7    2.12    0.32
 -12  -7   7    2.04    0.37
  12  -7  -7    2.30    0.32
  12   7  -7    2.25    0.30
  11  -7  -7    1.71    0.27
 -11  -7   7    1.20    0.31
  11   7  -7    1.55    0.26
  10  -7  -7    1.88    0.26
 -10  -7   7    1.72    0.29
  10   7  -7    1.84    0.25
   9  -7  -7   25.49    0.80
  -9  -7   7   28.07    0.91
   9   7  -7   26.63    0.80
   8  -7  -7   26.05    1.07
  -8  -7   7   24.95    0.83
   8  -7  -7   24.18    0.75
   8   7  -7   24.68    0.75
   7  -7  -7    0.13    0.30
  -7  -7   7    0.31    0.17
   7  -7  -7    0.53    0.16
   7   7  -7    0.66    0.17
  -6  -7   7    2.93    0.24
   6  -7  -7    2.28    0.36
   6  -7  -7    2.65    0.21
   6   7  -7    3.22    0.24
   5  -7  -7    5.35    0.45
  -5  -7   7    5.15    0.31
   5  -7  -7    5.66    0.28
   5   7  -7    5.59    0.31
   4  -7  -7    2.75    0.35
   4  -7  -7    2.83    0.19
  -4  -7   7    2.63    0.22
   4   7  -7    2.74    0.22
   3  -7  -7    0.23    0.23
   3  -7  -7   -0.05    0.09
   3   7  -7   -0.04    0.12
   2  -7  -7    3.90    0.37
   2  -7  -7    5.25    0.21
   2   7  -7    4.36    0.28
   1  -7  -7    1.24    0.10
   1  -7  -7    1.22    0.26
   1   7  -7    1.11    0.15
   0  -7  -7    0.56    0.22
   0  -7   7    0.47    0.14
   0  -7  -7    0.49    0.06
   1  -7   7    1.40    0.18
  -1  -7  -7    1.52    0.26
   2  -7   7    4.61    0.30
  -2  -7  -7    5.17    0.43
  -3  -7  -7    5.99    0.45
   3  -7   7    6.01    0.33
   4  -7   7   11.38    0.44
  -4  -7  -7   10.91    0.57
  -5  -7  -7    7.88    0.48
  -5  -7  -7    6.78    0.46
   5  -7   7    7.56    0.38
  -6  -7  -7    3.76    0.34
   6  -7   7    3.76    0.29
  -6  -7  -7    3.21    0.34
  -7  -7  -7    4.34    0.38
   7  -7   7    4.26    0.32
   8  -7   7   13.48    0.55
  -8  -7  -7   12.77    0.63
   9  -7   7   12.74    0.56
  -9  -7  -7   13.89    0.67
 -10  -7  -7    3.83    0.44
  10  -7   7    3.73    0.36
  11  -7   7    1.68    0.32
 -11  -7  -7    1.21    0.36
 -12  -7  -7    1.09    0.40
  12  -7   7    1.98    0.34
 -14  -8   7    0.02    0.38
  13  -8  -7    0.31    0.29
 -13  -8   7   -0.31    0.34
  13   8  -7    0.17    0.27
  12  -8  -7    0.56    0.27
 -12  -8   7    0.78    0.33
  12   8  -7    1.00    0.27
  11  -8  -7    1.75    0.28
 -11  -8   7    1.35    0.32
  11   8  -7    1.61    0.27
 -10  -8   7    3.62    0.36
  10  -8  -7    3.34    0.31
  10   8  -7    3.11    0.30
  -9  -8   7    0.32    0.22
   9  -8  -7    0.65    0.20
   9   8  -7    0.06    0.19
   8  -8  -7    3.19    0.27
  -8  -8   7    2.84    0.29
   8  -8  -7    2.68    0.43
   8   8  -7    2.89    0.27
  -7  -8   7   20.06    0.71
   7  -8  -7   19.97    0.63
   7  -8  -7   20.11    0.97
   7   8  -7   19.49    0.64
   6  -8  -7   38.06    1.01
   6  -8  -7   39.59    1.43
  -6  -8   7   37.48    1.11
   6   8  -7   37.10    1.03
  -5  -8   7   26.47    0.83
   5  -8  -7   25.55    1.09
   5  -8  -7   27.06    0.74
   5   8  -7   26.75    0.78
  -4  -8   7   44.92    1.29
   4  -8  -7   46.00    1.15
   4  -8  -7   45.50    1.60
   4   8  -7   47.22    1.21
   3  -8  -7   69.69    1.62
   3  -8  -7   64.19    2.18
   3   8  -7   68.71    1.69
   2  -8  -7   82.02    2.59
   2  -8  -7   83.62    1.94
   2   8  -7   82.38    2.01
   1  -8  -7  145.92    3.28
   1  -8  -7  139.95    4.24
   0  -8  -7  126.16    3.80
   0  -8   7  128.88    3.04
   1  -8   7  116.92    2.77
  -1  -8  -7  114.14    3.46
   2  -8   7  137.07    3.27
  -2  -8  -7  137.96    4.06
  -3  -8  -7   85.16    2.61
   3  -8   7   85.48    2.10
  -4  -8  -7    6.88    0.51
   4  -8   7    7.86    0.39
  -5  -8  -7    5.72    0.46
  -5  -8  -7    5.79    0.48
   5  -8   7    5.98    0.36
  -6  -8  -7    2.41    0.33
   6  -8   7    1.93    0.25
  -6  -8  -7    1.36    0.30
   7  -8   7    0.15    0.20
  -7  -8  -7    0.15    0.25
   8  -8   7    0.32    0.23
  -8  -8  -7   -0.10    0.25
  -9  -8  -7    9.33    0.59
   9  -8   7    8.23    0.48
 -10  -8  -7    9.77    0.62
  10  -8   7    9.27    0.52
 -11  -8  -7    9.70    0.66
  11  -8   7   10.06    0.57
 -12  -8  -7    3.27    0.49
  12  -8   7    4.05    0.42
 -14  -9   7    0.43    0.41
 -13  -9   7    1.63    0.42
  13  -9  -7    2.03    0.35
  12  -9  -7    3.94    0.38
 -12  -9   7    4.41    0.46
  12   9  -7    4.62    0.39
  11  -9  -7    6.44    0.44
 -11  -9   7    6.78    0.52
  11   9  -7    6.69    0.45
  10  -9  -7    2.41    0.29
 -10  -9   7    2.27    0.33
  10   9  -7    2.26    0.29
   9  -9  -7    5.22    0.57
   9  -9  -7    5.77    0.37
  -9  -9   7    5.51    0.43
   9   9  -7    5.15    0.37
   8  -9  -7   13.31    0.84
   8  -9  -7   12.49    0.50
  -8  -9   7   12.76    0.57
   8   9  -7   12.22    0.50
  -7  -9   7   36.16    1.13
   7  -9  -7   37.62    1.48
   7  -9  -7   37.88    1.03
   7   9  -7   38.33    1.05
   6  -9  -7   40.81    1.07
   6  -9  -7   40.81    1.54
  -6  -9   7   39.07    1.18
   6   9  -7   39.71    1.10
   5  -9  -7   21.21    0.63
   5  -9  -7   22.08    1.02
  -5  -9   7   21.32    0.73
   5   9  -7   20.60    0.67
   4  -9  -7   24.86    0.68
   4  -9  -7   24.51    1.08
   4   9  -7   23.59    0.73
   3  -9  -7    4.27    0.45
   3  -9  -7    5.26    0.26
   3   9  -7    4.96    0.31
   2  -9  -7   -0.18    0.09
   2  -9  -7   -0.04    0.26
   2   9  -7    0.07    0.14
   1  -9  -7    3.76    0.41
  -1  -9   7    5.08    0.33
   0  -9   7    0.35    0.16
   0  -9  -7    0.41    0.27
   1  -9   7    0.24    0.16
  -1  -9  -7   -0.19    0.23
  -2  -9  -7    3.39    0.38
   2  -9   7    3.52    0.27
   3  -9   7   25.97    0.78
  -3  -9  -7   24.05    1.00
   4  -9   7   26.36    0.81
  -4  -9  -7   26.06    1.03
  -5  -9  -7   53.58    1.75
   5  -9   7   52.94    1.42
  -6  -9  -7   87.54    2.49
  -6  -9  -7   91.19    2.72
   6  -9   7   87.05    2.22
  -7  -9  -7   39.40    1.30
   7  -9   7   38.09    1.12
   8  -9   7   23.15    0.81
  -8  -9  -7   24.29    0.94
  -9  -9  -7    5.94    0.51
   9  -9   7    6.20    0.46
 -10  -9  -7    2.02    0.39
  10  -9   7    1.84    0.33
  11  -9   7    2.29    0.36
 -11  -9  -7    2.20    0.42
 -13 -10   7    5.79    0.54
  13 -10  -7    5.19    0.45
 -12 -10   7   16.72    0.79
  12 -10  -7   15.87    0.69
 -11 -10   7    5.92    0.48
  11 -10  -7    6.29    0.46
  11  10  -7    5.13    0.41
  10 -10  -7    5.47    0.41
 -10 -10   7    4.65    0.43
  10  10  -7    4.39    0.37
   9 -10  -7    3.34    0.31
   9 -10  -7    3.50    0.54
  -9 -10   7    3.50    0.36
   9  10  -7    3.72    0.33
  -8 -10   7    0.59    0.24
   8 -10  -7    0.34    0.39
   8 -10  -7    0.28    0.21
   8  10  -7    0.41    0.21
  -7 -10   7    0.24    0.20
   7 -10  -7   -0.10    0.17
   7 -10  -7    0.29    0.38
   7  10  -7   -0.05    0.19
   6 -10  -7   -0.04    0.35
  -6 -10   7    0.19    0.19
   6 -10  -7    0.00    0.16
   6  10  -7    0.01    0.18
   5 -10  -7    0.72    0.37
  -5 -10   7    0.80    0.22
   5 -10  -7    0.78    0.17
   5  10  -7    0.58    0.19
   4 -10  -7    0.00    0.13
   4 -10  -7    0.42    0.33
   4  10  -7    0.15    0.16
   3 -10  -7    4.05    0.47
   3 -10  -7    4.20    0.26
   3  10  -7    3.97    0.30
   2 -10  -7   13.81    0.81
  -1 -10   7   20.72    0.68
   1 -10  -7   20.76    0.97
   0 -10  -7   15.59    0.82
   0 -10   7   16.31    0.58
   1 -10   7    0.27    0.17
  -1 -10  -7    0.24    0.28
  -2 -10  -7    0.86    0.30
   2 -10   7    1.05    0.21
  -3 -10  -7    0.91    0.31
   3 -10   7    0.78    0.20
   4 -10   7    5.62    0.37
  -4 -10  -7    5.13    0.46
  -5 -10  -7    3.11    0.39
   5 -10   7    3.18    0.31
   6 -10   7    3.29    0.32
  -6 -10  -7    3.04    0.39
  -6 -10  -7    2.88    0.39
   7 -10   7    0.23    0.23
  -7 -10  -7   -0.25    0.27
   8 -10   7    0.05    0.24
  -8 -10  -7    0.13    0.29
  -9 -10  -7    0.39    0.32
   9 -10   7    0.06    0.26
 -10 -10  -7    0.31    0.35
  10 -10   7    0.08    0.28
 -11 -10  -7   -0.58    0.33
  11 -10   7   -0.22    0.30
 -12 -11   7    6.17    0.54
  12 -11  -7    5.67    0.45
  11 -11  -7    7.23    0.49
 -11 -11   7    6.71    0.55
 -10 -11   7    0.48    0.29
  10 -11  -7    0.53    0.26
   9 -11  -7    4.02    0.35
   9 -11  -7    3.61    0.60
  -9 -11   7    5.53    0.44
   9  11  -7    4.27    0.36
   8 -11  -7   18.87    0.68
   8 -11  -7   19.86    1.11
  -8 -11   7   18.40    0.75
   8  11  -7   20.13    0.70
   7 -11  -7   23.84    1.20
  -7 -11   7   22.33    0.83
   7 -11  -7   22.44    0.73
   7  11  -7   22.70    0.75
  -6 -11   7    7.49    0.46
   6 -11  -7    7.57    0.69
   6 -11  -7    6.84    0.38
   6  11  -7    7.72    0.41
  -5 -11   7   -0.03    0.19
   5 -11  -7   -0.32    0.15
   5 -11  -7    0.06    0.37
   5  11  -7   -0.21    0.17
   4 -11  -7   -0.22    0.14
   4 -11  -7    0.08    0.35
   4  11  -7   -0.13    0.16
   3 -11  -7   12.54    0.80
   3  11  -7   10.71    0.46
   2 -11  -7    7.37    0.67
  -2 -11   7    7.23    0.41
  -1 -11   7    6.17    0.39
   1 -11  -7    5.54    0.54
   0 -11   7   12.43    0.52
   0 -11  -7   13.34    0.79
  -1 -11  -7   25.01    1.10
   1 -11   7   26.18    0.81
  -2 -11  -7    2.60    0.40
   2 -11   7    2.67    0.27
  -3 -11  -7   12.32    0.74
   3 -11   7   12.41    0.52
   4 -11   7   13.42    0.57
  -4 -11  -7   14.69    0.78
   5 -11   7    4.98    0.37
  -5 -11  -7    4.37    0.46
   6 -11   7   28.36    0.93
  -6 -11  -7   30.89    1.12
   7 -11   7   24.42    0.84
  -7 -11  -7   24.86    0.99
   8 -11   7   18.49    0.74
  -8 -11  -7   20.61    0.89
  -9 -11  -7   11.62    0.69
   9 -11   7   11.01    0.58
 -10 -11  -7    5.96    0.56
  10 -11   7    5.45    0.46
  12 -12  -7    0.36    0.31
  11 -12  -7    2.61    0.35
  10 -12  -7   -0.08    0.25
   9 -12  -7    1.30    0.54
   9 -12  -7    1.40    0.28
   8 -12  -7    0.38    0.23
  -8 -12   7    0.61    0.27
   8 -12  -7   -0.44    0.45
   8  12  -7    0.72    0.25
   7 -12  -7    0.89    0.23
  -7 -12   7    1.10    0.27
   7 -12  -7    0.22    0.48
   7  12  -7    0.75    0.24
   6 -12  -7   11.01    0.47
  -6 -12   7   11.02    0.56
   6 -12  -7   10.08    0.89
   6  12  -7   10.26    0.49
   5 -12  -7   21.43    1.18
  -5 -12   7   23.22    0.85
   5  12  -7   22.13    0.74
   4 -12  -7    7.82    0.72
   4  12  -7    8.32    0.42
   3 -12  -7   22.03    1.13
  -2 -12   7   48.44    1.35
   2 -12  -7   51.00    1.86
   1 -12  -7   30.39    1.32
  -1 -12   7   31.49    0.95
   0 -12  -7    9.25    0.73
   0 -12   7    8.86    0.46
  -1 -12  -7   61.01    2.11
   1 -12   7   60.78    1.61
   2 -12   7   18.19    0.67
  -2 -12  -7   17.60    0.92
   3 -12   7    4.70    0.36
  -3 -12  -7    3.90    0.48
   4 -12   7    7.50    0.44
  -4 -12  -7    8.16    0.67
  -5 -12  -7    7.75    0.65
   5 -12   7    8.59    0.47
  -6 -12  -7   -0.25    0.29
   6 -12   7   -0.12    0.23
   7 -12   7    1.48    0.30
  -7 -12  -7    2.15    0.40
  -8 -12  -7    1.46    0.39
   8 -12   7    2.04    0.33
  -9 -12  -7    4.09    0.49
   9 -12   7    3.79    0.41
 -10 -12  -7    3.44    0.49
  10 -12   7    3.37    0.41
  11 -13  -7   -0.12    0.28
  10 -13  -7    0.16    0.27
   9 -13  -7    0.36    0.26
   9 -13  -7    0.26    0.52
   8 -13  -7    1.70    0.28
   8 -13  -7    1.39    0.56
   7 -13  -7    5.27    0.71
   7 -13  -7    5.48    0.40
   7  13  -7    6.27    0.42
   6 -13  -7    4.27    0.66
   6  13  -7    3.53    0.32
   5 -13  -7   30.17    1.41
   5  13  -7   28.18    0.89
   4 -13  -7   25.15    1.28
   3 -13  -7    6.49    0.68
  -3 -13   7    6.67    0.44
   2 -13  -7    0.53    0.42
  -2 -13   7    0.27    0.21
   1 -13  -7   -0.43    0.37
  -1 -13   7    0.33    0.21
   0 -13  -7    0.33    0.39
   0 -13   7    0.23    0.21
  -1 -13  -7    4.48    0.55
   1 -13   7    4.80    0.36
  -2 -13  -7   -0.16    0.37
   2 -13   7    0.16    0.22
  -3 -13  -7    1.07    0.40
   3 -13   7    0.88    0.25
  -4 -13  -7    3.51    0.49
   4 -13   7    3.41    0.35
  -5 -13  -7    3.69    0.51
   5 -13   7    4.63    0.38
   6 -13   7    1.36    0.30
  -6 -13  -7    2.37    0.42
  -7 -13  -7    0.93    0.37
   7 -13   7    0.50    0.28
   8 -13   7   -0.10    0.27
  -8 -13  -7    0.12    0.34
  -9 -13  -7    0.48    0.38
   9 -13   7    0.86    0.33
  10 -14  -7    3.63    0.40
   9 -14  -7    9.16    0.93
   9 -14  -7   10.76    0.56
   8 -14  -7    4.71    0.74
   7 -14  -7    5.62    0.77
   6 -14  -7    9.38    0.90
   5 -14  -7    7.96    0.81
   5  14  -7    8.27    0.46
   4 -14  -7   10.61    0.96
  -4 -14   7   11.12    0.55
  -3 -14   7   12.47    0.58
   3 -14  -7   13.68    0.99
   2 -14  -7   12.23    0.93
  -2 -14   7   11.94    0.56
  -1 -14   7    8.61    0.48
   1 -14  -7    8.60    0.78
   0 -14  -7    4.98    0.61
   0 -14   7    4.07    0.35
  -1 -14  -7   12.48    0.89
   1 -14   7   11.75    0.56
   2 -14   7   -0.34    0.21
  -2 -14  -7    0.81    0.42
  -3 -14  -7    1.08    0.43
   3 -14   7    0.57    0.26
   4 -14   7    2.97    0.35
  -4 -14  -7    4.08    0.55
   5 -14   7   -0.07    0.25
  -5 -14  -7    0.24    0.40
  -6 -14  -7   -0.10    0.35
   6 -14   7    0.03    0.26
   7 -14   7   -0.23    0.27
  -7 -14  -7    0.15    0.36
   8 -14   7    2.07    0.37
  -8 -14  -7    2.35    0.47
   9 -15  -7    6.99    0.88
   8 -15  -7    3.17    0.72
   7 -15  -7    7.39    0.86
   6 -15  -7    7.36    0.85
   5 -15  -7    6.23    0.81
   4 -15  -7    1.30    0.55
  -3 -15   7    0.69    0.26
   3 -15  -7    1.21    0.54
  -2 -15   7    0.72    0.26
   2 -15  -7    1.04    0.51
   1 -15  -7    2.80    0.58
  -1 -15   7    2.26    0.31
   0 -15   7    5.35    0.41
   0 -15  -7    5.25    0.67
  -1 -15  -7    2.20    0.54
   1 -15   7    2.65    0.33
  -2 -15  -7    7.05    0.71
   2 -15   7    7.21    0.47
   3 -15   7    6.76    0.47
  -3 -15  -7    6.08    0.67
   4 -15   7   11.28    0.59
  -4 -15  -7   12.10    0.89
   5 -15   7    8.13    0.52
   6 -15   7    9.19    0.57
  -6 -15  -7    9.45    0.71
  -7 -15  -7    2.79    0.50
   7 -15   7    3.06    0.39
   8 -16  -7   -0.46    0.61
   7 -16  -7   -0.35    0.60
   6 -16  -7    0.32    0.61
   5 -16  -7    0.06    0.58
   4 -16  -7   -0.15    0.55
   3 -16  -7    0.30    0.55
  -2 -16   7    4.14    0.38
   2 -16  -7    4.27    0.70
   1 -16  -7    6.79    0.79
  -1 -16   7    7.20    0.49
   0 -16   7    5.58    0.43
   0 -16  -7    5.05    0.69
   1 -16   7   10.04    0.55
  -1 -16  -7    8.77    0.83
  -2 -16  -7    3.14    0.60
   2 -16   7    4.48    0.41
  -3 -16  -7    0.27    0.48
   3 -16   7    0.05    0.27
  -4 -16  -7   -0.20    0.46
   4 -16   7    0.80    0.30
   5 -16   7   -0.18    0.28
   6 -16   7    0.41    0.30
   6 -17  -7   -0.24    0.63
   5 -17  -7    0.00    0.61
   4 -17  -7    0.01    0.61
   3 -17  -7    0.93    0.63
   2 -17  -7    0.49    0.59
   1 -17  -7    2.18    0.65
   0 -17   7    0.93    0.30
   0 -17  -7    1.25    0.59
   1 -17   7   -0.19    0.27
  -1 -17  -7   -0.07    0.52
  -2 -17  -7    1.56    0.58
   2 -17   7    1.85    0.34
   3 -17   7    0.45    0.31
  -3 -17  -7    0.54    0.53
  -4 -17  -7    1.18    0.55
   4 -17   7    1.33    0.34
   5 -17   7    0.99    0.34
   1 -18  -7    7.25    0.89
   0 -18  -7    6.04    0.84
  -1 -18  -7    9.30    0.93
   2 -18   7    4.46    0.44
  -2 -18  -7    5.22    0.77
  -3 -18  -7    4.23    0.72
   3 -18   7    4.23    0.45
  15   0  -8   10.41    0.57
  14   0  -8   22.30    0.80
  13   0  -8   37.85    1.12
  12   0  -8   15.63    0.61
  11   0  -8   27.90    0.85
  10   0  -8   34.65    0.97
   9   0  -8   41.03    1.09
   8   0  -8   55.20    1.39
   7   0  -8   24.00    0.67
   7   0  -8   22.98    0.72
   6   0  -8    8.86    0.35
   6   0  -8    9.37    0.34
   5   0  -8   20.12    0.63
   5   0  -8   18.82    0.54
   4   0  -8  129.10    3.03
   4   0  -8  132.62    3.70
   3   0  -8   86.82    2.03
   3   0  -8   87.08    2.49
   2   0  -8    9.13    0.37
   2   0  -8    8.77    0.29
   1   0  -8    2.34    0.15
   1   0  -8    2.21    0.18
   0   0  -8   26.07    0.84
   0   0  -8   26.46    0.66
   1   0   8    0.13    0.08
  -1   0  -8   -0.02    0.11
  -1   0  -8    0.00    0.08
   2   0   8   44.00    1.06
  -2   0  -8   42.18    1.15
  -2   0  -8   44.97    1.35
  -3   0  -8   68.86    1.81
  -3   0  -8   70.25    2.07
   3   0   8   70.10    1.65
  -4   0  -8    6.01    0.38
  -4   0  -8    5.35    0.30
   4   0   8    5.88    0.24
  -5   0  -8    2.40    0.23
  -5   0  -8    2.80    0.27
   5   0   8    2.31    0.17
   6   0   8    2.23    0.18
  -6   0  -8    2.46    0.25
  -6   0  -8    2.38    0.28
  -7   0  -8    3.27    0.31
   7   0   8    3.22    0.22
  -7   0  -8    2.55    0.32
  -8   0  -8    0.29    0.24
   8   0   8    0.47    0.16
   9   0   8   14.74    0.51
  -9   0  -8   14.05    0.66
 -10   0  -8    2.66    0.39
  10   0   8    2.98    0.27
 -11   0  -8    0.64    0.36
 -12   0  -8   -0.36    0.36
 -13   0  -8    0.71    0.45
  15  -1  -8    2.69    0.38
  15   1  -8    2.97    0.37
  14  -1  -8    3.36    0.37
  14   1  -8    3.68    0.37
  13  -1  -8    0.50    0.25
  13   1  -8    1.04    0.27
  12  -1  -8    0.29    0.22
  12   1  -8   -0.29    0.20
  11  -1  -8   -0.09    0.19
  11   1  -8    0.25    0.20
  10  -1  -8    0.00    0.17
  10   1  -8    0.10    0.17
   9  -1  -8    5.76    0.32
   9   1  -8    5.46    0.32
   8  -1  -8   30.82    0.85
   8   1  -8   31.40    0.85
   7  -1  -8    7.51    0.33
   7  -1  -8    8.00    0.34
   7   1  -8    8.37    0.33
   6  -1  -8   31.07    0.81
   6  -1  -8   30.01    0.94
   6   1  -8   29.54    0.80
   6   1  -8   31.05    0.92
   5  -1  -8   10.03    0.40
   5  -1  -8   10.19    0.34
   5   1  -8    9.40    0.38
   5   1  -8    9.52    0.33
   4  -1  -8   11.41    0.36
   4  -1  -8   12.38    0.45
   4   1  -8   10.75    0.43
   4   1  -8   12.07    0.38
   3  -1  -8   17.48    0.47
   3  -1  -8   18.58    0.60
   3   1  -8   17.79    0.49
   3   1  -8   15.68    0.59
   2  -1  -8   14.63    0.41
   2  -1  -8   16.51    0.54
   2   1  -8   14.93    0.54
   2   1  -8   14.69    0.43
   1  -1  -8   14.34    0.50
   1  -1  -8   12.88    0.37
   1   1  -8   13.26    0.39
   1   1  -8   13.73    0.51
   0  -1  -8   50.04    1.18
   0  -1  -8   52.10    1.50
   0   1  -8   48.56    1.26
   0   1  -8   49.52    1.51
   0   1  -8   50.77    1.21
   1  -1   8   26.91    0.70
  -1  -1  -8   27.41    0.87
  -1   1  -8   26.84    0.88
   1   1   8   26.59    0.67
  -1   1  -8   25.85    0.71
  -2  -1  -8    2.36    0.20
  -2  -1  -8    3.01    0.22
   2  -1   8    2.48    0.16
   2   1   8    2.44    0.15
  -2   1  -8    2.78    0.23
  -2   1  -8    2.83    0.19
   3  -1   8    3.77    0.21
  -3  -1  -8    3.66    0.25
  -3  -1  -8    3.64    0.29
  -3   1  -8    4.10    0.24
   3   1   8    3.81    0.18
  -3   1  -8    4.55    0.35
   4  -1   8    0.25    0.10
  -4  -1  -8    0.07    0.12
  -4  -1  -8    0.30    0.15
  -4   1  -8    0.08    0.16
  -4   1  -8    0.22    0.13
   4   1   8    0.33    0.09
   5  -1   8    0.87    0.14
  -5  -1  -8    0.75    0.19
  -5  -1  -8    1.33    0.19
  -5   1  -8    1.11    0.19
  -5   1  -8    0.93    0.22
   5   1   8    0.96    0.12
   6  -1   8    0.37    0.13
  -6  -1  -8    0.19    0.17
  -6  -1  -8    0.19    0.19
  -6   1  -8    0.19    0.21
   6   1   8    0.02    0.11
  -6   1  -8    0.18    0.18
   7  -1   8   23.95    0.70
  -7  -1  -8   24.68    0.90
  -7  -1  -8   23.66    0.82
  -7   1  -8   25.11    0.84
   7   1   8   23.15    0.67
  -7   1  -8   24.96    0.95
  -8  -1  -8    3.97    0.35
   8  -1   8    4.09    0.30
  -8   1  -8    4.07    0.37
  -8   1  -8    3.50    0.39
   8   1   8    3.94    0.29
  -9  -1  -8    0.64    0.27
   9  -1   8    0.15    0.17
   9   1   8    0.58    0.18
  -9   1  -8    0.34    0.28
  10  -1   8    0.98    0.21
 -10  -1  -8    0.98    0.32
 -10   1  -8    0.99    0.34
  11  -1   8    0.39    0.22
 -11  -1  -8    0.20    0.32
 -11   1  -8   -0.11    0.35
 -12  -1  -8   -0.13    0.35
 -13  -1  -8   -0.04    0.41
  15  -2  -8    0.27    0.30
  15   2  -8    0.20    0.29
  14  -2  -8    1.08    0.30
  14   2  -8    1.15    0.30
  13  -2  -8    2.28    0.31
  13   2  -8    2.06    0.30
  12  -2  -8    0.70    0.24
  12   2  -8    0.35    0.23
  11  -2  -8    8.44    0.42
  11   2  -8    8.57    0.43
 -10  -2   8   20.91    0.82
  10  -2  -8   21.18    0.68
  10   2  -8   21.27    0.67
   9  -2  -8   14.53    0.51
  -9  -2   8   14.71    0.61
   9   2  -8   14.18    0.50
   8  -2  -8   11.52    0.42
  -8  -2   8   10.86    0.49
   8   2  -8   10.79    0.41
   7  -2  -8   10.70    0.39
   7  -2  -8   10.49    0.45
  -7  -2   8   10.15    0.45
   7   2  -8   11.41    0.40
  -6  -2   8    0.60    0.15
   6  -2  -8    0.36    0.11
   6  -2  -8    0.28    0.14
   6   2  -8    0.56    0.12
   6   2  -8    0.50    0.12
   5  -2  -8    8.97    0.40
  -5  -2   8    9.28    0.36
   5  -2  -8    8.60    0.32
   5   2  -8    9.02    0.33
   5   2  -8    8.86    0.37
   4  -2  -8   21.81    0.60
  -4  -2   8   23.58    0.65
   4  -2  -8   22.46    0.76
   4   2  -8   22.05    0.73
   4   2  -8   23.61    0.62
   3  -2  -8   11.43    0.45
   3  -2  -8   10.78    0.33
   3   2  -8   10.72    0.35
   3   2  -8   10.46    0.43
   2  -2  -8    4.19    0.27
   2  -2  -8    3.59    0.17
   2   2  -8    3.88    0.20
   2   2  -8    4.35    0.27
   1  -2  -8    6.01    0.32
   1  -2  -8    5.57    0.20
   1   2  -8    5.80    0.24
   1   2  -8    6.38    0.33
   0  -2  -8    1.54    0.17
   0  -2  -8    1.80    0.12
   0   2  -8    1.54    0.13
   0   2  -8    1.87    0.19
  -1  -2  -8    0.62    0.14
   1  -2   8    0.56    0.11
  -1   2  -8    0.41    0.15
   1   2   8    0.53    0.07
  -1   2  -8    0.64    0.09
   2  -2   8   -0.20    0.09
  -2  -2  -8   -0.04    0.12
  -2  -2  -8    0.00    0.11
  -2   2  -8    0.19    0.10
  -2   2  -8    0.01    0.14
   2   2   8   -0.03    0.06
  -3  -2  -8    0.01    0.13
  -3  -2  -8   -0.12    0.12
   3  -2   8   -0.12    0.10
  -3   2  -8   -0.07    0.16
   3   2   8   -0.01    0.06
  -3   2  -8    0.04    0.12
  -4  -2  -8    1.68    0.20
  -4  -2  -8    1.80    0.19
   4  -2   8    1.45    0.15
  -4   2  -8    1.78    0.20
   4   2   8    1.94    0.12
  -4   2  -8    1.90    0.25
  -5  -2  -8    7.20    0.41
  -5  -2  -8    7.19    0.38
   5  -2   8    7.76    0.32
  -5   2  -8    7.95    0.40
   5   2   8    6.98    0.27
  -5   2  -8    6.75    0.49
  -6  -2  -8    7.32    0.45
  -6  -2  -8    6.98    0.39
   6  -2   8    7.12    0.33
  -6   2  -8    7.20    0.40
   6   2   8    7.34    0.29
  -6   2  -8    6.59    0.49
  -7  -2  -8   -0.04    0.20
   7  -2   8   -0.05    0.15
  -7  -2  -8   -0.06    0.19
   7   2   8    0.02    0.12
  -7   2  -8   -0.14    0.21
  -7   2  -8    0.04    0.25
  -8  -2  -8    2.05    0.29
   8  -2   8    2.65    0.24
  -8   2  -8    2.30    0.34
   8   2   8    2.49    0.21
   9  -2   8    0.53    0.19
  -9  -2  -8    0.47    0.26
  -9   2  -8    0.22    0.30
 -10  -2  -8    3.90    0.42
  10  -2   8    4.10    0.31
 -11  -2  -8    0.35    0.32
  11  -2   8    0.31    0.22
  12  -2   8    0.08    0.24
 -12  -2  -8    0.33    0.36
 -13  -2  -8    0.84    0.43
  15  -3  -8    4.60    0.43
  15   3  -8    5.35    0.44
  14  -3  -8    5.26    0.43
  14   3  -8    4.48    0.39
  13  -3  -8    1.79    0.30
  13   3  -8    1.94    0.29
 -12  -3   8    4.31    0.46
  12  -3  -8    4.63    0.36
  12   3  -8    5.39    0.38
  11  -3  -8    8.81    0.45
 -11  -3   8   10.13    0.57
  11   3  -8    9.54    0.44
 -10  -3   8    6.07    0.47
  10  -3  -8    6.99    0.37
  10   3  -8    6.90    0.36
  -9  -3   8   -0.18    0.19
   9  -3  -8   -0.04    0.15
   9   3  -8   -0.11    0.15
  -8  -3   8   19.52    0.68
   8  -3  -8   18.54    0.59
   8   3  -8   19.77    0.60
   7  -3  -8   43.00    1.35
   7  -3  -8   43.57    1.10
  -7  -3   8   43.56    1.21
   7   3  -8   40.84    1.10
  -6  -3   8   86.66    2.25
   6  -3  -8   85.71    2.06
   6  -3  -8   88.49    2.55
   6   3  -8   86.15    2.08
  -5  -3   8   40.82    1.12
   5  -3  -8   42.16    1.31
   5  -3  -8   41.46    1.04
   5   3  -8   42.10    1.06
   4  -3  -8   73.61    1.72
  -4  -3   8   71.67    1.86
   4  -3  -8   75.74    2.17
   4   3  -8   72.99    1.75
   4   3  -8   70.26    2.13
   3  -3  -8    7.39    0.26
   3  -3  -8    7.61    0.40
  -3  -3   8    7.16    0.25
   3   3  -8    7.82    0.29
   3   3  -8    7.10    0.37
   2  -3  -8    3.15    0.16
  -2  -3   8    2.65    0.12
   2  -3  -8    3.13    0.29
   2   3  -8    3.44    0.29
   2   3  -8    3.35    0.20
   1  -3  -8   74.95    2.22
   1  -3  -8   73.85    1.73
   1   3  -8   79.27    2.23
   1   3  -8   72.76    1.79
   0  -3  -8   34.01    1.13
   0  -3  -8   35.61    0.84
   0   3  -8   36.73    0.91
   0   3  -8   37.19    1.16
  -1  -3  -8   45.55    1.35
   1  -3   8   45.87    1.10
  -1   3  -8   46.43    1.39
   1   3   8   37.60    1.01
  -2  -3  -8   46.93    1.45
   2  -3   8   49.43    1.19
  -2   3  -8   48.58    1.50
   2   3   8   44.90    1.09
  -3  -3  -8    5.70    0.34
   3  -3   8    5.75    0.28
  -3  -3  -8    6.07    0.34
  -3   3  -8    5.20    0.41
   3   3   8    5.43    0.18
  -4  -3  -8    0.16    0.15
  -4  -3  -8    0.04    0.14
   4  -3   8   -0.10    0.11
   4   3   8    0.06    0.07
  -4   3  -8   -0.10    0.19
   5  -3   8   13.41    0.45
  -5  -3  -8   13.26    0.56
  -5  -3  -8   13.26    0.52
   5   3   8   13.76    0.38
  -5   3  -8   12.56    0.66
  -6  -3  -8    6.82    0.44
   6  -3   8    7.23    0.34
  -6  -3  -8    8.02    0.43
   6   3   8    7.53    0.28
  -7  -3  -8    9.13    0.51
   7  -3   8    8.88    0.40
  -7  -3  -8    9.25    0.48
   8  -3   8   -0.33    0.16
  -8  -3  -8   -0.18    0.22
   9  -3   8    0.65    0.21
  -9  -3  -8    0.60    0.27
 -10  -3  -8   -0.13    0.27
  10  -3   8   -0.27    0.20
  11  -3   8    0.32    0.23
 -11  -3  -8   -0.17    0.30
 -12  -3  -8    0.08    0.35
  12  -3   8   -0.29    0.24
  13  -3   8    0.44    0.28
 -13  -3  -8    0.70    0.42
  15   4  -8    6.86    0.51
  14  -4  -8    4.46    0.41
 -14  -4   8    4.65    0.55
  14   4  -8    4.72    0.40
 -13  -4   8    6.08    0.55
  13  -4  -8    7.20    0.46
  13   4  -8    7.01    0.45
 -12  -4   8   18.75    0.82
  12  -4  -8   18.30    0.67
  12   4  -8   18.80    0.67
  11  -4  -8    6.98    0.41
 -11  -4   8    7.00    0.49
  11   4  -8    6.12    0.39
  10  -4  -8   12.68    0.51
 -10  -4   8   13.78    0.62
  10   4  -8   14.40    0.52
  -9  -4   8   26.73    0.88
   9  -4  -8   26.00    0.78
   9   4  -8   26.15    0.78
   8  -4  -8   31.53    1.10
  -8  -4   8   32.42    0.99
   8  -4  -8   32.42    0.89
   8   4  -8   32.71    0.90
   7  -4  -8   66.63    2.03
   7  -4  -8   66.58    1.63
  -7  -4   8   67.06    1.79
   7   4  -8   65.38    1.64
   6  -4  -8  107.76    3.08
   6  -4  -8  102.23    2.46
  -6  -4   8  103.53    2.68
   6   4  -8  103.96    2.48
  -5  -4   8    2.33    0.17
   5  -4  -8    2.25    0.17
   5  -4  -8    2.30    0.26
   5   4  -8    2.48    0.19
   4  -4  -8    1.69    0.13
  -4  -4   8    1.62    0.13
   4  -4  -8    1.72    0.23
   4   4  -8    1.35    0.15
   3  -4  -8    0.33    0.08
  -3  -4   8    0.37    0.08
   3  -4  -8    0.29    0.18
   3   4  -8    0.31    0.12
  -2  -4   8    0.23    0.06
   2  -4  -8    0.33    0.07
   2  -4  -8    0.12    0.16
   2   4  -8    0.26    0.11
   1  -4  -8   19.68    0.73
   1  -4  -8   19.49    0.49
   1   4  -8   19.30    0.56
   1   4  -8   20.40    0.74
   0  -4  -8   15.25    0.60
   0  -4  -8   15.32    0.37
   0   4  -8   15.51    0.63
   0   4  -8   14.77    0.46
   1  -4   8    2.12    0.18
  -1  -4  -8    2.16    0.22
  -1   4  -8    2.45    0.27
  -2  -4  -8   21.58    0.76
   2  -4   8   21.28    0.62
  -2   4  -8   20.10    0.81
   3  -4   8   38.06    0.99
  -3  -4  -8   37.29    1.20
   4  -4   8    0.76    0.15
  -4  -4  -8    0.66    0.19
  -4  -4  -8    0.86    0.19
   4   4   8    0.66    0.07
   5  -4   8    1.84    0.19
  -5  -4  -8    1.99    0.25
  -5  -4  -8    1.31    0.22
  -6  -4  -8    3.17    0.30
   6  -4   8    3.78    0.26
  -6  -4  -8    3.92    0.32
  -7  -4  -8    1.56    0.26
   7  -4   8    1.62    0.22
  -7  -4  -8    1.59    0.26
   8  -4   8    0.35    0.19
  -8  -4  -8    0.55    0.25
  -9  -4  -8    3.04    0.36
   9  -4   8    2.95    0.29
  10  -4   8    0.08    0.22
 -10  -4  -8   -0.03    0.27
 -11  -4  -8    2.41    0.40
  11  -4   8    2.21    0.31
  12  -4   8    0.32    0.27
 -12  -4  -8    0.40    0.37
  13  -4   8   -0.03    0.28
 -13  -4  -8    0.23    0.40
 -15  -5   8   -0.27    0.42
  15   5  -8   -0.06    0.29
  14  -5  -8    0.04    0.28
 -14  -5   8    0.19    0.38
  14   5  -8    0.19    0.27
  13  -5  -8    0.44    0.27
 -13  -5   8   -0.08    0.34
  13   5  -8    0.48    0.26
  12  -5  -8    0.42    0.25
 -12  -5   8    0.51    0.32
  12   5  -8    0.52    0.23
 -11  -5   8    2.95    0.36
  11  -5  -8    2.96    0.30
  11   5  -8    3.41    0.30
  10  -5  -8    0.98    0.22
 -10  -5   8    0.71    0.26
  10   5  -8    1.36    0.22
  -9  -5   8    7.65    0.46
   9  -5  -8    7.71    0.39
   9   5  -8    8.58    0.40
  -8  -5   8   39.23    1.14
   8  -5  -8   37.65    1.32
   8  -5  -8   39.51    1.04
   8   5  -8   37.93    1.04
   7  -5  -8    6.94    0.51
   7  -5  -8    6.64    0.33
  -7  -5   8    7.45    0.37
   7   5  -8    6.99    0.34
  -6  -5   8    4.96    0.29
   6  -5  -8    4.48    0.37
   6  -5  -8    4.90    0.27
   6   5  -8    4.26    0.28
   5  -5  -8   43.77    1.44
   5  -5  -8   44.52    1.10
  -5  -5   8   44.69    1.20
   5   5  -8   43.48    1.13
   4  -5  -8    1.40    0.13
  -4  -5   8    1.11    0.13
   4  -5  -8    1.16    0.23
   4   5  -8    1.33    0.16
   3  -5  -8   53.18    1.28
  -3  -5   8   52.84    1.39
   3  -5  -8   51.89    1.68
   3   5  -8   55.96    1.34
   2  -5  -8   33.92    0.83
   2  -5  -8   33.69    1.15
   2   5  -8   34.86    0.90
   1  -5  -8    8.57    0.24
   1  -5  -8    7.73    0.46
   1   5  -8    8.75    0.33
   0  -5  -8    0.10    0.17
   0   5  -8    0.12    0.11
  -1  -5  -8    0.81    0.20
   1  -5   8    0.78    0.15
   2  -5   8    1.52    0.17
  -2  -5  -8    1.58    0.22
   3  -5   8   13.32    0.47
  -3  -5  -8   14.12    0.59
  -4  -5  -8   -0.10    0.17
  -4  -5  -8   -0.11    0.17
   4  -5   8    0.09    0.13
   5  -5   8   15.31    0.53
  -5  -5  -8   15.80    0.65
  -5  -5  -8   14.97    0.62
  -6  -5  -8    5.29    0.42
   6  -5   8    5.08    0.34
  -6  -5  -8    6.01    0.41
  -7  -5  -8    0.16    0.21
  -7  -5  -8    0.11    0.21
   7  -5   8    0.27    0.19
  -8  -5  -8    0.38    0.24
   8  -5   8    0.27    0.20
  -9  -5  -8    6.34    0.48
   9  -5   8    6.31    0.41
 -10  -5  -8    1.69    0.34
  10  -5   8    1.42    0.27
 -11  -5  -8    2.43    0.40
  11  -5   8    3.06    0.34
  12  -5   8    1.10    0.30
 -12  -5  -8    0.89    0.38
 -13  -5  -8   -0.07    0.39
  13  -5   8    0.08    0.28
 -15  -6   8    4.14    0.56
  15   6  -8    3.73    0.40
 -14  -6   8    1.67    0.44
  14  -6  -8    1.92    0.35
  14   6  -8    1.84    0.32
  13  -6  -8   10.56    0.56
 -13  -6   8   10.34    0.67
  13   6  -8   10.06    0.53
  12  -6  -8   18.99    0.71
 -12  -6   8   20.26    0.84
  12   6  -8   19.41    0.69
 -11  -6   8   16.39    0.72
  11  -6  -8   16.90    0.63
  11   6  -8   15.58    0.60
  10  -6  -8   22.82    0.73
 -10  -6   8   22.98    0.83
  10   6  -8   21.88    0.72
  -9  -6   8   46.43    1.34
   9  -6  -8   45.97    1.22
   9   6  -8   43.69    1.21
  -8  -6   8    8.49    0.44
   8  -6  -8    7.81    0.59
   8  -6  -8    8.79    0.39
   8   6  -8    7.91    0.38
  -7  -6   8   17.60    0.61
   7  -6  -8   17.11    0.55
   7  -6  -8   16.94    0.79
   7   6  -8   17.31    0.57
   6  -6  -8   46.23    1.57
   6  -6  -8   47.82    1.19
  -6  -6   8   48.10    1.30
   6   6  -8   45.85    1.22
  -5  -6   8   37.97    1.04
   5  -6  -8   37.06    0.95
   5  -6  -8   37.94    1.30
   5   6  -8   35.57    0.99
   4  -6  -8    1.58    0.14
   4  -6  -8    1.42    0.26
  -4  -6   8    1.77    0.16
   4   6  -8    1.50    0.18
  -3  -6   8    1.07    0.13
   3  -6  -8    0.92    0.11
   3  -6  -8    0.93    0.24
   3   6  -8    0.92    0.15
   2  -6  -8   40.75    1.37
   2  -6  -8   40.94    0.98
   2   6  -8   40.77    1.06
   1  -6  -8   -0.01    0.06
   1  -6  -8    0.15    0.18
   1   6  -8   -0.09    0.11
   0  -6  -8    0.22    0.19
   0  -6   8    0.04    0.12
   0  -6  -8    0.12    0.04
  -1  -6  -8    1.64    0.25
   1  -6   8    1.91    0.20
  -2  -6  -8    0.56    0.20
   2  -6   8    0.29    0.14
   3  -6   8    3.19    0.25
  -3  -6  -8    3.92    0.36
  -4  -6  -8    0.35    0.19
   4  -6   8    0.54    0.16
  -5  -6  -8   -0.19    0.19
   5  -6   8    0.02    0.15
  -5  -6  -8    0.13    0.21
  -6  -6  -8    1.01    0.25
  -6  -6  -8    0.78    0.23
   6  -6   8    0.87    0.20
   7  -6   8    0.11    0.18
  -7  -6  -8    0.28    0.23
   8  -6   8    0.59    0.22
  -8  -6  -8    1.02    0.29
  -9  -6  -8    0.29    0.28
   9  -6   8    0.51    0.24
 -10  -6  -8   -0.37    0.28
  10  -6   8   -0.12    0.23
 -11  -6  -8   -0.21    0.31
  11  -6   8   -0.25    0.25
  12  -6   8    0.38    0.29
 -12  -6  -8    0.10    0.36
  13  -6   8   -0.53    0.28
  15   7  -8   10.13    0.60
  14  -7  -8    1.03    0.33
 -14  -7   8    0.32    0.40
  14   7  -8    0.72    0.30
  13  -7  -8    0.35    0.28
 -13  -7   8    0.31    0.34
  13   7  -8    0.44    0.27
 -12  -7   8    2.87    0.40
  12  -7  -8    2.78    0.33
  12   7  -8    3.38    0.34
  11  -7  -8    0.56    0.24
 -11  -7   8    0.53    0.28
  11   7  -8    0.84    0.24
 -10  -7   8    0.05    0.23
  10  -7  -8   -0.04    0.19
  10   7  -8   -0.26    0.18
  -9  -7   8    5.42    0.40
   9  -7  -8    4.97    0.35
   9   7  -8    4.12    0.31
   8  -7  -8   18.43    0.88
  -8  -7   8   18.79    0.68
   8  -7  -8   18.18    0.61
   8   7  -8   19.46    0.63
  -7  -7   8   46.19    1.30
   7  -7  -8   46.26    1.19
   7  -7  -8   44.05    1.58
   7   7  -8   45.55    1.21
   6  -7  -8   60.47    2.03
   6  -7  -8   63.53    1.55
  -6  -7   8   63.14    1.70
   6   7  -8   64.10    1.59
   5  -7  -8   64.40    1.57
  -5  -7   8   64.97    1.72
   5  -7  -8   63.99    2.08
   5   7  -8   64.10    1.61
   4  -7  -8   58.62    1.45
   4  -7  -8   60.33    1.95
  -4  -7   8   59.93    1.60
   4   7  -8   60.52    1.51
   3  -7  -8    1.41    0.13
   3  -7  -8    0.98    0.27
   3   7  -8    1.06    0.16
   2  -7  -8   12.70    0.65
   2  -7  -8   12.62    0.36
   2   7  -8   12.78    0.45
   1  -7  -8   11.58    0.32
   1  -7  -8   10.37    0.59
   1   7  -8   11.53    0.43
   0  -7  -8   15.20    0.70
   0  -7   8   16.37    0.54
  -1  -7  -8   52.46    1.73
   1  -7   8   55.68    1.39
   2  -7   8   18.26    0.59
  -2  -7  -8   17.94    0.77
  -3  -7  -8    0.21    0.22
   3  -7   8    0.13    0.15
   4  -7   8    1.75    0.22
  -4  -7  -8    2.36    0.29
   5  -7   8   11.09    0.47
  -5  -7  -8   11.70    0.58
  -5  -7  -8   11.71    0.58
   6  -7   8   10.10    0.45
  -6  -7  -8    9.67    0.54
  -6  -7  -8   10.38    0.56
  -7  -7  -8    2.28    0.33
   7  -7   8    2.06    0.26
   8  -7   8    0.28    0.21
  -8  -7  -8    0.41    0.27
  -9  -7  -8   -0.05    0.27
   9  -7   8   -0.23    0.22
  10  -7   8   -0.16    0.24
 -10  -7  -8    0.31    0.31
 -11  -7  -8    0.98    0.37
  11  -7   8    0.72    0.29
  12  -7   8    0.14    0.30
 -12  -7  -8    0.29    0.37
 -14  -8   8    0.53    0.40
  14   8  -8    1.47    0.33
 -13  -8   8    2.22    0.42
  13  -8  -8    1.53    0.33
  13   8  -8    1.46    0.31
 -12  -8   8    0.22    0.31
  12  -8  -8    0.24    0.26
  12   8  -8    0.44    0.26
  11  -8  -8    1.19    0.27
 -11  -8   8    0.65    0.29
  11   8  -8    1.20    0.26
  10  -8  -8    0.76    0.23
 -10  -8   8    0.56    0.26
  10   8  -8    0.73    0.23
  -9  -8   8    1.10    0.25
   9  -8  -8    1.08    0.22
   9   8  -8    1.38    0.23
   8  -8  -8    0.54    0.19
   8  -8  -8    0.70    0.34
  -8  -8   8    0.44    0.20
   8   8  -8    0.15    0.18
  -7  -8   8   -0.04    0.16
   7  -8  -8   -0.06    0.15
   7  -8  -8   -0.52    0.28
   7   8  -8   -0.15    0.16
   6  -8  -8    4.13    0.45
   6  -8  -8    4.49    0.28
  -6  -8   8    4.30    0.32
   6   8  -8    4.12    0.31
   5  -8  -8    0.37    0.14
   5  -8  -8    0.10    0.27
  -5  -8   8    0.01    0.14
   5   8  -8   -0.39    0.15
  -4  -8   8   11.68    0.47
   4  -8  -8   12.04    0.40
   4  -8  -8   11.18    0.68
   4   8  -8   11.26    0.46
   3  -8  -8    0.67    0.27
   3  -8  -8    0.54    0.11
   3   8  -8    0.66    0.16
   2  -8  -8    2.41    0.35
   2  -8  -8    2.91    0.19
   2   8  -8    2.54    0.22
   1  -8  -8   39.92    1.42
   1   8  -8   41.37    1.08
   0  -8  -8   39.49    1.37
   0  -8   8   38.95    1.07
  -1  -8  -8   35.13    1.27
   1  -8   8   35.82    0.99
   2  -8   8   34.79    0.96
  -2  -8  -8   32.72    1.21
  -3  -8  -8   24.71    0.98
   3  -8   8   26.11    0.78
   4  -8   8    7.61    0.40
  -4  -8  -8    7.91    0.51
  -5  -8  -8    2.26    0.32
   5  -8   8    1.86    0.24
  -5  -8  -8    2.02    0.31
  -6  -8  -8    2.95    0.35
   6  -8   8    3.54    0.30
  -6  -8  -8    3.08    0.36
   7  -8   8    0.91    0.24
  -7  -8  -8    0.77    0.28
   8  -8   8    0.04    0.23
  -8  -8  -8   -0.23    0.26
  -9  -8  -8    1.48    0.35
   9  -8   8    1.65    0.30
 -10  -8  -8    2.03    0.39
  10  -8   8    2.46    0.34
  11  -8   8    2.83    0.38
 -11  -8  -8    2.97    0.46
  12  -8   8    3.77    0.42
 -13  -9   8    2.25    0.44
  13  -9  -8    3.18    0.39
  12  -9  -8    0.71    0.28
 -12  -9   8    0.73    0.34
  12   9  -8    0.56    0.28
  11  -9  -8    5.97    0.42
 -11  -9   8    5.25    0.45
  11   9  -8    4.81    0.38
  10  -9  -8    1.43    0.26
 -10  -9   8    1.87    0.31
  10   9  -8    2.13    0.28
   9  -9  -8    0.18    0.20
   9  -9  -8   -0.16    0.35
  -9  -9   8   -0.22    0.21
   9   9  -8   -0.11    0.20
   8  -9  -8    5.65    0.36
  -8  -9   8    5.30    0.40
   8  -9  -8    4.82    0.53
   8   9  -8    5.72    0.38
  -7  -9   8   10.67    0.50
   7  -9  -8   11.51    0.77
   7  -9  -8   10.04    0.44
   7   9  -8   10.16    0.45
   6  -9  -8    0.82    0.35
   6  -9  -8    0.96    0.18
  -6  -9   8    0.92    0.20
   6   9  -8    1.02    0.20
   5  -9  -8    3.27    0.23
   5  -9  -8    2.51    0.41
  -5  -9   8    3.68    0.28
   5   9  -8    2.44    0.25
  -4  -9   8   22.66    0.73
   4  -9  -8   21.25    0.98
   4  -9  -8   21.44    0.62
   4   9  -8   21.13    0.68
   3  -9  -8   20.41    0.56
   3  -9  -8   19.46    0.92
   3   9  -8   19.78    0.64
   2  -9  -8   11.52    0.70
   2   9  -8   10.55    0.44
   1  -9  -8   11.33    0.67
  -1  -9   8   10.88    0.46
   0  -9  -8    2.64    0.36
   0  -9   8    3.12    0.27
  -1  -9  -8   11.29    0.66
   1  -9   8   11.00    0.47
  -2  -9  -8   18.41    0.85
   2  -9   8   19.80    0.64
   3  -9   8    8.01    0.41
  -3  -9  -8    7.98    0.56
   4  -9   8   -0.17    0.17
  -4  -9  -8    0.15    0.26
  -5  -9  -8    0.22    0.27
   5  -9   8    0.12    0.20
   6  -9   8    1.24    0.25
  -6  -9  -8    0.93    0.32
  -6  -9  -8    1.46    0.32
  -7  -9  -8    3.21    0.40
   7  -9   8    2.70    0.30
  -8  -9  -8   13.36    0.69
   8  -9   8   12.35    0.58
  -9  -9  -8   13.79    0.71
   9  -9   8   13.83    0.62
  10  -9   8   10.12    0.56
 -10  -9  -8   10.14    0.66
 -11  -9  -8    0.82    0.38
  11  -9   8    1.07    0.33
  13 -10  -8   11.17    0.61
  12 -10  -8    8.81    0.53
 -11 -10   8   25.39    0.97
  11 -10  -8   26.58    0.89
  11  10  -8   27.52    0.90
 -10 -10   8    8.61    0.54
  10 -10  -8    9.08    0.48
  10  10  -8    9.18    0.50
   9 -10  -8   14.55    0.93
   9 -10  -8   13.86    0.57
  -9 -10   8   14.50    0.65
   9  10  -8   14.45    0.58
   8 -10  -8   11.96    0.83
  -8 -10   8   11.37    0.55
   8 -10  -8   11.18    0.48
   8  10  -8   11.31    0.51
  -7 -10   8    9.36    0.48
   7 -10  -8    9.15    0.77
   7 -10  -8    8.91    0.42
   7  10  -8    9.04    0.46
   6 -10  -8   11.74    0.45
  -6 -10   8   11.55    0.52
   6 -10  -8   10.86    0.79
   6  10  -8   11.28    0.49
  -5 -10   8   14.84    0.59
   5 -10  -8   14.75    0.50
   5 -10  -8   14.57    0.85
   5  10  -8   14.45    0.54
   4 -10  -8    0.41    0.33
   4 -10  -8    0.73    0.15
   4  10  -8    0.78    0.19
   3 -10  -8    2.20    0.39
   3  10  -8    2.16    0.23
   2 -10  -8    7.03    0.62
   2  10  -8    8.02    0.38
   1 -10  -8   -0.48    0.26
  -1 -10   8    0.00    0.17
   0 -10   8    7.79    0.41
   0 -10  -8    6.84    0.59
  -1 -10  -8    8.84    0.64
   1 -10   8    8.62    0.42
   2 -10   8    1.67    0.24
  -2 -10  -8    1.73    0.35
   3 -10   8    2.52    0.27
  -3 -10  -8    2.28    0.36
   4 -10   8   11.94    0.51
  -4 -10  -8   10.90    0.68
   5 -10   8   -0.14    0.20
  -5 -10  -8    0.06    0.28
  -6 -10  -8   -0.26    0.27
   6 -10   8   -0.13    0.21
  -6 -10  -8   -0.15    0.28
  -7 -10  -8   -0.21    0.29
   7 -10   8   -0.15    0.22
   8 -10   8    1.43    0.29
  -8 -10  -8    1.14    0.35
   9 -10   8   -0.06    0.27
  -9 -10  -8    0.19    0.32
  10 -10   8    0.04    0.29
 -10 -10  -8   -0.10    0.33
 -11 -10  -8    0.18    0.37
  11 -10   8   -0.39    0.30
  12 -11  -8    0.92    0.31
  11 -11  -8    5.13    0.41
  10 -11  -8    3.25    0.34
  10  11  -8    3.10    0.35
   9 -11  -8   16.71    1.04
   9 -11  -8   16.79    0.64
   9  11  -8   16.28    0.66
   8 -11  -8   34.22    1.46
   8 -11  -8   32.89    0.97
   8  11  -8   32.29    1.00
   7 -11  -8   16.95    1.00
   7 -11  -8   17.57    0.62
   7  11  -8   17.66    0.65
   6 -11  -8    4.43    0.33
   6 -11  -8    4.32    0.56
   6  11  -8    5.15    0.37
   5 -11  -8   20.43    1.06
   5 -11  -8   20.73    0.65
   5  11  -8   21.01    0.70
   4 -11  -8    0.41    0.36
   4  11  -8    0.58    0.20
   3 -11  -8   19.16    0.98
   3  11  -8   18.95    0.65
  -2 -11   8    0.52    0.20
   2 -11  -8    0.30    0.34
  -1 -11   8   16.71    0.62
   1 -11  -8   16.28    0.88
   0 -11  -8    0.07    0.31
   0 -11   8    0.42    0.20
  -1 -11  -8    3.39    0.45
   1 -11   8    3.92    0.31
   2 -11   8    0.51    0.21
  -2 -11  -8    0.24    0.31
  -3 -11  -8    5.76    0.51
   3 -11   8    6.21    0.40
  -4 -11  -8   13.07    0.74
   4 -11   8   12.77    0.56
   5 -11   8    4.64    0.36
  -5 -11  -8    3.51    0.44
  -6 -11  -8   11.39    0.67
   6 -11   8   12.33    0.55
  -7 -11  -8    7.79    0.59
   7 -11   8    7.41    0.48
  -8 -11  -8    3.12    0.44
   8 -11   8    3.82    0.38
   9 -11   8    1.38    0.32
  -9 -11  -8    2.06    0.40
 -10 -11  -8    3.02    0.47
  10 -11   8    2.94    0.40
  12 -12  -8    0.07    0.30
  11 -12  -8    3.05    0.36
  10 -12  -8    4.68    0.39
   9 -12  -8    6.61    0.44
   9 -12  -8    5.73    0.70
   9  12  -8    6.75    0.47
   8 -12  -8   12.33    0.54
   8 -12  -8   12.76    0.97
   8  12  -8   12.54    0.57
   7 -12  -8    7.58    0.74
   7 -12  -8    8.44    0.44
   7  12  -8    6.64    0.45
   6 -12  -8   21.32    1.16
   6  12  -8   22.77    0.76
   5 -12  -8   14.45    0.95
   5  12  -8   13.39    0.56
   4 -12  -8    2.79    0.51
   4  12  -8    3.94    0.32
   3 -12  -8    2.58    0.49
   2 -12  -8    5.52    0.60
  -2 -12   8    6.53    0.41
  -1 -12   8   40.45    1.16
   1 -12  -8   40.89    1.59
   0 -12   8   59.26    1.60
   0 -12  -8   62.24    2.12
  -1 -12  -8   37.52    1.47
   1 -12   8   37.82    1.10
   2 -12   8   25.46    0.84
  -2 -12  -8   27.15    1.15
  -3 -12  -8   -0.15    0.32
   3 -12   8   -0.10    0.20
   4 -12   8    3.26    0.33
  -4 -12  -8    2.83    0.44
  -5 -12  -8    0.29    0.35
   5 -12   8    0.93    0.26
   6 -12   8   -0.23    0.23
  -6 -12  -8    0.04    0.31
  -7 -12  -8   -0.10    0.33
   7 -12   8   -0.01    0.25
   8 -12   8    0.49    0.29
  -8 -12  -8    0.90    0.37
  -9 -12  -8    1.60    0.42
   9 -12   8    1.63    0.35
  11 -13  -8    0.59    0.30
  10 -13  -8    2.82    0.35
   9 -13  -8    0.10    0.25
   9 -13  -8    0.14    0.50
   8 -13  -8   -0.19    0.48
   8 -13  -8    0.06    0.23
   8  13  -8    0.18    0.24
   7 -13  -8    0.43    0.49
   7  13  -8    0.56    0.24
   6 -13  -8    4.66    0.66
   6  13  -8    5.58    0.41
   5 -13  -8    2.18    0.55
   5  13  -8    3.20    0.31
   4 -13  -8    2.25    0.54
   4  13  -8    3.11    0.31
  -3 -13   8   11.18    0.55
   3 -13  -8   12.05    0.89
   2 -13  -8    7.55    0.70
  -2 -13   8    7.09    0.45
  -1 -13   8    7.67    0.46
   1 -13  -8    8.03    0.74
   0 -13   8    2.36    0.29
   0 -13  -8    2.27    0.48
  -1 -13  -8   23.85    1.12
   1 -13   8   22.94    0.80
   2 -13   8   18.35    0.69
  -2 -13  -8   18.73    0.99
  -3 -13  -8   13.52    0.83
   3 -13   8   12.75    0.58
   4 -13   8    2.67    0.33
  -4 -13  -8    3.15    0.48
   5 -13   8    2.30    0.32
  -5 -13  -8    1.91    0.44
   6 -13   8    0.39    0.27
  -6 -13  -8    0.85    0.37
   7 -13   8    0.19    0.27
  -7 -13  -8    0.04    0.34
  -8 -13  -8   -0.35    0.35
   8 -13   8   -0.08    0.28
  11 -14  -8    3.72    0.41
  10 -14  -8    2.83    0.37
   9 -14  -8    7.77    0.86
   8 -14  -8    5.28    0.75
   7 -14  -8    6.10    0.79
   6 -14  -8    1.44    0.57
   6  14  -8    2.41    0.31
   5 -14  -8    1.29    0.54
   5  14  -8    1.51    0.27
   4 -14  -8    2.01    0.56
  -4 -14   8    1.77    0.29
   3 -14  -8    3.71    0.61
  -3 -14   8    4.64    0.38
  -2 -14   8    7.81    0.47
   2 -14  -8    7.65    0.74
  -1 -14   8   24.01    0.84
   1 -14  -8   25.77    1.26
   0 -14   8   25.15    0.85
   0 -14  -8   24.70    1.24
   1 -14   8   18.21    0.70
  -1 -14  -8   17.77    1.02
   2 -14   8    0.98    0.28
  -2 -14  -8    1.44    0.45
   3 -14   8   -0.04    0.24
  -3 -14  -8    0.15    0.41
   4 -14   8    4.48    0.39
  -4 -14  -8    3.88    0.55
   5 -14   8    4.52    0.41
  -5 -14  -8    4.70    0.57
   6 -14   8    2.11    0.34
  -6 -14  -8    1.97    0.43
  -7 -14  -8    1.96    0.45
   7 -14   8    1.72    0.34
   8 -14   8    0.15    0.31
   9 -15  -8    5.63    0.82
   8 -15  -8    4.15    0.75
   7 -15  -8    6.40    0.82
   6 -15  -8    5.66    0.77
   5 -15  -8    6.05    0.79
   4 -15  -8   -0.20    0.50
  -4 -15   8    0.46    0.25
   3 -15  -8   -0.43    0.46
  -3 -15   8    0.14    0.24
  -2 -15   8    0.95    0.27
   2 -15  -8    0.82    0.50
  -1 -15   8    0.06    0.24
   1 -15  -8    0.04    0.46
   0 -15   8    0.39    0.25
   0 -15  -8    0.21    0.46
   1 -15   8   -0.03    0.24
  -1 -15  -8   -0.10    0.44
  -2 -15  -8   13.11    0.94
   2 -15   8   13.44    0.63
   3 -15   8   20.57    0.79
  -3 -15  -8   20.93    1.12
  -4 -15  -8    7.66    0.72
   4 -15   8    8.18    0.53
   5 -15   8    7.68    0.53
  -6 -15  -8    6.98    0.65
   6 -15   8    7.90    0.54
   7 -15   8    5.91    0.49
   8 -16  -8    8.42    0.96
   7 -16  -8    5.73    0.84
   6 -16  -8    2.66    0.69
   5 -16  -8    4.49    0.74
   4 -16  -8    8.62    0.89
  -3 -16   8    8.10    0.52
   3 -16  -8    7.83    0.85
  -2 -16   8    5.77    0.44
   2 -16  -8    5.86    0.75
   1 -16  -8    3.34    0.64
  -1 -16   8    3.11    0.36
   0 -16  -8    1.16    0.54
   0 -16   8    1.72    0.31
  -1 -16  -8   -0.58    0.47
   1 -16   8    0.03    0.27
  -2 -16  -8    0.47    0.49
   2 -16   8    0.66    0.29
  -3 -16  -8    0.95    0.51
   3 -16   8    1.68    0.33
   4 -16   8   -0.30    0.28
  -4 -16  -8   -0.04    0.46
   5 -16   8    0.12    0.29
   5 -17  -8   -0.22    0.60
   4 -17  -8    3.51    0.75
   3 -17  -8    6.45    0.84
   2 -17  -8    7.01    0.85
   1 -17  -8    5.45    0.79
  -1 -17   8    6.97    0.52
   0 -17   8    4.79    0.44
   0 -17  -8    4.44    0.72
   1 -17   8    0.57    0.30
  -1 -17  -8    1.41    0.58
  -2 -17  -8   -0.02    0.50
   2 -17   8   -0.15    0.29
   3 -17   8    0.65    0.33
  -3 -17  -8    0.78    0.55
   4 -17   8    3.42    0.42
  -4 -17  -8    3.03    0.63
   1 -18   8    8.65    0.59
   2 -18   8    3.45    0.42
  15   0  -9   -0.66    0.27
  14   0  -9    0.19    0.27
  13   0  -9    0.29    0.25
  12   0  -9    0.13    0.22
  11   0  -9    0.02    0.19
  10   0  -9    0.19    0.18
   9   0  -9    0.24    0.16
   8   0  -9   -0.02    0.13
   7   0  -9   -0.06    0.11
   7   0  -9   -0.12    0.11
   6   0  -9   -0.03    0.11
   6   0  -9   -0.21    0.11
   5   0  -9   -0.11    0.09
   5   0  -9    0.00    0.11
   4   0  -9    0.08    0.09
   4   0  -9   -0.05    0.11
   3   0  -9    0.12    0.11
   3   0  -9   -0.04    0.08
   2   0  -9    0.14    0.08
   2   0  -9   -0.02    0.11
   1   0  -9    0.15    0.12
   1   0  -9    0.01    0.07
   0   0  -9    0.14    0.08
   0   0  -9   -0.06    0.12
  -1   0  -9   -0.08    0.08
  -1   0  -9    0.15    0.13
   1   0   9   -0.10    0.08
  -2   0  -9    0.27    0.10
  -2   0  -9    0.02    0.14
   2   0   9    0.06    0.08
   3   0   9   -0.07    0.08
  -3   0  -9   -0.20    0.15
  -3   0  -9    0.07    0.11
  -4   0  -9   -0.59    0.16
   4   0   9    0.04    0.09
  -4   0  -9   -0.04    0.12
   5   0   9    0.09    0.11
  -5   0  -9   -0.08    0.15
  -5   0  -9   -0.61    0.19
  -6   0  -9   -0.55    0.20
   6   0   9   -0.10    0.12
  -6   0  -9   -0.19    0.16
  -7   0  -9   -0.96    0.23
   7   0   9    0.15    0.14
  -7   0  -9   -0.17    0.20
   8   0   9    0.25    0.17
  -8   0  -9   -0.46    0.24
   9   0   9    0.26    0.17
  -9   0  -9   -0.22    0.25
 -10   0  -9   -0.14    0.30
 -11   0  -9   -0.06    0.35
 -12   0  -9   -0.28    0.38
 -13   0  -9   -0.01    0.43
  15  -1  -9    0.25    0.29
  15   1  -9    0.17    0.29
  14  -1  -9    0.27    0.27
  14   1  -9   -0.01    0.27
  13  -1  -9    2.08    0.31
  13   1  -9    1.67    0.30
  12  -1  -9    3.67    0.33
  12   1  -9    2.97    0.31
  11  -1  -9   -0.33    0.18
  11   1  -9   -0.07    0.19
  10  -1  -9   12.84    0.51
  10   1  -9   13.55    0.51
   9  -1  -9   16.82    0.56
   9   1  -9   17.30    0.56
   8  -1  -9   15.49    0.51
   8   1  -9   15.65    0.52
   7  -1  -9   15.46    0.49
   7  -1  -9   15.45    0.54
   7   1  -9   15.16    0.49
   6  -1  -9   27.31    0.85
   6  -1  -9   26.44    0.73
   6   1  -9   26.53    0.84
   6   1  -9   26.88    0.73
   5  -1  -9   10.41    0.43
   5  -1  -9   11.07    0.36
   5   1  -9   10.43    0.42
   5   1  -9   10.81    0.37
   4  -1  -9   25.95    0.79
   4  -1  -9   23.89    0.63
   4   1  -9   23.70    0.64
   4   1  -9   22.58    0.78
   3  -1  -9    1.67    0.13
   3  -1  -9    1.68    0.17
   3   1  -9    1.93    0.14
   3   1  -9    1.56    0.17
   2  -1  -9    4.92    0.21
   2  -1  -9    5.24    0.29
   2   1  -9    5.29    0.23
   2   1  -9    4.92    0.31
   1  -1  -9    1.26    0.16
   1  -1  -9    1.42    0.11
   1   1  -9    1.41    0.12
   1   1  -9    1.56    0.18
   0  -1  -9   14.22    0.52
   0  -1  -9   13.28    0.38
   0   1  -9   13.85    0.53
   0   1  -9   13.43    0.40
   0   1  -9   12.90    0.37
  -1  -1  -9   21.44    0.72
   1  -1   9   20.95    0.58
  -1   1  -9   21.57    0.74
  -1   1  -9   20.37    0.57
   1   1   9   20.24    0.54
  -2  -1  -9   30.78    1.01
   2  -1   9   31.84    0.80
  -2  -1  -9   32.00    0.88
  -2   1  -9   29.59    1.02
  -2   1  -9   31.25    0.85
   2   1   9   31.10    0.77
  -3  -1  -9   47.02    1.48
  -3  -1  -9   48.17    1.30
   3  -1   9   48.07    1.18
   3   1   9   47.00    1.15
  -3   1  -9   47.79    1.28
  -3   1  -9   49.17    1.50
  -4  -1  -9   79.28    2.36
  -4  -1  -9   78.89    2.08
   4  -1   9   77.21    1.88
  -4   1  -9   78.50    2.07
   4   1   9   78.79    1.86
  -4   1  -9   82.70    2.39
  -5  -1  -9  117.41    3.12
   5  -1   9  119.80    2.84
  -5  -1  -9  127.74    3.54
  -5   1  -9  122.86    3.56
   5   1   9  121.86    2.81
  -5   1  -9  117.34    3.12
  -6  -1  -9   18.04    0.65
  -6  -1  -9   19.69    0.74
   6  -1   9   18.16    0.56
  -6   1  -9   18.09    0.66
   6   1   9   18.07    0.54
  -6   1  -9   18.40    0.78
   7  -1   9   36.85    0.99
  -7  -1  -9   36.31    1.13
  -7  -1  -9   37.08    1.26
  -7   1  -9   36.81    1.31
  -7   1  -9   35.79    1.13
   7   1   9   38.27    0.96
   8  -1   9   98.07    2.37
  -8  -1  -9   97.15    2.66
  -8   1  -9  100.08    3.03
   8   1   9   99.44    2.35
  -8   1  -9   97.85    2.67
  -9  -1  -9   25.23    0.95
   9  -1   9   28.00    0.80
  -9   1  -9   27.46    0.99
  10  -1   9   22.62    0.71
 -10  -1  -9   22.13    0.89
 -10   1  -9   21.63    0.91
 -11  -1  -9   25.32    1.00
 -11   1  -9   23.76    1.02
 -12  -1  -9    2.31    0.45
 -13  -1  -9    4.41    0.57
  15  -2  -9    0.88    0.33
  15   2  -9    0.62    0.31
  14  -2  -9   -0.19    0.26
  14   2  -9   -0.20    0.25
  13  -2  -9    0.01    0.24
  13   2  -9   -0.03    0.23
  12  -2  -9    0.55    0.23
  12   2  -9    0.53    0.23
  11  -2  -9    1.11    0.23
  11   2  -9    1.71    0.24
  10  -2  -9    2.05    0.24
  10   2  -9    2.13    0.23
  -9  -2   9    2.48    0.30
   9  -2  -9    3.06    0.25
   9   2  -9    2.87    0.24
  -8  -2   9    7.48    0.42
   8  -2  -9    6.82    0.33
   8   2  -9    6.54    0.33
  -7  -2   9    5.02    0.35
   7  -2  -9    4.86    0.32
   7  -2  -9    4.81    0.28
   7   2  -9    5.99    0.29
  -6  -2   9   12.99    0.50
   6  -2  -9   14.11    0.53
   6  -2  -9   13.44    0.43
   6   2  -9   13.53    0.44
   6   2  -9   13.13    0.50
   5  -2  -9   13.21    0.42
   5  -2  -9   13.71    0.53
   5   2  -9   12.49    0.50
   5   2  -9   14.19    0.43
   4  -2  -9   14.66    0.55
   4  -2  -9   14.82    0.43
   4   2  -9   14.89    0.45
   4   2  -9   14.02    0.54
   3  -2  -9  171.16    4.03
   3  -2  -9  180.19    5.00
   3   2  -9  175.56    4.07
   3   2  -9  178.85    5.00
   2  -2  -9   92.05    2.56
   2  -2  -9   83.87    2.03
   2   2  -9   88.22    2.56
   2   2  -9   87.07    2.07
   1  -2  -9  116.83    2.79
   1  -2  -9  123.80    3.50
   1   2  -9  127.95    3.51
   1   2  -9  118.63    2.83
   0  -2  -9   22.42    0.75
   0  -2  -9   20.85    0.55
   0   2  -9   21.63    0.60
   0   2  -9   22.89    0.77
  -1  -2  -9   67.45    2.04
   1  -2   9   69.65    1.67
   1   2   9   67.29    1.61
  -1   2  -9   73.09    1.75
  -1   2  -9   68.29    2.07
  -2  -2  -9  305.01    7.73
  -2  -2  -9  304.26    8.74
   2  -2   9  305.89    7.09
  -2   2  -9  317.20    7.68
  -2   2  -9  327.89    8.79
   2   2   9  306.22    7.04
  -3  -2  -9   29.56    0.88
  -3  -2  -9   29.89    0.98
   3  -2   9   30.18    0.80
  -3   2  -9   30.27    1.04
   3   2   9   29.25    0.73
  -3   2  -9   30.41    0.85
  -4  -2  -9   40.45    1.15
   4  -2   9   40.23    1.03
  -4  -2  -9   39.33    1.27
  -4   2  -9   39.06    1.13
   4   2   9   40.25    0.97
  -4   2  -9   42.07    1.34
  -5  -2  -9   46.93    1.46
   5  -2   9   45.43    1.16
  -5  -2  -9   45.02    1.30
  -5   2  -9   44.99    1.30
   5   2   9   47.24    1.12
  -5   2  -9   45.75    1.51
   6  -2   9    2.21    0.20
  -6  -2  -9    2.17    0.27
  -6  -2  -9    2.00    0.25
  -6   2  -9    1.88    0.31
  -6   2  -9    2.20    0.27
   6   2   9    2.34    0.17
   7  -2   9    0.49    0.17
  -7  -2  -9    0.32    0.21
  -7  -2  -9   -0.12    0.21
  -7   2  -9    0.05    0.23
   7   2   9    0.34    0.13
  -7   2  -9   -0.05    0.27
  -8  -2  -9    6.02    0.44
   8  -2   9    7.03    0.36
  -8   2  -9    6.05    0.48
   9  -2   9   -0.18    0.18
  -9  -2  -9    0.19    0.25
  -9   2  -9   -0.39    0.28
  10  -2   9    0.97    0.23
 -10  -2  -9    1.00    0.33
  11  -2   9    6.98    0.43
 -12  -2  -9    5.82    0.56
 -13  -2  -9    9.72    0.72
  15  -3  -9    0.30    0.32
  15   3  -9    1.46    0.33
  14  -3  -9    0.30    0.29
  14   3  -9    0.49    0.28
  13  -3  -9    0.42    0.26
  13   3  -9    0.41    0.25
  12  -3  -9    3.08    0.32
 -12  -3   9    3.46    0.44
  12   3  -9    3.26    0.31
 -11  -3   9    2.88    0.38
  11  -3  -9    3.45    0.30
  11   3  -9    3.22    0.30
  10  -3  -9    0.60    0.20
 -10  -3   9    0.78    0.26
  10   3  -9    0.95    0.20
   9  -3  -9    1.02    0.20
  -9  -3   9    0.92    0.24
   9   3  -9    1.13    0.19
  -8  -3   9   12.02    0.51
   8  -3  -9   10.97    0.42
   8   3  -9   11.36    0.43
   7  -3  -9   -0.03    0.18
  -7  -3   9    0.54    0.17
   7  -3  -9    0.24    0.14
   7   3  -9    0.47    0.14
  -6  -3   9    8.05    0.36
   6  -3  -9    7.34    0.43
   6  -3  -9    8.10    0.33
   6   3  -9    8.49    0.33
   5  -3  -9    8.12    0.31
  -5  -3   9    8.71    0.35
   5  -3  -9    8.95    0.45
   5   3  -9    8.46    0.33
   5   3  -9    8.80    0.41
  -4  -3   9   10.32    0.35
   4  -3  -9   10.61    0.48
   4  -3  -9    9.93    0.33
   4   3  -9   10.31    0.46
   4   3  -9   11.19    0.37
   3  -3  -9   72.43    1.70
  -3  -3   9   72.19    1.82
   3  -3  -9   76.78    2.16
   3   3  -9   69.70    2.14
   3   3  -9   71.54    1.74
   2  -3  -9   97.88    2.79
   2  -3  -9   93.17    2.20
   2   3  -9   96.64    2.79
   2   3  -9   94.38    2.26
   1  -3  -9   31.34    1.03
   1  -3  -9   31.04    0.77
   1   3  -9   30.80    0.82
   1   3  -9   33.70    1.06
   0  -3  -9   13.90    0.56
   0  -3  -9   13.85    0.38
   0   3  -9   15.34    0.60
   0   3  -9   15.45    0.46
   1  -3   9    0.45    0.12
  -1  -3  -9    0.45    0.15
   1   3   9    0.55    0.06
  -1   3  -9    0.59    0.18
   2  -3   9   38.30    0.98
  -2  -3  -9   39.50    1.21
  -2   3  -9   38.68    1.26
   2   3   9   34.98    0.88
  -3  -3  -9    4.20    0.31
  -3  -3  -9    4.19    0.34
   3  -3   9    4.25    0.25
  -3   3  -9    4.12    0.35
   3   3   9    4.08    0.16
  -4  -3  -9    3.02    0.26
   4  -3   9    3.14    0.22
  -4  -3  -9    2.47    0.24
  -4   3  -9    2.53    0.31
   4   3   9    3.04    0.16
  -5  -3  -9    1.91    0.24
   5  -3   9    2.21    0.20
  -5  -3  -9    2.03    0.24
  -5   3  -9    2.03    0.31
   5   3   9    2.34    0.14
  -6  -3  -9    4.34    0.36
  -6  -3  -9    4.34    0.39
   6  -3   9    4.80    0.30
  -6   3  -9    4.49    0.42
  -7  -3  -9   33.47    1.07
  -7  -3  -9   35.42    1.17
   7  -3   9   32.54    0.93
   8  -3   9    6.03    0.37
  -8  -3  -9    7.25    0.45
  -9  -3  -9    8.48    0.52
   9  -3   9    8.04    0.42
  10  -3   9    5.60    0.39
 -10  -3  -9    4.65    0.45
 -11  -3  -9    0.02    0.33
  11  -3   9    0.38    0.24
  12  -3   9    0.76    0.28
 -12  -3  -9    1.05    0.40
 -13  -3  -9    1.09    0.45
  15   4  -9    1.29    0.33
  14  -4  -9    0.10    0.27
  14   4  -9    0.19    0.27
  13  -4  -9    0.90    0.28
 -13  -4   9    0.73    0.39
  13   4  -9    1.55    0.29
  12  -4  -9    0.28    0.23
 -12  -4   9    0.45    0.33
  12   4  -9    0.50    0.23
  11  -4  -9    1.09    0.24
 -11  -4   9    1.00    0.31
  11   4  -9    0.94    0.23
 -10  -4   9    6.37    0.47
  10  -4  -9    6.43    0.38
  10   4  -9    6.28    0.37
   9  -4  -9   16.75    0.58
  -9  -4   9   17.69    0.68
   9   4  -9   17.64    0.58
  -8  -4   9   32.97    0.97
   8  -4  -9   30.06    1.08
   8  -4  -9   30.24    0.86
   8   4  -9   30.86    0.87
   7  -4  -9    6.51    0.31
   7  -4  -9    5.18    0.44
  -7  -4   9    7.24    0.36
   7   4  -9    6.10    0.31
  -6  -4   9    5.54    0.31
   6  -4  -9    4.36    0.40
   6  -4  -9    5.06    0.27
   6   4  -9    5.10    0.28
   5  -4  -9   30.48    0.82
  -5  -4   9   33.43    0.89
   5  -4  -9   32.50    1.09
   5   4  -9   31.28    0.86
   4  -4  -9   34.82    0.90
  -4  -4   9   36.29    0.96
   4  -4  -9   37.27    1.19
   4   4  -9   35.57    0.94
   3  -4  -9    8.38    0.28
  -3  -4   9    8.06    0.27
   3  -4  -9    8.39    0.46
   3   4  -9    8.35    0.33
   3   4  -9    7.40    0.43
   2  -4  -9  101.39    2.36
   2  -4  -9  104.56    3.01
  -2  -4   9  100.07    2.54
   2   4  -9  106.87    3.02
   2   4  -9  100.66    2.43
   1  -4  -9   78.57    2.35
   1  -4  -9   78.72    1.82
   1   4  -9   82.86    2.38
   1   4  -9   76.11    1.89
   0  -4  -9   19.49    0.71
   0  -4  -9   18.97    0.47
   0   4  -9   18.32    0.56
   0   4  -9   19.58    0.75
   1  -4   9   51.00    1.28
  -1  -4  -9   48.78    1.56
  -1   4  -9   52.37    1.63
   2  -4   9   33.32    0.89
  -2  -4  -9   33.67    1.09
  -2   4  -9   32.68    1.16
  -3  -4  -9    0.31    0.17
   3  -4   9    0.26    0.13
  -3   4  -9    0.24    0.22
  -4  -4  -9    6.65    0.38
   4  -4   9    6.47    0.32
  -4  -4  -9    6.54    0.41
  -5  -4  -9    1.09    0.22
  -5  -4  -9    1.70    0.23
   5  -4   9    1.29    0.18
   6  -4   9    7.13    0.36
  -6  -4  -9    6.62    0.45
  -6  -4  -9    6.20    0.40
  -7  -4  -9   -0.06    0.21
  -7  -4  -9   -0.02    0.21
   7  -4   9    0.24    0.18
  -8  -4  -9    3.04    0.34
   8  -4   9    3.37    0.29
  -9  -4  -9    1.88    0.32
   9  -4   9    1.50    0.25
  10  -4   9   -0.15    0.22
 -10  -4  -9   -0.23    0.28
  11  -4   9    1.57    0.29
 -11  -4  -9    1.61    0.38
  12  -4   9   10.70    0.53
 -12  -4  -9    9.43    0.67
  13  -4   9    4.77    0.42
 -13  -4  -9    3.97    0.55
  15   5  -9    1.35    0.34
 -14  -5   9    3.61    0.52
  14  -5  -9    3.17    0.38
  14   5  -9    3.69    0.38
 -13  -5   9    0.87    0.37
  13  -5  -9    0.93    0.28
  13   5  -9    0.63    0.27
 -12  -5   9    0.19    0.31
  12  -5  -9   -0.02    0.24
  12   5  -9    0.37    0.24
  11  -5  -9   -0.09    0.21
 -11  -5   9   -0.09    0.26
  11   5  -9   -0.21    0.20
 -10  -5   9    0.70    0.25
  10  -5  -9    0.40    0.20
  10   5  -9    0.82    0.21
  -9  -5   9   14.34    0.60
   9  -5  -9   14.07    0.53
   9   5  -9   14.64    0.53
   8  -5  -9   36.44    1.29
  -8  -5   9   38.76    1.12
   8  -5  -9   37.05    1.01
   8   5  -9   37.77    1.03
   7  -5  -9    9.84    0.58
   7  -5  -9   11.13    0.41
  -7  -5   9   10.66    0.44
   7   5  -9   10.57    0.42
   6  -5  -9   22.91    0.90
  -6  -5   9   23.75    0.71
   6  -5  -9   22.99    0.66
   6   5  -9   23.03    0.69
  -5  -5   9    0.22    0.11
   5  -5  -9    0.06    0.20
   5  -5  -9    0.28    0.11
   5   5  -9    0.12    0.13
   4  -5  -9    2.82    0.19
  -4  -5   9    2.54    0.19
   4  -5  -9    2.57    0.29
   4   5  -9    2.55    0.21
   3  -5  -9   39.81    0.99
   3  -5  -9   40.87    1.34
  -3  -5   9   40.92    1.06
   3   5  -9   40.52    1.05
  -2  -5   9    3.24    0.17
   2  -5  -9    3.21    0.30
   2  -5  -9    3.33    0.17
   2   5  -9    3.29    0.24
   1  -5  -9    0.12    0.06
   1  -5  -9    0.14    0.17
   1   5  -9    0.08    0.11
   0  -5  -9   12.42    0.30
   0  -5  -9   11.35    0.55
   0   5  -9   12.28    0.42
  -1  -5  -9    4.29    0.38
   1  -5   9    4.95    0.29
   2  -5   9   83.69    2.07
  -2  -5  -9   86.80    2.55
   3  -5   9   53.79    1.40
  -3  -5  -9   56.83    1.72
  -4  -5  -9   97.55    2.84
   4  -5   9   96.81    2.32
  -4  -5  -9   93.60    2.57
   5  -5   9   93.19    2.25
  -5  -5  -9   93.04    2.74
  -5  -5  -9   90.74    2.49
  -6  -5  -9   74.19    2.24
  -6  -5  -9   73.92    2.05
   6  -5   9   73.46    1.85
  -7  -5  -9   52.28    1.65
  -7  -5  -9   50.66    1.53
   7  -5   9   53.27    1.38
  -8  -5  -9   20.45    0.79
   8  -5   9   19.93    0.68
   9  -5   9   24.96    0.80
  -9  -5  -9   24.36    0.92
  10  -5   9   18.15    0.69
 -10  -5  -9   17.96    0.79
  11  -5   9   17.80    0.69
 -11  -5  -9   17.85    0.82
 -12  -5  -9    7.61    0.63
  12  -5   9    7.73    0.51
  13  -5   9    7.56    0.53
 -15  -6   9    2.10    0.50
  15   6  -9    1.78    0.35
 -14  -6   9    2.05    0.45
  14  -6  -9    2.54    0.37
  14   6  -9    2.28    0.35
 -13  -6   9    0.11    0.35
  13  -6  -9    0.65    0.28
  13   6  -9   -0.10    0.25
  12  -6  -9    2.29    0.32
 -12  -6   9    2.27    0.38
  12   6  -9    2.12    0.30
  11  -6  -9    3.57    0.32
 -11  -6   9    3.70    0.38
  11   6  -9    3.58    0.32
 -10  -6   9    3.78    0.36
  10  -6  -9    3.80    0.31
  10   6  -9    3.35    0.30
   9  -6  -9    0.99    0.21
  -9  -6   9    1.11    0.24
   9   6  -9    1.05    0.21
   8  -6  -9   20.01    0.62
  -8  -6   9   19.40    0.68
   8  -6  -9   18.44    0.84
   8   6  -9   19.00    0.63
   7  -6  -9    0.78    0.28
  -7  -6   9    1.37    0.19
   7  -6  -9    1.41    0.18
   7   6  -9    1.30    0.20
  -6  -6   9    0.02    0.13
   6  -6  -9    0.13    0.13
   6  -6  -9   -0.11    0.23
   6   6  -9    0.13    0.15
   5  -6  -9    0.15    0.11
   5  -6  -9    0.41    0.24
  -5  -6   9    0.27    0.12
   5   6  -9    0.06    0.14
  -4  -6   9   -0.05    0.10
   4  -6  -9   -0.01    0.10
   4  -6  -9    0.04    0.21
   4   6  -9   -0.01    0.13
   3  -6  -9   46.56    1.12
  -3  -6   9   46.28    1.22
   3  -6  -9   44.21    1.51
   3   6  -9   46.71    1.19
   2  -6  -9   22.23    0.89
   2  -6  -9   23.29    0.59
   2   6  -9   23.73    0.68
   1  -6  -9  123.49    2.76
   1  -6  -9  118.71    3.56
   1   6  -9  119.89    2.86
   0  -6  -9   61.89    1.93
  -1  -6  -9   26.32    0.96
   1  -6   9   26.88    0.77
  -2  -6  -9   22.16    0.85
   2  -6   9   22.80    0.68
   3  -6   9   12.42    0.46
  -3  -6  -9   11.72    0.58
   4  -6   9    0.04    0.15
  -4  -6  -9   -0.03    0.20
  -4  -6  -9    0.13    0.20
   5  -6   9    4.76    0.33
  -5  -6  -9    5.47    0.41
  -5  -6  -9    4.37    0.41
   6  -6   9    1.23    0.22
  -6  -6  -9    1.50    0.27
  -6  -6  -9    1.48    0.27
  -7  -6  -9   -0.15    0.21
   7  -6   9    0.09    0.19
   8  -6   9    0.83    0.23
  -8  -6  -9    1.13    0.29
   9  -6   9    0.59    0.24
  -9  -6  -9    0.11    0.28
  10  -6   9    1.08    0.28
 -10  -6  -9    0.86    0.34
 -11  -6  -9    0.08    0.33
  11  -6   9    0.49    0.28
 -12  -6  -9    0.19    0.36
  12  -6   9   -0.29    0.27
 -15  -7   9    1.85    0.48
  14  -7  -9    0.84    0.32
 -14  -7   9    0.51    0.40
  14   7  -9    0.52    0.30
 -13  -7   9   -0.11    0.33
  13  -7  -9   -0.26    0.27
  13   7  -9   -0.06    0.26
  12  -7  -9    0.02    0.25
 -12  -7   9   -0.43    0.29
  12   7  -9   -0.04    0.24
  11  -7  -9    0.07    0.23
 -11  -7   9    0.13    0.27
  11   7  -9    0.28    0.22
 -10  -7   9    1.02    0.26
  10  -7  -9    0.90    0.23
  10   7  -9    0.67    0.22
  -9  -7   9   -0.01    0.20
   9  -7  -9    0.25    0.19
   9   7  -9   -0.33    0.17
   8  -7  -9    0.59    0.18
  -8  -7   9    0.70    0.21
   8  -7  -9    0.35    0.30
   8   7  -9    0.67    0.19
   7  -7  -9    0.25    0.15
  -7  -7   9    0.10    0.16
   7  -7  -9    0.13    0.28
   7   7  -9    0.36    0.17
   6  -7  -9    0.94    0.30
   6  -7  -9    1.40    0.17
  -6  -7   9    1.40    0.18
   6   7  -9    1.34    0.20
   5  -7  -9    0.03    0.25
  -5  -7   9    0.14    0.13
   5  -7  -9    0.30    0.13
   5   7  -9    0.35    0.16
   4  -7  -9   12.94    0.40
   4  -7  -9   10.89    0.65
  -4  -7   9   13.39    0.45
   4   7  -9   11.96    0.47
   3  -7  -9    6.30    0.52
   3  -7  -9    7.85    0.28
  -3  -7   9    8.19    0.33
   3   7  -9    7.24    0.35
   2  -7  -9   33.81    0.82
   2  -7  -9   32.61    1.20
   2   7  -9   34.15    0.92
   1  -7  -9    6.44    0.50
   1  -7  -9    7.92    0.24
   1   7  -9    6.94    0.35
   0  -7   9    1.51    0.20
   0  -7  -9    1.63    0.28
  -1  -7  -9   -0.03    0.22
   1  -7   9    0.11    0.16
   2  -7   9    1.51    0.20
  -2  -7  -9    1.31    0.27
  -3  -7  -9    3.04    0.33
   3  -7   9    2.76    0.26
   4  -7   9   15.87    0.57
  -4  -7  -9   16.59    0.72
  -5  -7  -9    6.13    0.47
   5  -7   9    6.13    0.37
  -5  -7  -9    5.44    0.44
  -6  -7  -9   11.41    0.60
   6  -7   9   11.28    0.49
  -6  -7  -9   11.30    0.59
  -7  -7  -9    3.36    0.36
   7  -7   9    3.22    0.30
  -8  -7  -9    5.03    0.45
   8  -7   9    5.68    0.41
  -9  -7  -9    8.18    0.56
   9  -7   9    7.62    0.47
 -10  -7  -9    2.30    0.39
  10  -7   9    2.08    0.32
 -11  -7  -9    3.92    0.48
  11  -7   9    3.43    0.37
  12  -7   9    0.64    0.32
 -12  -7  -9    0.16    0.38
  14   8  -9    1.08    0.32
 -13  -8   9   -0.08    0.34
  13  -8  -9    0.16    0.29
  13   8  -9    0.31    0.28
 -12  -8   9    0.47    0.33
  12  -8  -9    0.61    0.27
  12   8  -9    0.75    0.27
 -11  -8   9   -0.16    0.26
  11  -8  -9    0.15    0.24
  11   8  -9   -0.01    0.23
  10  -8  -9    0.03    0.20
 -10  -8   9   -0.15    0.23
  10   8  -9   -0.34    0.20
   9  -8  -9    0.49    0.20
  -9  -8   9    0.36    0.23
   9   8  -9    0.61    0.21
   8  -8  -9   -0.22    0.29
   8  -8  -9    0.18    0.18
  -8  -8   9    0.28    0.19
   8   8  -9    0.07    0.18
   7  -8  -9    3.79    0.27
  -7  -8   9    4.54    0.34
   7  -8  -9    3.40    0.43
   7   8  -9    4.36    0.31
   6  -8  -9    3.27    0.23
  -6  -8   9    3.80    0.30
   6  -8  -9    2.94    0.41
   6   8  -9    3.67    0.28
  -5  -8   9   11.14    0.44
   5  -8  -9   10.57    0.39
   5  -8  -9   10.27    0.66
   5   8  -9   10.40    0.45
  -4  -8   9   50.65    1.37
   4  -8  -9   51.45    1.24
   4  -8  -9   48.58    1.70
   4   8  -9   48.57    1.30
   3  -8  -9   45.81    1.09
   3  -8  -9   41.64    1.52
   3   8  -9   44.50    1.18
   2  -8  -9   10.95    0.63
   2  -8  -9   10.41    0.32
   2   8  -9    9.63    0.41
   1  -8  -9   35.95    1.30
   1   8  -9   37.26    1.00
   0  -8  -9   41.54    1.42
   0  -8   9   39.86    1.11
   1  -8   9   69.51    1.77
  -1  -8  -9   70.35    2.22
   2  -8   9   49.50    1.29
  -2  -8  -9   47.31    1.61
   3  -8   9   38.97    1.09
  -3  -8  -9   40.06    1.37
  -4  -8  -9   22.88    0.91
   4  -8   9   23.84    0.75
   5  -8   9   16.46    0.60
  -5  -8  -9   15.76    0.73
  -5  -8  -9   15.06    0.70
  -6  -8  -9    6.13    0.48
  -6  -8  -9    6.06    0.52
   6  -8   9    7.72    0.42
  -7  -8  -9    0.77    0.29
   7  -8   9    0.93    0.24
  -8  -8  -9    1.34    0.33
   8  -8   9    1.55    0.29
  -9  -8  -9    3.78    0.43
   9  -8   9    3.88    0.37
  10  -8   9    5.65    0.44
 -10  -8  -9    5.79    0.52
 -11  -8  -9    4.93    0.52
  11  -8   9    4.22    0.42
  13  -9  -9    5.17    0.45
  13   9  -9    4.78    0.43
  12  -9  -9    1.74    0.32
  12   9  -9    2.05    0.33
  11  -9  -9    2.69    0.32
  11   9  -9    1.88    0.30
  10  -9  -9   -0.09    0.22
  10   9  -9   -0.04    0.22
   9  -9  -9    4.68    0.34
   9  -9  -9    4.38    0.51
  -9  -9   9    4.25    0.36
   9   9  -9    4.17    0.35
  -8  -9   9   17.41    0.67
   8  -9  -9   17.43    0.93
   8  -9  -9   18.11    0.61
   8   9  -9   16.85    0.63
   7  -9  -9   23.09    0.69
   7  -9  -9   22.18    1.04
  -7  -9   9   21.27    0.76
   7   9  -9   22.17    0.73
   6  -9  -9   29.87    0.82
   6  -9  -9   27.06    1.18
  -6  -9   9   30.14    0.91
   6   9  -9   27.99    0.86
   5  -9  -9   10.59    0.40
   5  -9  -9   10.09    0.71
   5   9  -9   10.02    0.44
   4  -9  -9    0.44    0.30
   4  -9  -9    0.68    0.14
   4   9  -9    0.62    0.18
   3  -9  -9    4.80    0.47
   3   9  -9    4.64    0.32
   2  -9  -9    9.90    0.64
   2   9  -9   10.65    0.44
   1  -9  -9   12.84    0.71
  -1  -9   9   12.10    0.49
   0  -9   9    6.15    0.37
   0  -9  -9    5.74    0.52
  -1  -9  -9    4.83    0.44
   1  -9   9    5.24    0.35
   2  -9   9   -0.15    0.17
  -2  -9  -9    0.19    0.26
   3  -9   9    1.97    0.25
  -3  -9  -9    1.93    0.33
   4  -9   9   15.39    0.59
  -4  -9  -9   15.53    0.75
  -5  -9  -9   20.75    0.89
   5  -9   9   21.37    0.71
  -5  -9  -9   19.31    0.83
  -6  -9  -9   46.17    1.47
  -6  -9  -9   46.19    1.56
   6  -9   9   45.50    1.29
  -7  -9  -9   37.08    1.28
   7  -9   9   38.33    1.12
   8  -9   9   10.39    0.53
  -8  -9  -9    9.61    0.61
   9  -9   9    9.47    0.53
  -9  -9  -9    9.55    0.63
  10  -9   9   10.20    0.56
 -10  -9  -9    9.26    0.65
 -11  -9  -9    2.99    0.46
  11  -9   9    3.21    0.41
  13 -10  -9    4.21    0.43
  12 -10  -9    5.18    0.43
  12  10  -9    5.71    0.44
  11 -10  -9   13.85    0.62
  11  10  -9   15.88    0.66
  10 -10  -9    9.56    0.50
  10  10  -9    9.35    0.50
   9 -10  -9    9.45    0.48
   9 -10  -9    9.86    0.82
   9  10  -9   10.20    0.51
   8 -10  -9   10.72    0.82
   8 -10  -9   11.81    0.50
   8  10  -9   10.05    0.50
   7 -10  -9   12.20    0.49
   7 -10  -9   11.38    0.82
   7  10  -9   13.04    0.54
   6 -10  -9    0.21    0.17
   6 -10  -9    0.50    0.36
   6  10  -9    0.31    0.20
   5 -10  -9    1.03    0.18
   5 -10  -9    1.44    0.38
   5  10  -9    1.46    0.23
   4 -10  -9    2.34    0.40
   4  10  -9    2.91    0.27
   3 -10  -9    0.06    0.30
   3  10  -9    0.37    0.18
   2 -10  -9    1.57    0.36
   2  10  -9    1.65    0.22
   1 -10  -9    5.19    0.49
  -1 -10   9    5.86    0.38
   0 -10   9    5.09    0.36
   0 -10  -9    4.38    0.46
  -1 -10  -9    2.30    0.38
   1 -10   9    3.45    0.29
   2 -10   9    4.20    0.32
  -2 -10  -9    4.65    0.45
  -3 -10  -9    1.08    0.33
   3 -10   9    1.02    0.23
   4 -10   9    4.03    0.33
  -4 -10  -9    4.26    0.44
  -5 -10  -9   12.73    0.70
   5 -10   9   11.53    0.53
  -6 -10  -9    4.39    0.46
   6 -10   9    3.78    0.34
  -6 -10  -9    3.87    0.44
   7 -10   9   -0.11    0.23
  -7 -10  -9    0.10    0.30
   8 -10   9    1.96    0.32
  -8 -10  -9    2.64    0.41
  -9 -10  -9    0.65    0.35
   9 -10   9   -0.08    0.27
 -10 -10  -9    0.30    0.35
  10 -10   9   -0.24    0.28
  12 -11  -9    2.30    0.35
  11 -11  -9    0.35    0.27
  11  11  -9    0.06    0.27
  10 -11  -9    0.95    0.27
  10  11  -9    0.31    0.27
   9 -11  -9    0.16    0.43
   9 -11  -9    0.53    0.24
   9  11  -9    0.08    0.24
   8 -11  -9   -0.12    0.40
   8 -11  -9    0.53    0.22
   8  11  -9    0.26    0.24
   7 -11  -9    5.85    0.63
   7 -11  -9    5.89    0.38
   7  11  -9    6.18    0.42
   6 -11  -9    2.54    0.25
   6 -11  -9    1.95    0.46
   6  11  -9    1.92    0.27
   5 -11  -9   -0.02    0.37
   5  11  -9    0.09    0.19
   4 -11  -9    2.09    0.45
   4  11  -9    2.40    0.27
   3 -11  -9    1.42    0.40
   3  11  -9    1.81    0.24
   2 -11  -9    7.83    0.68
  -2 -11   9    8.61    0.45
  -1 -11   9    0.12    0.19
   1 -11  -9   -0.67    0.29
   0 -11   9    9.31    0.46
   0 -11  -9    8.96    0.68
   1 -11   9    6.08    0.39
  -1 -11  -9    5.39    0.52
  -2 -11  -9    5.60    0.52
   2 -11   9    5.87    0.40
  -3 -11  -9   21.54    0.98
   3 -11   9   20.43    0.73
   4 -11   9   19.72    0.71
  -4 -11  -9   20.29    0.95
  -5 -11  -9    9.16    0.67
   5 -11   9   10.17    0.51
   6 -11   9   19.92    0.74
  -6 -11  -9   20.27    0.90
  -7 -11  -9   14.72    0.75
   7 -11   9   13.35    0.61
   8 -11   9    4.00    0.40
  -8 -11  -9    5.38    0.52
  -9 -11  -9    7.57    0.60
   9 -11   9    6.15    0.48
 -10 -11  -9    7.01    0.62
  10 -11   9    7.53    0.56
  12 -12  -9    0.17    0.29
  11 -12  -9    5.32    0.42
  10 -12  -9   -0.09    0.24
  10  12  -9   -0.06    0.26
   9 -12  -9    0.58    0.25
   9 -12  -9    0.15    0.46
   9  12  -9    0.60    0.27
   8 -12  -9    3.47    0.32
   8 -12  -9    2.47    0.55
   8  12  -9    3.43    0.35
   7 -12  -9    2.21    0.53
   7  12  -9    2.55    0.31
   6 -12  -9    0.18    0.42
   6  12  -9    0.01    0.21
   5 -12  -9    2.07    0.49
   5  12  -9    2.48    0.29
   4 -12  -9   15.35    0.93
   4  12  -9   14.61    0.58
   3 -12  -9    8.12    0.73
   2 -12  -9   11.25    0.79
  -2 -12   9   10.20    0.50
  -1 -12   9    1.35    0.25
   1 -12  -9    1.27    0.40
   0 -12   9    5.79    0.41
   0 -12  -9    7.23    0.67
  -1 -12  -9    7.62    0.67
   1 -12   9    7.44    0.44
   2 -12   9    9.58    0.48
  -2 -12  -9    8.65    0.70
   3 -12   9   20.08    0.73
  -3 -12  -9   19.97    0.98
  -4 -12  -9   22.11    1.00
   4 -12   9   19.83    0.74
  -5 -12  -9    7.40    0.66
   5 -12   9    7.87    0.48
  -6 -12  -9   15.57    0.80
   6 -12   9   14.22    0.63
  -7 -12  -9    0.36    0.33
   7 -12   9   -0.06    0.25
  -8 -12  -9    1.00    0.38
   8 -12   9    0.42    0.29
  -9 -12  -9    1.42    0.40
   9 -12   9    0.58    0.32
  11 -13  -9    0.24    0.29
  10 -13  -9   -0.04    0.27
   9 -13  -9    0.67    0.52
   8 -13  -9    0.36    0.49
   8  13  -9    0.72    0.27
   7 -13  -9    0.08    0.47
   7  13  -9    0.32    0.24
   6 -13  -9    3.89    0.62
   6  13  -9    4.26    0.36
   5 -13  -9   10.91    0.90
   5  13  -9   12.11    0.54
   4 -13  -9    7.57    0.73
   4  13  -9    9.02    0.47
  -3 -13   9   34.32    1.06
   3 -13  -9   34.79    1.48
   2 -13  -9   31.76    1.41
  -2 -13   9   32.86    1.02
  -1 -13   9   17.12    0.68
   1 -13  -9   17.87    1.00
   0 -13  -9   17.07    0.98
   0 -13   9   18.45    0.69
   1 -13   9    2.87    0.32
  -1 -13  -9    2.85    0.50
  -2 -13  -9    0.28    0.38
   2 -13   9   -0.36    0.22
   3 -13   9    1.31    0.30
  -3 -13  -9    1.27    0.42
  -4 -13  -9    0.84    0.41
   4 -13   9    0.39    0.26
  -5 -13  -9   -0.32    0.36
   5 -13   9   -0.06    0.25
   6 -13   9    2.08    0.33
  -6 -13  -9    2.68    0.45
   7 -13   9    0.37    0.29
  -7 -13  -9    0.19    0.35
   8 -13   9    0.06    0.29
  -8 -13  -9   -0.19    0.36
   9 -14  -9    6.36    0.79
   8 -14  -9    9.44    0.88
   7 -14  -9   11.03    0.99
   7  14  -9   10.23    0.55
   6 -14  -9    7.36    0.78
   6  14  -9    8.29    0.49
   5 -14  -9   19.93    1.19
   5  14  -9   19.48    0.73
   4 -14  -9   10.39    0.91
  -4 -14   9   10.46    0.54
  -3 -14   9    5.07    0.40
   3 -14  -9    4.85    0.65
   2 -14  -9    3.94    0.59
  -2 -14   9    3.93    0.37
  -1 -14   9    0.33    0.24
   1 -14  -9    0.19    0.44
   0 -14   9    1.01    0.26
   0 -14  -9    0.61    0.45
   1 -14   9    0.11    0.24
  -1 -14  -9    0.01    0.40
   2 -14   9    2.52    0.33
  -2 -14  -9    2.22    0.49
  -3 -14  -9    3.66    0.54
   3 -14   9    3.33    0.36
   4 -14   9    1.13    0.29
  -4 -14  -9    0.92    0.44
  -5 -14  -9    1.42    0.46
   5 -14   9    1.71    0.33
   6 -14   9    0.78    0.31
  -6 -14  -9    1.01    0.41
  -7 -14  -9    0.36    0.38
   7 -14   9    0.02    0.29
   9 -15  -9    0.37    0.60
   8 -15  -9   -0.80    0.54
   7 -15  -9    1.62    0.62
   6 -15  -9    3.34    0.67
   6  15  -9    3.29    0.36
   5 -15  -9    3.19    0.66
  -5 -15   9    3.01    0.36
  -4 -15   9    6.35    0.48
   4 -15  -9    6.09    0.74
   3 -15  -9    3.22    0.62
  -3 -15   9    3.62    0.37
   2 -15  -9   -0.52    0.45
  -2 -15   9    0.01    0.25
   1 -15  -9    0.00    0.46
  -1 -15   9    1.05    0.28
   0 -15   9    0.50    0.26
   0 -15  -9    0.15    0.45
  -1 -15  -9    0.49    0.46
   1 -15   9    0.12    0.26
   2 -15   9    1.93    0.32
  -2 -15  -9    1.37    0.50
  -3 -15  -9    5.48    0.65
   3 -15   9    7.23    0.50
  -4 -15  -9   12.21    0.92
   4 -15   9   13.43    0.64
   5 -15   9    7.29    0.52
  -6 -15  -9   14.53    0.85
   6 -15   9   12.88    0.66
   8 -16  -9   15.29    1.26
   7 -16  -9    6.48    0.87
   6 -16  -9    6.20    0.83
   5 -16  -9    2.89    0.70
   4 -16  -9    0.07    0.55
  -3 -16   9    0.26    0.27
   3 -16  -9   -0.78    0.49
   2 -16  -9   -0.37    0.48
  -2 -16   9    0.04    0.25
  -1 -16   9    6.48    0.47
   1 -16  -9    5.23    0.71
   0 -16  -9    2.52    0.59
   0 -16   9    3.16    0.37
  -1 -16  -9    0.93    0.52
   1 -16   9    1.23    0.31
   2 -16   9    3.24    0.38
  -2 -16  -9    3.18    0.60
   3 -16   9    7.81    0.54
  -3 -16  -9    7.74    0.76
  -4 -16  -9    3.87    0.63
   4 -16   9    5.41    0.46
   5 -16   9    2.49    0.39
   4 -17  -9    7.41    0.88
   3 -17  -9   12.36    1.12
   2 -17  -9    6.28    0.82
  -2 -17   9    7.64    0.54
   1 -17  -9   11.53    1.05
  -1 -17   9    9.87    0.60
   0 -17   9   10.74    0.62
   0 -17  -9   10.61    0.96
  -1 -17  -9    1.60    0.60
   1 -17   9    0.57    0.32
  -2 -17  -9   -0.12    0.51
   2 -17   9   -0.11    0.30
   3 -17   9    1.85    0.37
  -3 -17  -9    2.28    0.61
  -4 -17  -9    2.93    0.63
   0 -18   9    2.86    0.40
   1 -18   9    2.64    0.40
   2 -18   9    1.46    0.37
  15   0 -10    0.26    0.29
  14   0 -10    4.47    0.40
  13   0 -10   28.03    0.90
  12   0 -10   16.55    0.62
  11   0 -10   50.64    1.36
  10   0 -10  198.25    4.64
   9   0 -10  103.39    2.50
   8   0 -10   92.23    2.23
   7   0 -10  139.97    3.95
   7   0 -10  138.74    3.27
   6   0 -10  124.44    3.52
   6   0 -10  122.56    2.90
   5   0 -10   63.17    1.84
   5   0 -10   62.09    1.52
   4   0 -10   81.41    2.29
   4   0 -10   75.42    1.86
   3   0 -10   65.58    1.92
   3   0 -10   65.02    1.56
   2   0 -10   33.81    1.03
   2   0 -10   30.57    0.81
   1   0 -10    0.07    0.08
   1   0 -10    0.12    0.13
   0   0 -10    0.08    0.08
   0   0 -10   -0.02    0.13
  -1   0 -10   32.56    0.93
  -1   0 -10   36.15    1.13
   1   0  10   36.02    0.88
  -2   0 -10    0.39    0.18
   2   0  10    0.65    0.11
  -2   0 -10    0.45    0.11
  -3   0 -10    8.22    0.35
   3   0  10    8.32    0.30
  -3   0 -10    8.20    0.46
  -4   0 -10   51.37    1.41
   4   0  10   51.55    1.27
  -4   0 -10   52.87    1.64
   5   0  10   26.65    0.72
  -5   0 -10   26.46    0.83
  -5   0 -10   27.24    0.98
   6   0  10   25.71    0.70
  -6   0 -10   25.80    0.83
  -6   0 -10   24.39    0.95
   7   0  10   52.06    1.26
  -7   0 -10   47.71    1.43
  -7   0 -10   47.58    1.62
   8   0  10   24.72    0.72
  -8   0 -10   24.49    0.99
  -8   0 -10   23.54    0.87
  -9   0 -10   -0.03    0.26
 -10   0 -10    2.81    0.41
 -11   0 -10    2.33    0.44
 -12   0 -10    0.09    0.40
 -13   0 -10    0.80    0.48
  15  -1 -10    6.28    0.48
  15   1 -10    4.87    0.44
  14  -1 -10    8.62    0.51
  14   1 -10    8.66    0.52
  13  -1 -10   11.77    0.56
  13   1 -10   12.00    0.56
  12  -1 -10    5.58    0.39
  12   1 -10    5.93    0.40
  11  -1 -10   -0.26    0.18
  11   1 -10    0.05    0.20
  10  -1 -10    0.04    0.18
  10   1 -10    0.44    0.19
   9  -1 -10    0.09    0.16
   9   1 -10   -0.06    0.15
   8  -1 -10    3.84    0.27
   8   1 -10    4.18    0.28
   7  -1 -10   11.44    0.41
   7  -1 -10   11.20    0.45
   7   1 -10   11.52    0.41
   6  -1 -10    3.85    0.23
   6  -1 -10    4.02    0.27
   6   1 -10    3.45    0.24
   6   1 -10    3.73    0.24
   5  -1 -10   16.46    0.57
   5  -1 -10   14.89    0.46
   5   1 -10   15.36    0.48
   5   1 -10   15.05    0.57
   4  -1 -10   75.72    1.84
   4  -1 -10   82.52    2.27
   4   1 -10   73.69    2.27
   4   1 -10   79.32    1.86
   3  -1 -10   23.79    0.77
   3  -1 -10   22.60    0.61
   3   1 -10   21.70    0.77
   3   1 -10   22.90    0.62
   2  -1 -10   14.09    0.52
   2  -1 -10   13.69    0.40
   2   1 -10   13.04    0.53
   2   1 -10   13.08    0.41
   1  -1 -10   88.41    2.46
   1  -1 -10   80.65    1.96
   1   1 -10   85.60    2.47
   1   1 -10   82.32    1.99
   0  -1 -10  109.59    2.50
   0  -1 -10  109.33    3.12
   0   1 -10  106.12    2.52
   0   1 -10  102.58    2.67
   0   1 -10  112.18    3.14
   1  -1  10   64.52    1.51
  -1  -1 -10   62.01    1.87
  -1   1 -10   63.97    1.89
  -1   1 -10   60.23    1.58
   1   1  10   61.50    1.48
   2  -1  10   61.26    1.45
  -2  -1 -10   57.79    1.57
  -2  -1 -10   62.44    1.82
   2   1  10   60.15    1.42
  -2   1 -10   59.49    1.83
  -2   1 -10   58.03    1.55
   3  -1  10   19.95    0.56
  -3  -1 -10   19.97    0.63
  -3  -1 -10   19.55    0.74
  -3   1 -10   19.69    0.76
  -3   1 -10   19.71    0.61
   3   1  10   19.72    0.53
  -4  -1 -10    1.21    0.18
   4  -1  10    1.00    0.14
  -4  -1 -10    0.78    0.21
  -4   1 -10    0.77    0.23
   4   1  10    1.02    0.12
  -4   1 -10    1.07    0.17
   5  -1  10    9.05    0.35
  -5  -1 -10    8.31    0.49
  -5  -1 -10    8.67    0.42
   5   1  10    8.95    0.32
  -5   1 -10    8.39    0.41
  -5   1 -10    8.42    0.51
  -6  -1 -10    9.38    0.54
   6  -1  10   10.41    0.38
  -6  -1 -10    9.47    0.46
  -6   1 -10   10.03    0.59
   6   1  10   10.11    0.37
  -6   1 -10    8.61    0.46
  -7  -1 -10    8.75    0.48
   7  -1  10    8.57    0.38
  -7  -1 -10    7.35    0.52
   7   1  10    8.82    0.36
  -7   1 -10    7.88    0.47
  -7   1 -10    7.41    0.60
   8  -1  10    0.18    0.17
  -8  -1 -10    0.32    0.24
  -8   1 -10    0.26    0.26
  -8   1 -10   -0.02    0.30
   9  -1  10    1.01    0.21
  -9  -1 -10    1.11    0.31
  -9   1 -10    0.80    0.32
  10  -1  10    0.12    0.20
 -10  -1 -10    0.19    0.30
 -10   1 -10    0.23    0.32
 -11  -1 -10    0.38    0.34
 -11   1 -10    0.03    0.37
 -12  -1 -10   -0.05    0.38
 -13  -1 -10    1.25    0.47
  15  -2 -10    0.16    0.30
  15   2 -10   -0.33    0.28
  14  -2 -10   -0.01    0.27
  14   2 -10    0.13    0.26
  13  -2 -10    0.62    0.26
  13   2 -10    0.31    0.25
  12  -2 -10    0.69    0.24
  12   2 -10    0.79    0.24
  11  -2 -10    3.63    0.30
  11   2 -10    3.68    0.30
  10  -2 -10    2.93    0.27
  10   2 -10    2.99    0.26
   9  -2 -10   23.47    0.71
   9   2 -10   23.06    0.71
   8  -2 -10   32.78    0.91
   8   2 -10   34.31    0.92
   7  -2 -10   23.78    0.80
   7  -2 -10   22.67    0.67
   7   2 -10   24.63    0.69
   6  -2 -10   21.88    0.63
   6  -2 -10   21.88    0.76
   6   2 -10   22.44    0.64
   6   2 -10   22.00    0.74
   5  -2 -10   49.28    1.22
   5  -2 -10   50.49    1.50
   5   2 -10   49.25    1.50
   5   2 -10   49.19    1.24
   4  -2 -10   24.08    0.80
   4  -2 -10   23.28    0.63
   4   2 -10   23.91    0.65
   4   2 -10   22.75    0.79
   3  -2 -10    7.68    0.39
   3  -2 -10    7.20    0.27
   3   2 -10    7.31    0.30
   3   2 -10    7.12    0.38
   2  -2 -10    1.34    0.11
   2  -2 -10    1.08    0.17
   2   2 -10    1.23    0.18
   2   2 -10    1.21    0.14
   1  -2 -10   12.16    0.50
   1  -2 -10   11.31    0.35
   1   2 -10   12.83    0.52
   1   2 -10   12.43    0.40
   0  -2 -10   19.06    0.68
   0  -2 -10   17.46    0.48
   0   2 -10   19.32    0.70
   0   2 -10   18.06    0.53
   1  -2  10   22.97    0.65
  -1  -2 -10   22.33    0.79
  -1   2 -10   23.27    0.82
   1   2  10   22.04    0.58
  -1   2 -10   23.04    0.62
  -2  -2 -10    6.63    0.32
  -2  -2 -10    6.00    0.37
   2  -2  10    6.37    0.29
  -2   2 -10    6.77    0.41
  -2   2 -10    6.58    0.28
   2   2  10    6.03    0.22
  -3  -2 -10    3.81    0.28
  -3  -2 -10    3.20    0.27
   3  -2  10    3.54    0.24
  -3   2 -10    3.16    0.30
  -3   2 -10    3.39    0.24
   3   2  10    3.58    0.18
  -4  -2 -10    1.17    0.21
   4  -2  10    1.19    0.16
  -4  -2 -10    1.58    0.20
  -4   2 -10    1.26    0.19
   4   2  10    1.43    0.12
  -4   2 -10    1.19    0.25
   5  -2  10    0.54    0.14
  -5  -2 -10    0.38    0.17
  -5  -2 -10    0.50    0.21
  -5   2 -10    0.61    0.19
  -5   2 -10    0.59    0.24
   5   2  10    0.44    0.11
  -6  -2 -10    8.69    0.51
   6  -2  10    8.14    0.37
  -6  -2 -10    7.54    0.43
  -6   2 -10    7.45    0.45
  -6   2 -10    8.59    0.59
   6   2  10    8.90    0.32
   7  -2  10    3.64    0.26
  -7  -2 -10    2.96    0.33
  -7  -2 -10    3.46    0.33
  -7   2 -10    3.00    0.39
  -7   2 -10    3.19    0.34
  -8  -2 -10    1.62    0.29
   8  -2  10    1.65    0.22
  -8   2 -10    1.30    0.31
  -8   2 -10    1.39    0.36
  -9  -2 -10   -0.18    0.25
   9  -2  10    0.46    0.21
  -9   2 -10   -0.13    0.29
 -10  -2 -10    2.31    0.38
  10  -2  10    2.19    0.28
 -11  -2 -10    0.15    0.33
  11  -2  10    0.00    0.22
 -12  -2 -10    0.28    0.37
 -13  -2 -10    0.45    0.43
  15   3 -10   17.76    0.74
  14  -3 -10   19.83    0.76
  14   3 -10   19.33    0.74
  13  -3 -10   16.69    0.67
  13   3 -10   16.22    0.65
  12  -3 -10   20.15    0.72
  12   3 -10   21.51    0.73
  11  -3 -10   18.36    0.64
  11   3 -10   18.22    0.65
  10  -3 -10    0.19    0.19
 -10  -3  10    0.12    0.25
  10   3 -10    0.14    0.18
   9  -3 -10    2.84    0.25
  -9  -3  10    3.47    0.33
   9   3 -10    3.32    0.26
  -8  -3  10    5.92    0.39
   8  -3 -10    5.78    0.32
   8   3 -10    6.06    0.33
   7  -3 -10    2.42    0.25
   7  -3 -10    1.81    0.18
  -7  -3  10    2.14    0.22
   7   3 -10    2.30    0.21
  -6  -3  10    6.07    0.33
   6  -3 -10    6.27    0.40
   6  -3 -10    6.26    0.29
   6   3 -10    6.84    0.36
   6   3 -10    6.54    0.31
   5  -3 -10   28.91    0.97
   5  -3 -10   29.29    0.77
  -5  -3  10   29.23    0.83
   5   3 -10   29.06    0.79
   5   3 -10   29.43    0.96
   4  -3 -10  136.34    3.19
  -4  -3  10  136.03    3.45
   4  -3 -10  141.44    3.98
   4   3 -10  138.80    3.97
   3  -3 -10  157.00    3.64
   3  -3 -10  157.39    4.53
   3   3 -10  159.16    4.53
   3   3 -10  160.42    3.69
   2  -3 -10  116.45    2.80
   2  -3 -10  124.06    3.52
   2   3 -10  125.09    3.53
   2   3 -10  121.75    2.86
   1  -3 -10  350.30   10.03
   1  -3 -10  345.16    8.08
   1   3 -10  361.74    8.14
   1   3 -10  371.24   10.06
   0  -3 -10  298.76    8.63
   0  -3 -10  303.69    6.93
   0   3 -10  306.01    7.00
   0   3 -10  317.39    8.67
   1  -3  10   93.15    2.16
  -1  -3 -10   88.63    2.64
  -1   3 -10   93.69    2.69
   1   3  10   85.16    2.07
   2  -3  10   79.35    1.92
  -2  -3 -10   81.21    2.36
   2   3  10   76.93    1.82
  -2   3 -10   80.43    2.41
  -3  -3 -10   71.39    1.92
   3  -3  10   71.93    1.75
  -3  -3 -10   72.64    2.15
  -3   3 -10   73.00    2.22
   3   3  10   69.32    1.65
  -4  -3 -10   29.72    0.93
   4  -3  10   29.65    0.83
  -4  -3 -10   30.46    1.03
   4   3  10   30.66    0.75
  -4   3 -10   31.22    1.13
  -5  -3 -10   41.49    1.20
   5  -3  10   41.33    1.08
  -5  -3 -10   39.65    1.32
  -5   3 -10   40.42    1.41
  -6  -3 -10   40.61    1.21
  -6  -3 -10   40.84    1.33
   6  -3  10   38.94    1.07
  -6   3 -10   40.17    1.44
   7  -3  10    0.90    0.19
  -7  -3 -10    0.57    0.25
  -7  -3 -10    1.10    0.25
   8  -3  10    4.07    0.30
  -8  -3 -10    3.96    0.37
   9  -3  10   -0.04    0.20
  -9  -3 -10    0.38    0.27
 -10  -3 -10    0.06    0.29
  10  -3  10    0.14    0.22
  11  -3  10   -0.17    0.23
 -11  -3 -10   -0.60    0.31
  12  -3  10    0.95    0.29
 -12  -3 -10    1.36    0.42
 -13  -3 -10    2.85    0.51
  15   4 -10    0.44    0.30
  14  -4 -10    0.19    0.28
  14   4 -10    0.51    0.28
  13  -4 -10    9.89    0.52
  13   4 -10    8.55    0.50
  12  -4 -10    8.96    0.47
 -12  -4  10    7.93    0.59
  12   4 -10    9.21    0.47
  11  -4 -10    4.10    0.33
 -11  -4  10    4.50    0.42
  11   4 -10    4.41    0.34
  10  -4 -10   47.03    1.27
 -10  -4  10   48.05    1.43
  10   4 -10   47.32    1.28
  -9  -4  10   24.66    0.83
   9  -4 -10   23.17    0.72
   9   4 -10   23.31    0.73
   8  -4 -10   71.88    1.81
  -8  -4  10   74.05    1.99
   8  -4 -10   74.44    2.23
   8   4 -10   73.53    1.83
   7  -4 -10   70.20    1.73
  -7  -4  10   71.31    1.89
   7  -4 -10   69.84    2.15
   7   4 -10   71.62    1.76
  -6  -4  10  148.81    3.66
   6  -4 -10  144.37    4.18
   6  -4 -10  144.78    3.37
   6   4 -10  140.05    3.39
   5  -4 -10  158.58    3.71
   5  -4 -10  162.03    4.63
  -5  -4  10  161.98    4.02
   5   4 -10  160.10    3.75
  -4  -4  10   60.67    1.56
   4  -4 -10   62.10    1.87
   4  -4 -10   62.25    1.46
   4   4 -10   60.49    1.51
   4   4 -10   58.78    1.85
   3  -4 -10    8.07    0.27
   3  -4 -10    7.22    0.43
  -3  -4  10    7.79    0.26
   3   4 -10    8.91    0.46
   3   4 -10    7.28    0.33
   2  -4 -10  114.04    2.66
   2  -4 -10  113.03    3.37
   2   4 -10  115.97    2.73
   2   4 -10  119.89    3.39
   1  -4 -10   18.95    0.49
   1  -4 -10   19.02    0.72
   1   4 -10   18.76    0.57
   1   4 -10   20.44    0.76
   0  -4 -10    0.28    0.17
   0  -4 -10    0.22    0.06
   0   4 -10    0.18    0.19
   0   4 -10    0.20    0.12
  -1  -4 -10   22.05    0.81
   1  -4  10   21.58    0.65
  -1   4 -10   23.75    0.87
   2  -4  10   23.83    0.68
  -2  -4 -10   21.98    0.82
  -2   4 -10   22.64    0.89
   3  -4  10   43.63    1.13
  -3  -4 -10   43.79    1.39
  -3  -4 -10   41.44    1.25
  -3   4 -10   44.73    1.48
  -4  -4 -10   39.25    1.17
   4  -4  10   40.14    1.05
  -4  -4 -10   39.23    1.28
  -4   4 -10   38.74    1.38
  -5  -4 -10    6.23    0.46
  -5  -4 -10    8.33    0.44
   5  -4  10    8.32    0.38
   6  -4  10   30.67    0.88
  -6  -4 -10   30.59    1.08
  -6  -4 -10   31.19    1.00
  -7  -4 -10   63.10    1.81
  -7  -4 -10   63.84    1.99
   7  -4  10   63.89    1.62
   8  -4  10   11.28    0.48
  -8  -4 -10   11.08    0.57
  -9  -4 -10    4.54    0.42
   9  -4  10    4.47    0.34
 -10  -4 -10    2.22    0.37
  10  -4  10    1.02    0.26
  11  -4  10    0.95    0.28
 -11  -4 -10    0.93    0.36
 -12  -4 -10   -0.03    0.37
  12  -4  10    0.13    0.27
  13  -4  10   -0.09    0.29
  15   5 -10    0.15    0.30
  14  -5 -10   -0.26    0.27
 -14  -5  10   -0.16    0.39
  14   5 -10   -0.16    0.26
 -13  -5  10   -0.21    0.34
  13  -5 -10    0.13    0.26
  13   5 -10    0.47    0.26
 -12  -5  10   -0.13    0.30
  12  -5 -10   -0.10    0.23
  12   5 -10    0.12    0.22
 -11  -5  10   -0.29    0.26
  11  -5 -10   -0.21    0.20
  11   5 -10   -0.13    0.20
  10  -5 -10    6.95    0.39
 -10  -5  10    6.75    0.47
  10   5 -10    6.56    0.38
   9  -5 -10    1.20    0.21
  -9  -5  10    1.19    0.24
   9   5 -10    1.00    0.21
  -8  -5  10    0.72    0.20
   8  -5 -10    0.47    0.17
   8  -5 -10    0.07    0.23
   8   5 -10    0.97    0.19
  -7  -5  10    0.12    0.16
   7  -5 -10   -0.07    0.13
   7  -5 -10   -0.11    0.22
   7   5 -10   -0.04    0.15
   6  -5 -10   12.31    0.43
   6  -5 -10   12.94    0.63
  -6  -5  10   12.98    0.46
   6   5 -10   12.51    0.46
   5  -5 -10   19.43    0.55
   5  -5 -10   18.95    0.78
  -5  -5  10   19.63    0.59
   5   5 -10   18.66    0.60
   4  -5 -10    0.02    0.09
  -4  -5  10   -0.09    0.08
   4  -5 -10   -0.14    0.18
   4   5 -10   -0.18    0.12
   3  -5 -10    8.97    0.31
  -3  -5  10    9.40    0.30
   3  -5 -10    9.70    0.51
   3   5 -10    9.50    0.38
   2  -5 -10    2.86    0.17
   2  -5 -10    3.20    0.30
  -2  -5  10    3.17    0.15
   2   5 -10    3.47    0.23
   1  -5 -10   14.74    0.63
   1  -5 -10   14.69    0.39
   1   5 -10   14.18    0.48
   0  -5 -10    1.62    0.10
   0  -5 -10    1.76    0.24
   0   5 -10    1.73    0.18
  -1  -5 -10   12.80    0.58
   1  -5  10   12.65    0.47
  -2  -5 -10    0.25    0.19
   2  -5  10    0.35    0.14
  -3  -5 -10    3.48    0.32
   3  -5  10    3.94    0.29
   4  -5  10    7.86    0.38
  -4  -5 -10    7.85    0.45
  -4  -5 -10    8.24    0.48
   5  -5  10    9.63    0.42
  -5  -5 -10    9.06    0.51
  -5  -5 -10    9.16    0.49
   6  -5  10    8.52    0.42
  -6  -5 -10    7.92    0.51
  -6  -5 -10    8.49    0.48
  -7  -5 -10    4.42    0.37
   7  -5  10    4.94    0.35
  -7  -5 -10    3.91    0.37
   8  -5  10    0.03    0.20
  -8  -5 -10   -0.18    0.24
  -9  -5 -10    2.02    0.35
   9  -5  10    2.36    0.30
  10  -5  10    2.89    0.33
 -10  -5 -10    3.65    0.42
 -11  -5 -10    3.31    0.44
  11  -5  10    2.63    0.34
  12  -5  10    0.82    0.31
 -12  -5 -10    0.88    0.41
  13  -5  10    0.03    0.30
 -14  -6  10    0.56    0.40
  14  -6 -10    1.51    0.34
  14   6 -10    0.88    0.30
  13  -6 -10    5.37    0.42
 -13  -6  10    4.83    0.51
  13   6 -10    4.83    0.40
  12  -6 -10    8.07    0.46
 -12  -6  10    7.95    0.57
  12   6 -10    7.30    0.45
 -11  -6  10   15.62    0.72
  11  -6 -10   18.44    0.65
  11   6 -10   16.72    0.63
 -10  -6  10   15.88    0.66
  10  -6 -10   15.15    0.58
  10   6 -10   15.53    0.59
  -9  -6  10   17.36    0.67
   9  -6 -10   17.38    0.60
   9   6 -10   16.90    0.61
   8  -6 -10   71.07    2.20
   8  -6 -10   69.17    1.73
  -8  -6  10   69.40    1.88
   8   6 -10   67.70    1.75
   7  -6 -10   61.73    2.01
  -7  -6  10   63.58    1.70
   7  -6 -10   64.01    1.57
   7   6 -10   62.10    1.60
  -6  -6  10   91.64    2.34
   6  -6 -10   90.87    2.16
   6  -6 -10   89.73    2.76
   6   6 -10   88.81    2.20
   5  -6 -10  115.99    2.73
  -5  -6  10  118.34    2.96
   5  -6 -10  114.34    3.46
   5   6 -10  116.80    2.79
  -4  -6  10   42.67    1.13
   4  -6 -10   42.81    1.06
   4  -6 -10   42.71    1.44
   4   6 -10   41.74    1.12
  -3  -6  10   43.28    1.16
   3  -6 -10   43.10    1.47
   3  -6 -10   44.98    1.08
   3   6 -10   46.41    1.17
   2  -6 -10   47.91    1.13
   2  -6 -10   45.44    1.54
  -2  -6  10   47.56    1.23
   2   6 -10   48.03    1.23
   1  -6 -10   25.56    0.98
   1  -6 -10   27.33    0.65
   1   6 -10   26.47    0.76
   0  -6 -10   21.05    0.83
   1  -6  10   16.84    0.57
  -1  -6 -10   17.29    0.72
   2  -6  10    1.52    0.19
  -2  -6 -10    1.74    0.26
  -3  -6 -10    3.54    0.33
   3  -6  10    3.43    0.26
   4  -6  10    8.53    0.40
  -4  -6 -10    8.58    0.50
  -4  -6 -10    8.80    0.50
  -5  -6 -10    9.85    0.53
   5  -6  10    9.69    0.44
  -5  -6 -10   10.48    0.56
   6  -6  10   16.88    0.61
  -6  -6 -10   17.18    0.70
  -6  -6 -10   16.41    0.73
   7  -6  10   11.13    0.49
  -7  -6 -10   11.65    0.59
   8  -6  10    2.52    0.29
  -8  -6 -10    2.42    0.35
   9  -6  10    5.52    0.41
  -9  -6 -10    6.22    0.50
 -10  -6 -10    0.18    0.32
  10  -6  10    0.47    0.26
  11  -6  10    0.33    0.28
 -11  -6 -10    0.25    0.35
 -12  -6 -10    2.11    0.46
  12  -6  10    2.04    0.35
  14  -7 -10   18.16    0.77
  14   7 -10   17.53    0.74
  13  -7 -10   14.93    0.66
  13   7 -10   13.88    0.63
  12  -7 -10   14.57    0.62
 -12  -7  10   15.11    0.73
  12   7 -10   14.28    0.62
  11  -7 -10   14.98    0.60
 -11  -7  10   14.18    0.67
  11   7 -10   13.70    0.58
 -10  -7  10    8.49    0.51
  10  -7 -10    8.64    0.44
  10   7 -10    7.98    0.44
  -9  -7  10    1.21    0.25
   9  -7 -10    1.66    0.24
   9   7 -10    1.40    0.24
  -8  -7  10    1.05    0.22
   8  -7 -10    0.70    0.30
   8  -7 -10    1.19    0.20
   8   7 -10    1.27    0.22
   7  -7 -10    3.29    0.40
  -7  -7  10    4.27    0.32
   7  -7 -10    4.04    0.29
   7   7 -10    3.99    0.30
   6  -7 -10   18.79    0.57
  -6  -7  10   19.05    0.61
   6  -7 -10   17.15    0.83
   6   7 -10   17.79    0.61
   5  -7 -10   55.79    1.34
   5  -7 -10   52.43    1.78
  -5  -7  10   54.92    1.45
   5   7 -10   52.19    1.39
   4  -7 -10   19.65    0.88
   4  -7 -10   22.02    0.59
   4   7 -10   21.28    0.67
   3  -7 -10   65.20    2.17
   3  -7 -10   71.08    1.63
   3   7 -10   69.78    1.72
   2  -7 -10   61.13    1.40
   2  -7 -10   56.37    1.90
   2   7 -10   59.48    1.50
   1  -7 -10  120.38    3.62
   1   7 -10  123.30    2.91
   0  -7  10  121.46    2.90
   0  -7 -10  120.00    3.59
  -1  -7 -10  119.81    3.59
   1  -7  10  121.81    2.91
  -2  -7 -10   75.46    2.36
   2  -7  10   77.97    1.92
   3  -7  10   33.72    0.96
  -3  -7 -10   33.30    1.18
   4  -7  10    1.01    0.20
  -4  -7 -10    1.10    0.27
   5  -7  10    1.07    0.22
  -5  -7 -10    0.79    0.26
  -5  -7 -10    1.17    0.28
   6  -7  10    1.38    0.25
  -6  -7 -10    1.17    0.28
  -6  -7 -10    0.88    0.28
   7  -7  10    8.98    0.46
  -7  -7 -10    8.95    0.56
   8  -7  10    5.07    0.38
  -8  -7 -10    4.64    0.44
  -9  -7 -10    0.07    0.29
   9  -7  10   -0.20    0.24
  10  -7  10    0.71    0.28
 -10  -7 -10    0.91    0.35
  11  -7  10    1.45    0.33
 -11  -7 -10    1.07    0.38
  12  -7  10    1.88    0.36
  14   8 -10    0.38    0.30
  13  -8 -10    0.00    0.29
  13   8 -10    0.20    0.28
  12  -8 -10   -0.18    0.25
  12   8 -10    0.28    0.26
  11  -8 -10    0.12    0.24
  11   8 -10    0.14    0.24
  10  -8 -10    2.67    0.29
  10   8 -10    2.75    0.30
   9  -8 -10    8.88    0.44
   9   8 -10    9.26    0.46
   8  -8 -10   14.89    0.53
   8  -8 -10   14.23    0.80
   8   8 -10   13.70    0.55
   7  -8 -10   14.24    0.49
   7  -8 -10   12.39    0.76
   7   8 -10   13.98    0.53
   6  -8 -10    5.09    0.48
   6  -8 -10    5.26    0.30
   6   8 -10    6.05    0.36
   5  -8 -10   -0.15    0.27
   5  -8 -10    0.36    0.13
   5   8 -10    0.15    0.17
   4  -8 -10    0.13    0.27
   4  -8 -10    0.68    0.13
   4   8 -10    0.55    0.18
   3  -8 -10    1.57    0.14
   3  -8 -10    0.86    0.30
   3   8 -10    1.10    0.19
   2  -8 -10    1.89    0.32
   2   8 -10    2.11    0.22
   1  -8 -10    0.71    0.26
   1   8 -10    0.75    0.17
   0  -8 -10   19.50    0.85
   0  -8  10   19.56    0.66
  -1  -8 -10    5.67    0.48
   1  -8  10    4.27    0.33
   2  -8  10    5.12    0.35
  -2  -8 -10    5.76    0.49
   3  -8  10   35.23    1.01
  -3  -8 -10   34.94    1.25
  -4  -8 -10   10.86    0.61
   4  -8  10   10.28    0.47
  -5  -8 -10    5.39    0.43
   5  -8  10    5.07    0.37
  -5  -8 -10    5.25    0.44
  -6  -8 -10   12.63    0.64
   6  -8  10   12.95    0.54
  -6  -8 -10   12.62    0.67
  -7  -8 -10    5.85    0.48
   7  -8  10    6.79    0.43
  -8  -8 -10    0.41    0.29
   8  -8  10    0.19    0.24
  -9  -8 -10   -0.34    0.29
   9  -8  10   -0.10    0.26
  10  -8  10    0.57    0.29
 -10  -8 -10    0.31    0.34
 -11  -8 -10    0.90    0.40
  11  -8  10    0.90    0.33
  14   9 -10    3.30    0.41
  13  -9 -10    2.66    0.37
  13   9 -10    2.61    0.37
  12  -9 -10    1.24    0.31
  12   9 -10    0.59    0.28
  11  -9 -10    0.66    0.27
  11   9 -10    0.70    0.27
  10  -9 -10    1.92    0.28
  10   9 -10    2.73    0.31
   9  -9 -10    1.49    0.25
   9   9 -10    1.77    0.27
   8  -9 -10    0.18    0.19
   8  -9 -10    0.22    0.33
   8   9 -10    0.24    0.21
   7  -9 -10   -0.06    0.32
   7  -9 -10   -0.18    0.16
   7   9 -10    0.09    0.19
   6  -9 -10    0.45    0.16
   6  -9 -10    0.48    0.33
   6   9 -10    0.17    0.19
   5  -9 -10   17.30    0.88
   5  -9 -10   18.10    0.55
   5   9 -10   16.80    0.61
   4  -9 -10    0.76    0.14
   4  -9 -10    0.89    0.32
   4   9 -10    0.52    0.19
   3  -9 -10    7.70    0.60
   3   9 -10    8.31    0.41
   2  -9 -10   22.71    0.98
   2   9 -10   23.30    0.73
   1  -9 -10   18.86    0.87
  -1  -9  10   18.73    0.65
   0  -9 -10    5.91    0.54
   0  -9  10    6.84    0.39
  -1  -9 -10   54.13    1.83
   1  -9  10   56.04    1.47
   2  -9  10   20.72    0.70
  -2  -9 -10   21.69    0.92
   3  -9  10    4.29    0.33
  -3  -9 -10    4.69    0.43
   4  -9  10    7.25    0.41
  -4  -9 -10    6.13    0.53
  -5  -9 -10    3.74    0.42
  -5  -9 -10    3.87    0.41
   5  -9  10    3.97    0.33
   6  -9  10    3.09    0.32
  -6  -9 -10    2.57    0.38
  -6  -9 -10    2.41    0.37
   7  -9  10   18.93    0.71
  -7  -9 -10   18.05    0.82
  -8  -9 -10    7.58    0.56
   8  -9  10    8.14    0.48
  -9  -9 -10    7.32    0.59
   9  -9  10    7.16    0.49
 -10  -9 -10    4.81    0.52
  10  -9  10    4.61    0.43
  11  -9  10    1.58    0.36
  13 -10 -10    5.92    0.47
  13  10 -10    5.76    0.47
  12 -10 -10    9.92    0.57
  12  10 -10   10.53    0.58
  11 -10 -10   16.56    0.66
  11  10 -10   15.38    0.67
  10 -10 -10   17.52    0.66
  10  10 -10   17.22    0.69
   9 -10 -10   32.41    1.39
   9 -10 -10   35.23    1.00
   9  10 -10   32.35    1.01
   8 -10 -10   49.29    1.81
   8 -10 -10   50.56    1.32
   8  10 -10   47.08    1.35
   7 -10 -10   53.57    1.37
   7 -10 -10   51.35    1.88
   7  10 -10   52.11    1.43
   6 -10 -10   37.99    1.46
   6 -10 -10   38.23    1.02
   6  10 -10   35.89    1.07
   5 -10 -10   11.39    0.75
   5  10 -10   11.48    0.50
   4 -10 -10   10.51    0.73
   4  10 -10   12.07    0.50
   3 -10 -10   17.31    0.89
   3  10 -10   18.27    0.63
   2 -10 -10   14.81    0.82
   2  10 -10   16.09    0.58
  -1 -10  10   17.76    0.65
   1 -10 -10   18.76    0.90
   0 -10  10    0.34    0.19
   0 -10 -10    0.24    0.29
   1 -10  10   -0.10    0.17
  -1 -10 -10   -0.09    0.28
   2 -10  10    2.15    0.27
  -2 -10 -10    2.46    0.38
  -3 -10 -10    9.28    0.65
   3 -10  10    9.11    0.46
  -4 -10 -10   13.43    0.73
   4 -10  10   14.45    0.58
  -5 -10 -10    7.78    0.59
   5 -10  10    7.68    0.45
   6 -10  10    2.41    0.31
  -6 -10 -10    2.15    0.38
  -6 -10 -10    2.64    0.39
  -7 -10 -10    1.74    0.38
   7 -10  10    1.82    0.31
   8 -10  10    1.95    0.33
  -8 -10 -10    2.97    0.43
   9 -10  10    2.11    0.36
  -9 -10 -10    1.04    0.38
  10 -10  10    2.91    0.39
 -10 -10 -10    1.75    0.42
  12 -11 -10    0.87    0.31
  11 -11 -10    4.19    0.39
  11  11 -10    4.69    0.42
  10 -11 -10    0.28    0.25
  10  11 -10    0.12    0.26
   9 -11 -10    0.39    0.43
   9 -11 -10    0.81    0.25
   9  11 -10    0.26    0.26
   8 -11 -10    6.43    0.40
   8 -11 -10    5.22    0.61
   8  11 -10    5.86    0.43
   7 -11 -10    9.15    0.80
   7 -11 -10   10.26    0.46
   7  11 -10    9.50    0.50
   6 -11 -10   16.89    0.97
   6  11 -10   19.13    0.68
   5 -11 -10    0.72    0.40
   5  11 -10    0.70    0.22
   4 -11 -10    1.62    0.41
   4  11 -10    1.76    0.25
   3 -11 -10    7.39    0.65
   3  11 -10    7.01    0.41
   2 -11 -10    1.52    0.40
  -2 -11  10    1.25    0.25
   1 -11 -10   11.71    0.76
  -1 -11  10   12.34    0.54
   0 -11 -10   12.32    0.78
   0 -11  10   12.90    0.55
  -1 -11 -10    1.33    0.38
   1 -11  10    1.92    0.27
  -2 -11 -10   14.78    0.84
   2 -11  10   15.85    0.61
  -3 -11 -10    8.34    0.64
   3 -11  10    8.17    0.46
  -4 -11 -10    0.95    0.35
   4 -11  10    0.34    0.23
   5 -11  10    0.18    0.23
  -5 -11 -10    0.23    0.33
   6 -11  10    0.37    0.26
  -6 -11 -10    0.57    0.33
  -7 -11 -10    1.74    0.40
   7 -11  10    1.54    0.31
  -8 -11 -10    0.93    0.37
   8 -11  10    0.37    0.29
   9 -11  10    0.99    0.33
  -9 -11 -10    1.29    0.40
  12 -12 -10    3.46    0.40
  11 -12 -10    1.54    0.32
  10 -12 -10    1.19    0.29
  10  12 -10    1.60    0.33
   9 -12 -10    4.47    0.37
   9 -12 -10    4.35    0.62
   9  12 -10    3.92    0.38
   8 -12 -10    9.14    0.82
   8  12 -10    8.63    0.50
   7 -12 -10   10.72    0.87
   7  12 -10   10.38    0.53
   6 -12 -10   15.55    0.98
   6  12 -10   16.11    0.64
   5 -12 -10    0.66    0.43
   5  12 -10    1.21    0.26
   4 -12 -10    1.29    0.43
   4  12 -10    1.58    0.26
   3 -12 -10    5.46    0.60
   2 -12 -10    1.92    0.45
  -2 -12  10    2.31    0.30
  -1 -12  10    6.78    0.43
   1 -12 -10    6.36    0.59
   0 -12  10   26.21    0.85
   0 -12 -10   25.53    1.15
   1 -12  10    8.10    0.47
  -1 -12 -10    8.00    0.67
  -2 -12 -10    0.26    0.35
   2 -12  10   -0.02    0.21
   3 -12  10    9.89    0.51
  -3 -12 -10    9.37    0.73
  -4 -12 -10    9.45    0.72
   4 -12  10    9.85    0.51
  -5 -12 -10   -0.13    0.34
   5 -12  10   -0.03    0.24
   6 -12  10   -0.08    0.25
  -6 -12 -10    0.00    0.32
  -7 -12 -10    0.69    0.36
   7 -12  10   -0.06    0.26
   8 -12  10    0.99    0.32
  -8 -12 -10    0.95    0.40
   9 -12  10    1.79    0.37
  11 -13 -10    9.53    0.55
   9 -13 -10    1.77    0.56
   9  13 -10    1.73    0.33
   8 -13 -10    0.52    0.49
   8  13 -10    1.09    0.29
   7 -13 -10    0.52    0.49
   7  13 -10    0.89    0.27
   6 -13 -10    4.12    0.61
   6  13 -10    4.49    0.37
   5 -13 -10   11.08    0.89
   5  13 -10   10.58    0.53
   4 -13 -10   10.61    0.86
   4  13 -10   11.34    0.53
  -3 -13  10    7.99    0.49
   3 -13 -10    7.13    0.69
   2 -13 -10   12.84    0.88
  -2 -13  10   11.53    0.56
  -1 -13  10   28.11    0.92
   1 -13 -10   27.58    1.26
   0 -13 -10   22.62    1.12
   0 -13  10   23.60    0.81
  -1 -13 -10   19.00    1.00
   1 -13  10   17.85    0.70
  -2 -13 -10   28.14    1.24
   2 -13  10   28.67    0.94
  -3 -13 -10   27.49    1.21
   3 -13  10   25.79    0.89
   4 -13  10   16.16    0.68
  -4 -13 -10   15.79    0.92
   5 -13  10    2.93    0.35
  -5 -13 -10    2.96    0.48
  -6 -13 -10    7.13    0.61
   6 -13  10    5.72    0.45
  -7 -13 -10    4.71    0.54
   7 -13  10    5.04    0.44
   8 -13  10    1.64    0.36
  -8 -13 -10    1.78    0.44
   9 -14 -10    8.14    0.84
   8 -14 -10    9.20    0.87
   8  14 -10    8.46    0.53
   7 -14 -10   15.86    1.12
   7  14 -10   15.93    0.68
   6 -14 -10    6.64    0.75
   6  14 -10    6.65    0.46
   5 -14 -10   11.96    0.96
   5  14 -10   12.92    0.59
  -4 -14  10   27.07    0.92
   4 -14 -10   26.72    1.34
  -3 -14  10   11.42    0.57
   3 -14 -10   10.01    0.87
   2 -14 -10    0.97    0.48
  -2 -14  10    1.31    0.28
  -1 -14  10    0.14    0.24
   1 -14 -10    0.06    0.41
   0 -14 -10    5.79    0.64
   0 -14  10    5.28    0.41
   1 -14  10   10.48    0.55
  -1 -14 -10   10.69    0.84
   2 -14  10   10.87    0.55
  -2 -14 -10    9.80    0.82
   3 -14  10   10.29    0.56
  -3 -14 -10   10.27    0.83
   4 -14  10   21.55    0.82
  -4 -14 -10   22.71    1.13
   5 -14  10    4.62    0.43
  -5 -14 -10    3.39    0.53
   6 -14  10    3.65    0.40
  -6 -14 -10    5.82    0.60
   7 -14  10    3.68    0.41
  -7 -14 -10    3.27    0.51
   9 -15 -10   -0.52    0.55
   8 -15 -10   -1.16    0.50
   7 -15 -10    0.62    0.56
   6 -15 -10    1.72    0.60
   6  15 -10    1.90    0.32
   5 -15 -10    3.50    0.65
   4 -15 -10    3.86    0.66
  -4 -15  10    4.31    0.40
  -3 -15  10    2.99    0.36
   3 -15 -10    3.02    0.61
  -2 -15  10   -0.11    0.25
   2 -15 -10    0.06    0.46
   1 -15 -10    2.58    0.56
  -1 -15  10    3.82    0.38
   0 -15  10    0.19    0.26
   0 -15 -10    0.17    0.46
   1 -15  10    3.74    0.38
  -1 -15 -10    3.47    0.58
  -2 -15 -10    0.11    0.44
   2 -15  10    0.57    0.28
   3 -15  10   -0.02    0.26
  -3 -15 -10   -0.50    0.44
  -4 -15 -10    9.02    0.84
   4 -15  10    8.74    0.55
   5 -15  10    2.87    0.39
   6 -15  10    5.98    0.49
   7 -16 -10    2.13    0.67
   6 -16 -10    3.30    0.71
   5 -16 -10   11.44    1.06
  -4 -16  10    6.12    0.47
   4 -16 -10    4.52    0.72
  -3 -16  10    1.08    0.31
   3 -16 -10    1.15    0.57
   2 -16 -10    4.14    0.67
  -2 -16  10    5.41    0.44
   1 -16 -10    5.37    0.71
  -1 -16  10    5.15    0.43
   0 -16 -10    4.64    0.67
   0 -16  10    4.01    0.41
   1 -16  10    3.21    0.38
  -1 -16 -10    3.45    0.61
  -2 -16 -10   -0.07    0.48
   2 -16  10    0.41    0.29
   3 -16  10   -0.34    0.27
  -3 -16 -10   -0.25    0.47
   4 -16  10    0.71    0.32
  -4 -16 -10   -0.22    0.48
   4 -17 -10    1.36    0.66
  -3 -17  10    8.16    0.56
   3 -17 -10    6.59    0.85
  -2 -17  10    5.80    0.47
   2 -17 -10    5.71    0.78
  -1 -17  10   12.73    0.67
   1 -17 -10   13.63    1.09
   0 -17  10   10.97    0.64
   0 -17 -10   13.52    1.08
  -1 -17 -10    6.43    0.78
   1 -17  10    8.64    0.58
   2 -17  10    4.15    0.44
  -2 -17 -10    4.32    0.69
   3 -17  10    2.84    0.41
  -3 -17 -10    2.72    0.64
  -4 -17 -10   -0.19    0.53
  -1 -18  10    2.64    0.39
   0 -18  10    3.30    0.42
  15   0 -11   -0.29    0.28
  14   0 -11    0.11    0.27
  13   0 -11   -0.31    0.23
  12   0 -11    0.31    0.23
  11   0 -11    0.02    0.19
  10   0 -11    0.47    0.19
   9   0 -11    0.27    0.17
   8   0 -11    0.23    0.14
   7   0 -11    0.14    0.13
   7   0 -11    0.19    0.14
   6   0 -11    0.17    0.12
   6   0 -11    0.28    0.14
   5   0 -11   -0.13    0.14
   5   0 -11    0.14    0.11
   4   0 -11   -0.13    0.09
   4   0 -11    0.09    0.13
   3   0 -11    0.10    0.09
   3   0 -11    0.05    0.14
   2   0 -11    0.05    0.13
   2   0 -11    0.02    0.09
   1   0 -11   -0.11    0.13
   1   0 -11    0.04    0.09
   0   0 -11   -0.06    0.15
   0   0 -11    0.04    0.09
  -1   0 -11   -0.02    0.09
   1   0  11    0.08    0.09
  -1   0 -11    0.07    0.16
   2   0  11    0.03    0.09
  -2   0 -11   -0.05    0.17
  -2   0 -11    0.05    0.10
  -3   0 -11   -0.03    0.17
   3   0  11   -0.04    0.10
  -3   0 -11   -0.05    0.11
   4   0  11   -0.06    0.10
  -4   0 -11   -0.28    0.19
  -4   0 -11   -0.13    0.13
   5   0  11   -0.01    0.11
  -5   0 -11   -0.10    0.16
  -5   0 -11   -0.39    0.21
  -6   0 -11   -0.14    0.18
   6   0  11   -0.04    0.13
  -6   0 -11   -0.27    0.23
  -7   0 -11   -0.62    0.27
  -7   0 -11   -0.30    0.21
   7   0  11    0.07    0.15
  -8   0 -11    0.03    0.29
  -8   0 -11   -0.02    0.24
   8   0  11   -0.17    0.16
  -9   0 -11   -0.16    0.26
 -10   0 -11    0.27    0.33
 -11   0 -11    0.10    0.37
 -12   0 -11    0.02    0.40
 -13   0 -11   -0.01    0.46
  15  -1 -11    0.09    0.30
  15   1 -11   -0.38    0.28
  14  -1 -11    0.15    0.27
  14   1 -11    0.52    0.28
  13  -1 -11    0.26    0.26
  13   1 -11   -0.04    0.24
  12  -1 -11    7.01    0.43
  12   1 -11    7.33    0.44
  11  -1 -11    1.51    0.25
  11   1 -11    2.05    0.26
  10  -1 -11    2.37    0.25
  10   1 -11    2.11    0.25
   9  -1 -11   25.79    0.77
   9   1 -11   26.37    0.77
   8  -1 -11   -0.13    0.14
   8   1 -11    0.29    0.15
   7  -1 -11    4.71    0.31
   7  -1 -11    4.84    0.28
   7   1 -11    4.92    0.29
   6  -1 -11    0.42    0.15
   6  -1 -11    0.22    0.12
   6   1 -11    0.08    0.12
   6   1 -11    0.17    0.14
   5  -1 -11   46.57    1.39
   5  -1 -11   44.77    1.14
   5   1 -11   45.24    1.40
   5   1 -11   45.85    1.15
   4  -1 -11    5.22    0.32
   4  -1 -11    5.26    0.25
   4   1 -11    5.31    0.27
   4   1 -11    4.97    0.33
   3  -1 -11    3.32    0.29
   3  -1 -11    3.35    0.20
   3   1 -11    3.32    0.23
   3   1 -11    3.27    0.25
   2  -1 -11   -0.05    0.13
   2  -1 -11    0.14    0.09
   2   1 -11    0.00    0.14
   2   1 -11    0.05    0.09
   1  -1 -11    0.93    0.17
   1  -1 -11    1.27    0.12
   1   1 -11    1.16    0.13
   1   1 -11    1.04    0.19
   0  -1 -11   40.42    1.25
   0  -1 -11   40.56    0.98
   0   1 -11   40.59    1.00
   0   1 -11   37.35    1.01
   0   1 -11   39.55    1.27
  -1  -1 -11   12.08    0.44
   1  -1  11   12.80    0.42
  -1  -1 -11   13.82    0.55
  -1   1 -11   13.95    0.57
  -1   1 -11   12.23    0.39
   1   1  11   12.62    0.39
   2  -1  11   13.89    0.43
  -2  -1 -11   12.67    0.56
  -2  -1 -11   13.81    0.47
   2   1  11   13.07    0.40
  -2   1 -11   12.56    0.42
  -2   1 -11   13.26    0.58
  -3  -1 -11    5.74    0.40
   3  -1  11    5.86    0.28
  -3  -1 -11    5.82    0.32
   3   1  11    6.05    0.25
  -3   1 -11    6.32    0.42
  -3   1 -11    6.01    0.30
  -4  -1 -11   18.88    0.64
  -4  -1 -11   19.00    0.77
   4  -1  11   19.91    0.57
   4   1  11   19.44    0.54
  -4   1 -11   19.44    0.63
  -4   1 -11   18.93    0.78
   5  -1  11    9.56    0.36
  -5  -1 -11    9.81    0.44
  -5  -1 -11    8.01    0.50
   5   1  11    9.20    0.33
  -5   1 -11    8.64    0.42
  -5   1 -11    9.00    0.54
   6  -1  11    0.64    0.16
  -6  -1 -11    0.12    0.24
  -6  -1 -11    0.29    0.20
  -6   1 -11    0.36    0.27
  -6   1 -11    0.34    0.21
   6   1  11    0.47    0.14
   7  -1  11   33.21    0.90
  -7  -1 -11   31.95    1.18
  -7  -1 -11   33.21    1.03
  -7   1 -11   29.95    1.03
  -7   1 -11   32.62    1.22
  -8  -1 -11    2.90    0.33
   8  -1  11    3.32    0.26
  -8   1 -11    3.11    0.42
  -8   1 -11    3.06    0.36
   9  -1  11   10.27    0.46
  -9  -1 -11   10.60    0.59
  -9   1 -11   10.95    0.60
 -10  -1 -11   23.29    0.91
 -10   1 -11   22.38    0.94
 -11  -1 -11   15.70    0.79
 -11   1 -11   13.88    0.81
 -12  -1 -11    8.69    0.70
 -13  -1 -11   13.57    0.86
  15  -2 -11    4.69    0.44
  15   2 -11    4.33    0.43
  14  -2 -11    0.42    0.30
  14   2 -11    1.24    0.31
  13  -2 -11    4.56    0.40
  13   2 -11    4.85    0.38
  12  -2 -11    9.15    0.49
  12   2 -11   10.05    0.49
  11  -2 -11   -0.02    0.20
  11   2 -11    0.16    0.20
  10  -2 -11    0.07    0.18
  10   2 -11    0.15    0.18
   9  -2 -11   31.26    0.89
   9   2 -11   30.77    0.89
   8  -2 -11    5.76    0.32
   8   2 -11    6.29    0.33
   7  -2 -11    6.40    0.37
   7  -2 -11    6.01    0.30
   7   2 -11    6.34    0.32
   6  -2 -11    3.33    0.24
   6  -2 -11    3.39    0.31
   6   2 -11    3.59    0.30
   6   2 -11    3.51    0.24
   5  -2 -11   -0.21    0.09
   5  -2 -11   -0.17    0.14
   5   2 -11   -0.08    0.14
   5   2 -11   -0.08    0.11
   4  -2 -11    0.16    0.15
   4  -2 -11    0.13    0.10
   4   2 -11    0.19    0.12
   4   2 -11    0.11    0.14
   3  -2 -11   30.27    0.95
   3  -2 -11   28.05    0.74
   3   2 -11   28.30    0.95
   3   2 -11   27.68    0.77
   2  -2 -11    8.66    0.30
   2  -2 -11    9.55    0.44
   2   2 -11    9.11    0.44
   2   2 -11    9.51    0.35
   1  -2 -11   12.43    0.37
   1  -2 -11   12.50    0.52
   1   2 -11   12.63    0.42
   1   2 -11   12.78    0.54
   0  -2 -11   19.51    0.53
   0  -2 -11   19.50    0.72
   0   2 -11   20.00    0.75
   0   2 -11   20.72    0.58
  -1  -2 -11    0.47    0.16
   1  -2  11    0.51    0.13
  -1   2 -11    0.61    0.10
  -1   2 -11    0.55    0.19
   1   2  11    0.75    0.10
  -2  -2 -11    5.01    0.36
   2  -2  11    5.54    0.28
  -2  -2 -11    5.15    0.31
  -2   2 -11    4.72    0.26
   2   2  11    5.01    0.21
  -2   2 -11    5.04    0.39
   3  -2  11   53.91    1.31
  -3  -2 -11   51.26    1.43
  -3  -2 -11   52.03    1.62
   3   2  11   51.34    1.24
  -3   2 -11   50.58    1.39
  -3   2 -11   53.34    1.67
  -4  -2 -11   29.93    1.02
  -4  -2 -11   28.67    0.88
   4  -2  11   28.43    0.79
  -4   2 -11   28.84    0.87
   4   2  11   29.41    0.73
  -4   2 -11   28.07    1.05
  -5  -2 -11   59.88    1.67
  -5  -2 -11   62.89    1.90
   5  -2  11   60.98    1.51
  -5   2 -11   59.21    1.67
  -5   2 -11   60.55    1.95
  -6  -2 -11   62.24    1.75
  -6  -2 -11   64.19    1.97
   6  -2  11   61.60    1.56
  -6   2 -11   62.26    1.75
  -6   2 -11   62.68    2.03
   7  -2  11   13.64    0.49
  -7  -2 -11   13.46    0.59
  -7  -2 -11   13.74    0.67
  -7   2 -11   12.79    0.61
  -7   2 -11   12.91    0.76
  -8  -2 -11    0.19    0.24
   8  -2  11    0.17    0.18
  -8   2 -11    0.24    0.32
  -8   2 -11    0.20    0.28
  -9  -2 -11    3.07    0.37
   9  -2  11    2.49    0.27
  -9   2 -11    1.90    0.39
 -10  -2 -11    0.34    0.31
  10  -2  11    0.28    0.22
 -11  -2 -11   -0.06    0.34
 -12  -2 -11    0.53    0.40
  15   3 -11    2.39    0.37
  14  -3 -11    0.25    0.29
  14   3 -11    0.21    0.28
  13  -3 -11    0.34    0.27
  13   3 -11    0.57    0.27
  12  -3 -11    0.93    0.26
  12   3 -11    1.35    0.26
  11  -3 -11    5.27    0.38
  11   3 -11    5.94    0.38
  10  -3 -11   18.09    0.63
  10   3 -11   18.73    0.64
   9  -3 -11    1.21    0.21
   9   3 -11    1.38    0.21
   8  -3 -11    0.23    0.17
   8   3 -11    0.53    0.17
   7  -3 -11    2.55    0.27
   7  -3 -11    3.33    0.24
   7   3 -11    2.93    0.23
   6  -3 -11    1.90    0.24
   6  -3 -11    1.51    0.17
   6   3 -11    1.94    0.20
   6   3 -11    2.23    0.22
   5  -3 -11   -0.36    0.15
   5  -3 -11   -0.16    0.10
   5   3 -11   -0.06    0.12
   5   3 -11    0.13    0.15
   4  -3 -11    8.71    0.45
   4  -3 -11    8.41    0.31
   4   3 -11    8.91    0.45
   4   3 -11    8.42    0.35
   3  -3 -11    5.73    0.36
   3  -3 -11    5.15    0.23
   3   3 -11    6.18    0.39
   3   3 -11    5.58    0.28
   2  -3 -11    3.81    0.33
   2  -3 -11    3.38    0.19
   2   3 -11    3.73    0.24
   2   3 -11    3.89    0.33
   1  -3 -11   51.54    1.24
   1  -3 -11   51.62    1.61
   1   3 -11   52.68    1.31
   1   3 -11   52.67    1.63
   0  -3 -11   34.75    1.16
   0  -3 -11   34.64    0.86
   0   3 -11   35.79    0.93
   0   3 -11   37.31    1.20
   1  -3  11   17.24    0.54
  -1  -3 -11   16.55    0.65
   1   3  11   15.88    0.44
  -1   3 -11   17.22    0.70
   2  -3  11   24.38    0.70
  -2  -3 -11   25.10    0.86
  -2   3 -11   23.51    0.91
   2   3  11   23.59    0.60
  -3  -3 -11    7.12    0.43
  -3  -3 -11    7.30    0.38
   3  -3  11    6.78    0.34
  -3   3 -11    7.38    0.51
   3   3  11    7.05    0.24
  -4  -3 -11    7.14    0.44
   4  -3  11    7.54    0.36
  -4  -3 -11    8.26    0.41
  -4   3 -11    7.96    0.56
   5  -3  11    2.32    0.22
  -5  -3 -11    3.15    0.28
  -5  -3 -11    2.19    0.28
  -5   3 -11    2.35    0.35
   6  -3  11   19.80    0.63
  -6  -3 -11   20.05    0.72
  -6  -3 -11   19.73    0.80
  -6   3 -11   17.36    0.89
   7  -3  11    4.27    0.32
  -7  -3 -11    4.88    0.40
  -7  -3 -11    4.07    0.36
  -7   3 -11    4.65    0.48
   8  -3  11    0.17    0.19
  -8  -3 -11   -0.16    0.23
   9  -3  11    4.10    0.33
  -9  -3 -11    4.76    0.43
 -10  -3 -11    3.92    0.43
  10  -3  11    4.19    0.35
  11  -3  11    2.96    0.33
 -11  -3 -11    2.51    0.43
 -12  -3 -11    3.99    0.51
  15   4 -11    1.62    0.35
  14  -4 -11    0.13    0.29
  14   4 -11    0.42    0.28
  13  -4 -11   -0.02    0.25
  13   4 -11   -0.03    0.25
  12  -4 -11    1.24    0.28
  12   4 -11    1.27    0.27
 -11  -4  11   16.03    0.74
  11  -4 -11   16.33    0.61
  11   4 -11   15.94    0.61
 -10  -4  11    5.64    0.46
  10  -4 -11    5.13    0.35
  10   4 -11    5.11    0.36
  -9  -4  11    3.68    0.33
   9  -4 -11    3.79    0.28
   9   4 -11    3.04    0.27
  -8  -4  11   12.49    0.52
   8  -4 -11   11.30    0.44
   8   4 -11   11.56    0.46
   7  -4 -11    7.66    0.48
  -7  -4  11    7.63    0.39
   7  -4 -11    7.84    0.35
   7   4 -11    7.16    0.36
   6  -4 -11    3.27    0.31
   6  -4 -11    3.27    0.24
  -6  -4  11    3.92    0.28
   6   4 -11    3.62    0.27
   5  -4 -11   12.25    0.42
   5  -4 -11   13.22    0.59
  -5  -4  11   12.94    0.44
   5   4 -11   13.01    0.58
   5   4 -11   13.21    0.46
   4  -4 -11   28.16    0.76
  -4  -4  11   29.22    0.79
   4  -4 -11   29.89    1.01
   4   4 -11   29.39    0.81
   4   4 -11   29.52    1.02
   3  -4 -11    9.42    0.49
   3  -4 -11    9.09    0.31
   3   4 -11    9.35    0.37
   3   4 -11    8.89    0.49
   2  -4 -11    6.79    0.25
   2  -4 -11    7.25    0.44
   2   4 -11    6.60    0.32
   2   4 -11    6.52    0.45
   1  -4 -11    0.09    0.17
   1  -4 -11    0.17    0.08
   1   4 -11   -0.05    0.11
   1   4 -11    0.16    0.19
   0  -4 -11    1.20    0.09
   0  -4 -11    0.78    0.20
   0   4 -11    0.72    0.15
   0   4 -11    0.66    0.22
  -1  -4 -11   10.04    0.49
   1  -4  11   10.24    0.40
   1   4  11    8.87    0.27
  -1   4 -11   11.38    0.57
  -2  -4 -11   50.88    1.63
   2  -4  11   52.87    1.34
  -2   4 -11   52.77    1.71
   3  -4  11   16.37    0.55
  -3  -4 -11   16.52    0.63
  -3  -4 -11   16.56    0.68
  -3   4 -11   16.28    0.76
  -4  -4 -11   10.64    0.49
   4  -4  11   10.04    0.42
  -4  -4 -11   10.42    0.53
  -4   4 -11    9.57    0.62
   5  -4  11    0.33    0.17
  -5  -4 -11    0.42    0.22
  -5  -4 -11    0.57    0.21
  -5   4 -11    0.48    0.30
  -6  -4 -11    0.34    0.21
   6  -4  11    0.31    0.18
  -6  -4 -11    0.28    0.23
   7  -4  11    0.73    0.20
  -7  -4 -11    0.61    0.26
  -7  -4 -11    0.50    0.24
  -8  -4 -11    0.95    0.28
   8  -4  11    0.64    0.22
  -9  -4 -11   -0.25    0.27
   9  -4  11    0.07    0.22
  10  -4  11    0.59    0.25
 -10  -4 -11    0.36    0.31
  11  -4  11    0.02    0.25
 -11  -4 -11   -0.06    0.34
 -12  -4 -11    0.07    0.39
  12  -4  11    0.33    0.28
  14  -5 -11    0.14    0.30
  14   5 -11    0.40    0.28
  13  -5 -11    0.00    0.26
 -13  -5  11    0.36    0.37
  13   5 -11   -0.04    0.25
 -12  -5  11    0.47    0.32
  12  -5 -11    0.45    0.25
  12   5 -11    0.25    0.24
 -11  -5  11    0.08    0.27
  11  -5 -11    0.02    0.21
  11   5 -11   -0.19    0.20
  10  -5 -11    0.52    0.21
 -10  -5  11    0.43    0.25
  10   5 -11    0.31    0.20
  -9  -5  11    0.03    0.21
   9  -5 -11    0.07    0.18
   9   5 -11    0.05    0.18
  -8  -5  11   10.45    0.47
   8  -5 -11    9.22    0.58
   8  -5 -11    9.47    0.41
   8   5 -11    9.26    0.42
   7  -5 -11    3.23    0.35
  -7  -5  11    3.13    0.26
   7  -5 -11    3.50    0.25
   7   5 -11    3.50    0.27
  -6  -5  11    0.89    0.16
   6  -5 -11    0.80    0.25
   6  -5 -11    0.66    0.15
   6   5 -11    0.94    0.18
   5  -5 -11   17.73    0.75
   5  -5 -11   17.10    0.52
  -5  -5  11   17.35    0.54
   5   5 -11   17.32    0.57
   4  -5 -11   41.98    1.42
   4  -5 -11   43.54    1.07
   4   5 -11   44.63    1.14
   3  -5 -11    7.55    0.28
   3  -5 -11    6.96    0.47
   3   5 -11    7.53    0.35
   2  -5 -11    0.36    0.09
   2  -5 -11    0.37    0.20
   2   5 -11    0.49    0.15
   1  -5 -11   27.65    1.02
   1  -5 -11   29.69    0.72
   1   5 -11   29.77    0.82
   1   5 -11   29.91    1.07
   0  -5 -11   39.98    1.33
   0   5 -11   41.15    1.39
  -1  -5 -11    3.18    0.30
   1  -5  11    3.14    0.25
  -1   5 -11    2.64    0.33
  -2  -5 -11    0.62    0.21
   2  -5  11    0.59    0.16
  -3  -5 -11    1.80    0.26
   3  -5  11    1.79    0.21
  -4  -5 -11   13.49    0.58
  -4  -5 -11   13.99    0.62
   4  -5  11   13.03    0.50
  -5  -5 -11   19.94    0.73
   5  -5  11   18.98    0.63
  -5  -5 -11   18.59    0.76
  -6  -5 -11   12.22    0.57
  -6  -5 -11   12.65    0.63
   6  -5  11   12.23    0.50
  -7  -5 -11   16.65    0.71
   7  -5  11   15.97    0.60
  -7  -5 -11   17.42    0.75
   8  -5  11   16.71    0.63
  -8  -5 -11   17.79    0.74
   9  -5  11   10.32    0.51
  -9  -5 -11   10.14    0.61
  10  -5  11   13.04    0.59
 -10  -5 -11   12.99    0.69
 -11  -5 -11   14.46    0.76
  11  -5  11   13.76    0.63
 -12  -5 -11   16.45    0.85
  12  -5  11   15.36    0.69
  14  -6 -11    0.71    0.32
  14   6 -11    0.59    0.29
  13  -6 -11   -0.11    0.27
  13   6 -11   -0.19    0.25
  12  -6 -11   -0.24    0.23
  12   6 -11    0.17    0.24
  11  -6 -11    1.91    0.28
  11   6 -11    1.94    0.28
  10  -6 -11    8.43    0.43
  10   6 -11    9.45    0.46
   9  -6 -11    0.46    0.19
   9   6 -11    0.25    0.20
   8  -6 -11    2.16    0.35
   8  -6 -11    2.16    0.23
   8   6 -11    2.21    0.25
   7  -6 -11    2.30    0.34
   7  -6 -11    2.64    0.22
   7   6 -11    2.27    0.24
   6  -6 -11    0.28    0.25
   6  -6 -11    0.14    0.13
   6   6 -11    0.18    0.16
   5  -6 -11    3.78    0.24
   5  -6 -11    3.47    0.37
   5   6 -11    4.19    0.30
   4  -6 -11    9.13    0.55
   4  -6 -11    9.22    0.33
   4   6 -11    8.96    0.40
   3  -6 -11    0.48    0.10
   3  -6 -11    0.23    0.22
   3   6 -11    0.18    0.15
   2  -6 -11   -0.11    0.20
   2  -6 -11    0.09    0.08
   2   6 -11    0.09    0.13
   1  -6 -11    6.24    0.47
   1   6 -11    6.87    0.34
   0  -6 -11    4.70    0.38
   1  -6  11    2.19    0.22
  -1  -6 -11    1.68    0.28
  -2  -6 -11    6.95    0.48
   2  -6  11    7.97    0.38
   3  -6  11    2.79    0.25
  -3  -6 -11    2.94    0.32
  -4  -6 -11    3.87    0.36
  -4  -6 -11    3.73    0.35
   4  -6  11    3.92    0.29
  -5  -6 -11   28.25    1.04
   5  -6  11   29.36    0.87
  -5  -6 -11   28.19    0.97
  -6  -6 -11   15.87    0.73
  -6  -6 -11   17.65    0.71
   6  -6  11   16.09    0.60
  -7  -6 -11    0.00    0.26
  -7  -6 -11    0.16    0.26
   7  -6  11    0.15    0.21
  -8  -6 -11    0.74    0.29
   8  -6  11    0.45    0.25
   9  -6  11    1.28    0.28
  -9  -6 -11    0.53    0.32
  10  -6  11    2.73    0.34
 -10  -6 -11    2.25    0.40
  11  -6  11    4.02    0.40
 -11  -6 -11    3.80    0.49
  12  -6  11    3.13    0.39
  14  -7 -11    1.30    0.35
  14   7 -11    1.61    0.34
  13  -7 -11    0.24    0.30
  13   7 -11    0.64    0.28
  12  -7 -11    1.68    0.31
  12   7 -11    2.22    0.32
  11  -7 -11    0.72    0.25
  11   7 -11    0.70    0.25
  10  -7 -11    0.35    0.22
  10   7 -11    0.37    0.22
   9  -7 -11    1.99    0.25
   9   7 -11    1.69    0.25
   8  -7 -11    1.36    0.21
   8  -7 -11    1.03    0.33
   8   7 -11    1.96    0.24
   7  -7 -11    0.14    0.15
   7  -7 -11   -0.15    0.26
   7   7 -11   -0.22    0.17
   6  -7 -11    1.46    0.32
   6  -7 -11    2.15    0.20
   6   7 -11    1.53    0.22
   5  -7 -11    0.04    0.25
   5  -7 -11    0.10    0.13
   5   7 -11   -0.02    0.16
   4  -7 -11    3.05    0.22
   4  -7 -11    2.18    0.33
   4   7 -11    2.33    0.23
   3  -7 -11   26.60    1.04
   3  -7 -11   28.09    0.70
   3   7 -11   25.57    0.78
   2  -7 -11   32.68    1.19
   2   7 -11   33.30    0.93
   1  -7 -11    7.61    0.53
   1   7 -11    8.12    0.38
   0  -7  11   15.53    0.56
   0  -7 -11   14.50    0.70
  -1  -7 -11    1.54    0.29
   1  -7  11    1.99    0.22
   2  -7  11    0.28    0.18
  -2  -7 -11    0.36    0.24
   3  -7  11    7.12    0.39
  -3  -7 -11    7.09    0.51
   4  -7  11    1.81    0.24
  -4  -7 -11    1.70    0.30
  -5  -7 -11    0.07    0.24
   5  -7  11    0.26    0.19
  -5  -7 -11    0.00    0.24
   6  -7  11    1.43    0.25
  -6  -7 -11    1.56    0.31
  -6  -7 -11    2.06    0.32
   7  -7  11   13.39    0.57
  -7  -7 -11   13.34    0.67
  -8  -7 -11   13.01    0.67
   8  -7  11   11.93    0.56
  -9  -7 -11    3.96    0.45
  10  -7  11   11.82    0.58
 -10  -7 -11   10.99    0.68
 -11  -7 -11    1.78    0.42
  11  -7  11    2.91    0.38
  14   8 -11    9.58    0.59
  13  -8 -11    7.92    0.53
  13   8 -11    8.29    0.53
  12  -8 -11    6.41    0.46
  12   8 -11    6.90    0.47
  11  -8 -11    6.75    0.45
[truncated: 278,369 more chars]
