# Supplementary material for: Crystal structure of the one-dimensional metal–organic polymer catena-poly[[tris(μ-2,4,6-tri­methyl­benzoato-κ2 O:O′)dizinc]-μ-2,4,6-tri­methyl­benzoato-κ2 O:O′]
Source: Acta Crystallogr E Crystallogr Commun. 2015 Jan 1;71(Pt 1):m14–5. doi: 10.1107/S2056989014027418 (PMC4331921; doi:10.1107/S2056989014027418)
Supplement: Supplementary file 2 [file e-71-00m14-Isup2.hkl]

#
# h,k,l, Fc-squared, Fo-squared, sigma(Fo-squared), status flag
#
data_I
_shelx_title ' Mes_0m in P2(1)/c'
_shelx_refln_list_code          4
_shelx_F_calc_maximum      365.82
_exptl_crystal_F_000      1632.00
_reflns_d_resolution_high  0.7438

loop_
 _space_group_symop_operation_xyz
 'x, y, z'
 '-x, y+1/2, -z+1/2'
 '-x, -y, -z'
 'x, -y-1/2, z-1/2'

_cell_length_a    12.0578
_cell_length_b    14.5824
_cell_length_c    22.2754
_cell_angle_alpha  90.000
_cell_angle_beta  102.360
_cell_angle_gamma  90.000

_shelx_F_squared_multiplier     1.000

loop_
 _refln_index_h
 _refln_index_k
 _refln_index_l
 _refln_F_squared_calc
 _refln_F_squared_meas
 _refln_F_squared_sigma
 _refln_observed_status
   1   0   0     133826.81     126836.44      2164.18 o
   2   0   0      11344.62      10508.84       151.77 o
   3   0   0      90619.54      86239.58      1439.82 o
   4   0   0        690.33       1106.32        33.41 o
   5   0   0       2966.17       3830.94        72.64 o
   6   0   0      16672.09      17057.16       292.95 o
   7   0   0        199.30        233.77        18.63 o
   8   0   0         67.31        147.30        33.41 o
   9   0   0         25.54        101.52        32.13 o
  10   0   0        420.88        642.84       116.94 o
  11   0   0       1829.79       1929.74        56.73 o
  12   0   0        942.36       1013.34        70.04 o
  13   0   0        920.61       1056.33        59.11 o
  14   0   0       1331.11       1445.71        71.96 o
  15   0   0        362.06        343.11        46.26 o
   1   1   0       1288.34       1278.24        26.45 o
   2   1   0      13340.53      13116.57       182.09 o
   3   1   0      20848.46      20221.37       246.18 o
   4   1   0       3237.48       2918.44        35.92 o
   5   1   0       5619.59       5037.60        73.21 o
   6   1   0      12551.11      11938.20       147.50 o
   7   1   0      11366.61      11147.21       140.03 o
   8   1   0       5572.34       5343.53        73.86 o
   9   1   0       3338.98       3054.44        48.99 o
  10   1   0       4564.28       4574.27        76.45 o
  11   1   0       1514.79       1583.31        48.49 o
  12   1   0       1100.60       1145.35        36.36 o
  13   1   0        671.60        744.85        32.76 o
  14   1   0         67.71        122.89        26.35 o
  15   1   0          2.19        -16.06        25.44 o
   0   2   0      60886.66      63258.97      1440.57 o
   1   2   0       1904.50       1906.46        34.07 o
   2   2   0       3318.28       3167.79        41.69 o
   3   2   0        903.51        733.17        13.92 o
   4   2   0        949.41       1097.06        18.43 o
   5   2   0       1998.29       1732.87        26.96 o
   6   2   0       7317.07       7099.55        91.95 o
   7   2   0         44.06         50.54        10.06 o
   8   2   0         23.84         30.15        11.21 o
   9   2   0         70.93         60.66        13.09 o
  10   2   0          7.31         25.87        14.40 o
  11   2   0          5.13         -7.00        15.51 o
  12   2   0          8.50          9.63        17.82 o
  13   2   0         17.39          7.71        24.70 o
  14   2   0          7.25          1.21        21.47 o
  15   2   0          1.72         14.14        37.27 o
   1   3   0      16232.17      16637.15       268.51 o
   2   3   0        375.77        346.80        11.01 o
   3   3   0        150.86         96.12         8.72 o
   4   3   0       3926.33       3245.65        44.53 o
   5   3   0       7209.07       6407.33        83.33 o
   6   3   0       8020.74       7869.84       101.51 o
   7   3   0      22398.45      21307.33       294.11 o
   8   3   0      18679.99      18209.99       254.13 o
   9   3   0      11139.01      11514.93       167.19 o
  10   3   0       7499.62       7227.59       117.44 o
  11   3   0       3008.73       3066.07        64.24 o
  12   3   0       1064.75       1190.51        37.48 o
  13   3   0        350.91        420.07        28.44 o
  14   3   0        322.22        306.92        39.84 o
  15   3   0         49.92         43.69        39.84 o
   0   4   0      97994.44     100664.86      2287.43 o
   1   4   0      31076.96      31299.20       502.05 o
   2   4   0      20575.32      20617.27       336.72 o
   3   4   0      16136.92      15350.15       251.41 o
   4   4   0       3352.00       2918.61        41.63 o
   5   4   0       3904.46       3691.46        51.48 o
   6   4   0       5524.10       5480.38        73.58 o
   7   4   0       2609.11       2519.52        45.07 o
   8   4   0        445.76        461.93        20.13 o
   9   4   0         24.42         19.43        12.87 o
  10   4   0       2607.10       2500.73        50.25 o
  11   4   0       1359.44       1343.68        65.85 o
  12   4   0        524.38        547.75        42.48 o
  13   4   0        679.52        671.06        87.38 o
  14   4   0        437.14        381.49        37.28 o
   1   5   0        638.93        661.17        19.02 o
   2   5   0       1510.89       1693.45        31.11 o
   3   5   0       2577.86       2734.36        45.41 o
   4   5   0         56.43         62.06         7.37 o
   5   5   0        873.20        891.13        19.88 o
   6   5   0       1385.53       1390.68        26.18 o
   7   5   0        584.07        531.56        31.09 o
   8   5   0        233.81        221.39        20.68 o
   9   5   0        519.23        476.23        21.01 o
  10   5   0         16.42         -1.98        14.26 o
  11   5   0          0.44        -15.77        15.77 o
  12   5   0         79.84         86.53        26.54 o
  13   5   0          0.77        -22.87        25.88 o
  14   5   0         28.31         22.33        29.23 o
   0   6   0      11249.85      10933.40       255.73 o
   1   6   0      23296.54      22668.68       520.45 o
   2   6   0      14976.36      14722.11       228.31 o
   3   6   0       9035.59       8867.11       135.42 o
   4   6   0       2948.94       2654.88        46.17 o
   5   6   0       3780.20       3510.64        51.32 o
   6   6   0       3827.05       3688.44        54.16 o
   7   6   0       3894.15       3806.75        63.51 o
   8   6   0       1189.34       1229.99        31.39 o
   9   6   0       1279.95       1113.68        31.28 o
  10   6   0         70.09         99.98        17.16 o
  11   6   0          3.46         14.73        22.50 o
  12   6   0        512.11        514.08        36.73 o
  13   6   0        599.47        556.50        54.62 o
  14   6   0        348.89        432.19        87.38 o
   1   7   0        510.02        542.41        19.99 o
   2   7   0       1317.39       1314.65        28.67 o
   3   7   0       1812.86       1545.38        31.89 o
   4   7   0       5508.75       5301.59        83.09 o
   5   7   0      12992.11      13091.51       167.26 o
   6   7   0       5741.19       5580.38        77.67 o
   7   7   0      10008.04       9755.50       143.01 o
   8   7   0       6662.39       6379.69        99.09 o
   9   7   0       3658.92       3664.14        64.78 o
  10   7   0       2303.92       2360.07        64.04 o
  11   7   0       2410.88       2329.72        66.23 o
  12   7   0        953.48        971.85        70.68 o
  13   7   0        291.35        352.86        35.20 o
   0   8   0       9428.37       9256.38       221.03 o
   1   8   0       2159.54       2090.72        44.06 o
   2   8   0       2435.38       2341.60       106.66 o
   3   8   0        560.45        508.75        19.46 o
   4   8   0          5.48        -19.71        25.95 o
   5   8   0          6.66        -15.85        15.85 o
   6   8   0        145.80        117.64        14.28 o
   7   8   0        590.55        477.55        21.96 o
   8   8   0        122.03        133.09        22.49 o
   9   8   0       2381.21       2353.98        63.30 o
  10   8   0       1524.21       1587.74        53.24 o
  11   8   0         68.18         60.12        25.01 o
  12   8   0         50.06         68.11        27.78 o
  13   8   0         90.68        128.54        41.12 o
   1   9   0        327.98        329.33        34.05 o
   2   9   0        692.26        680.50        24.67 o
   3   9   0       3922.72       4100.69        69.24 o
   4   9   0       3655.89       3676.34        63.77 o
   5   9   0       5102.24       5082.68       103.03 o
   6   9   0       3756.75       3695.08        91.29 o
   7   9   0       2327.00       2326.69        61.07 o
   8   9   0        716.65        702.53        62.33 o
   9   9   0       2180.80       2109.91        60.93 o
  10   9   0        412.90        470.43        33.63 o
  11   9   0       1118.51       1168.97        49.94 o
  12   9   0       1214.48       1400.75        71.96 o
  13   9   0        120.89        120.60        54.62 o
   0  10   0      21830.09      21617.49       502.46 o
   1  10   0      22145.60      21836.74       358.47 o
   2  10   0      17341.04      17488.48       285.01 o
   3  10   0       9637.21       9355.01       184.49 o
   4  10   0       3521.62       3302.89        59.99 o
   5  10   0       1572.72       1631.88        50.87 o
   6  10   0        178.96        129.99        21.30 o
   7  10   0        468.76        509.03        52.69 o
   8  10   0        210.73        198.97        25.60 o
   9  10   0          1.02         -8.25        21.58 o
  10  10   0        305.93        335.76        31.79 o
  11  10   0        307.99        329.46        33.85 o
  12  10   0       1149.04       1279.47        55.79 o
   1  11   0          3.24        -11.33        11.33 o
   2  11   0       1614.72       1632.18        39.08 o
   3  11   0       1639.44       1705.12        53.88 o
   4  11   0       3703.69       3727.04        89.38 o
   5  11   0       3414.10       3405.30        83.40 o
   6  11   0        222.16        246.10        25.61 o
   7  11   0       2299.89       2101.09        60.49 o
   8  11   0       1140.47       1146.00        47.18 o
   9  11   0        168.75        188.61        27.78 o
  10  11   0        184.60        169.88        30.19 o
  11  11   0        117.76        136.96        49.48 o
  12  11   0         96.07         30.43        30.26 o
   0  12   0        473.84        696.51        42.41 o
   1  12   0         30.60         54.69        13.99 o
   2  12   0       1605.83       1681.06        74.53 o
   3  12   0       1139.17       1222.70        71.96 o
   4  12   0       1956.98       1785.29        58.17 o
   5  12   0       2922.21       2682.42        73.44 o
   6  12   0        260.46        303.38        28.69 o
   7  12   0        619.58        656.54        37.65 o
   8  12   0        562.73        558.44        37.05 o
   9  12   0        684.51        769.95        43.36 o
  10  12   0        883.55        844.24        46.47 o
  11  12   0        106.97         78.20        39.84 o
   1  13   0         15.81          9.94        20.11 o
   2  13   0        217.07        170.75        24.55 o
   3  13   0        415.10        431.86        32.13 o
   4  13   0       1181.05       1178.24        49.93 o
   5  13   0       4434.00       4338.76       104.12 o
   6  13   0       2764.89       2780.54        73.78 o
   7  13   0       2204.83       2267.55        86.74 o
   8  13   0       1257.01       1304.72        53.71 o
   9  13   0       1293.41       1405.71        90.60 o
  10  13   0        786.73        941.51        59.76 o
  11  13   0        266.51        312.27        59.11 o
   0  14   0       2141.80       2701.22       158.06 o
   1  14   0       1498.09       1619.42        90.41 o
   2  14   0       1074.79       1017.59        48.25 o
   3  14   0       1877.12       1925.92        85.46 o
   4  14   0        842.48        738.24        59.76 o
   5  14   0         31.10          9.00        28.27 o
   6  14   0       1403.43       1398.73       107.30 o
   7  14   0        715.83        667.15        41.37 o
   8  14   0        143.68        202.28        31.78 o
   9  14   0        112.24        116.07        30.87 o
  10  14   0        741.28        917.92        51.96 o
   1  15   0        154.67         79.03        52.05 o
   2  15   0        488.38        359.65        57.23 o
   3  15   0         75.23         62.25        25.88 o
   4  15   0        128.20        105.33        28.49 o
   5  15   0        177.53        124.65        34.70 o
   6  15   0         69.19         66.82        33.41 o
   7  15   0         96.19        103.32        35.98 o
   8  15   0         40.23         40.97        29.33 o
   9  15   0         57.76         56.04        33.41 o
   0  16   0        496.59        570.57        96.38 o
   1  16   0       1343.57       1370.59        89.84 o
   2  16   0       3113.83       3207.99       129.90 o
   3  16   0        260.21        347.26        76.46 o
   4  16   0       1578.91       1723.02       112.44 o
   5  16   0        964.49       1033.65        55.58 o
   6  16   0        113.25        101.80        41.56 o
   7  16   0        183.82        211.84        31.08 o
   8  16   0        460.18        455.33        38.33 o
   1  17   0        503.61        401.89        64.50 o
   2  17   0        119.59         70.47        55.41 o
   3  17   0        738.98        796.72        75.87 o
   4  17   0       2268.43       2290.75       220.39 o
   5  17   0       1648.40       1863.35       161.92 o
   6  17   0        249.46        321.98        52.53 o
   7  17   0        153.26        206.57        59.76 o
   0  18   0         62.55        191.48        87.38 o
   1  18   0        155.12        216.33        62.62 o
   2  18   0         43.83         -9.41        56.25 o
   3  18   0         48.53        -38.72        56.54 o
   2  19   0         32.59         20.56        84.81 o
   3  19   0        174.92        154.21        88.67 o
 -15   1   1        599.14        722.48       122.72 o
 -14   1   1       1385.10       1498.85        49.98 o
 -13   1   1       1460.23       1580.75        47.58 o
 -12   1   1        461.67        506.26        26.64 o
 -11   1   1       2113.54       1971.39        44.71 o
 -10   1   1        767.30        738.75        26.41 o
  -9   1   1        938.42        987.60        32.46 o
  -8   1   1       1819.33       1644.44        38.26 o
  -7   1   1       1538.18       1480.64        45.44 o
  -6   1   1        190.93        217.58        10.41 o
  -5   1   1          3.39          8.80         5.85 o
  -4   1   1       8361.98       8126.83       110.55 o
  -3   1   1      10513.45      10294.53       140.83 o
  -2   1   1      32967.26      33204.96       467.66 o
  -1   1   1         31.44         45.45         3.16 o
   0   1   1       6497.62       6898.56       186.98 o
   1   1   1       5584.20       5562.68        78.17 o
   2   1   1         44.91         58.69         5.10 o
   3   1   1       7737.11       7902.67        88.58 o
   4   1   1       3277.23       3240.97        39.67 o
   5   1   1      16480.56      17603.79       195.06 o
   6   1   1        641.93        723.11        15.93 o
   7   1   1          1.65         10.74        14.65 o
   8   1   1        488.24        465.15        20.20 o
   9   1   1          6.28         -1.88        10.78 o
  10   1   1          2.26        -11.99        11.99 o
  11   1   1        348.08        310.26        21.16 o
  12   1   1        798.13        855.93        32.76 o
  13   1   1        839.45        876.71        35.62 o
  14   1   1        113.49         80.08        33.41 o
  15   1   1        162.64        145.74        32.77 o
 -15   2   1         11.49         17.81        42.41 o
 -14   2   1        205.06        234.66        25.96 o
 -13   2   1        696.30        676.13        53.66 o
 -12   2   1       5745.91       5526.76        93.30 o
 -11   2   1       2609.14       2562.24        51.97 o
 -10   2   1       1910.94       1883.74        41.26 o
  -9   2   1       1566.13       1457.09        34.17 o
  -8   2   1       1390.92       1213.29        29.50 o
  -7   2   1       6941.89       6924.63       102.39 o
  -6   2   1       4108.63       3707.28        78.41 o
  -5   2   1       9642.56       9764.78       137.04 o
  -4   2   1       7855.90       7961.49        99.91 o
  -3   2   1       7688.02       7568.78       107.58 o
  -2   2   1       3217.38       3082.42        70.38 o
  -1   2   1      12783.69      13032.64       210.36 o
   0   2   1         33.99         60.82         7.07 o
   1   2   1      51934.12      55260.37       770.91 o
   2   2   1       3609.75       3410.40        44.87 o
   3   2   1       6440.66       6400.30        80.93 o
   4   2   1          0.86         -4.52         4.52 o
   5   2   1        906.43        919.04        20.65 o
   6   2   1        748.28        878.88        30.57 o
   7   2   1        297.65        199.18        12.74 o
   8   2   1          8.00         -6.01        13.73 o
   9   2   1        169.28        153.72        17.99 o
  10   2   1        349.94        368.20        20.32 o
  11   2   1       2068.98       1951.53        44.27 o
  12   2   1       2313.25       2365.63        51.67 o
  13   2   1        608.00        651.50        30.89 o
  14   2   1        276.97        319.74        44.47 o
  15   2   1        413.23        519.17        52.69 o
 -15   3   1          3.82         -9.00        37.27 o
 -14   3   1          3.09        -10.20        21.27 o
 -13   3   1          2.74        -15.88        21.92 o
 -12   3   1        216.70        186.57        20.71 o
 -11   3   1         40.95         40.37        16.40 o
 -10   3   1         10.87         10.11        13.47 o
  -9   3   1        168.32        180.76        15.55 o
  -8   3   1        299.32        203.40        17.79 o
  -7   3   1       1053.12        983.40        49.90 o
  -6   3   1         60.78         60.12         9.17 o
  -5   3   1       3931.36       4595.92        61.11 o
  -4   3   1       1124.25       1096.88        26.52 o
  -3   3   1        101.25         85.22         6.18 o
  -2   3   1          4.07          6.43         5.45 o
  -1   3   1       1568.16       1689.88        31.80 o
   0   3   1       6748.91       6689.90       110.85 o
   1   3   1        863.09        794.13        23.94 o
   2   3   1       4019.67       4005.72        59.93 o
   3   3   1       3461.93       3484.75        46.84 o
   4   3   1        604.97        522.71        13.38 o
   5   3   1       2863.61       2980.95        42.47 o
   6   3   1        823.58        840.89        20.03 o
   7   3   1        626.48        507.74        20.87 o
   8   3   1       1256.17       1289.84        43.40 o
   9   3   1          4.41         -5.01        12.10 o
  10   3   1        725.83        703.32        27.20 o
  11   3   1          0.91         23.43        19.32 o
  12   3   1         81.89        138.73        20.35 o
  13   3   1         78.62        117.04        21.80 o
  14   3   1          6.66         53.39        35.34 o
  15   3   1         27.83         74.53        39.84 o
 -14   4   1        236.77        252.12        34.20 o
 -13   4   1        314.65        312.02        25.07 o
 -12   4   1        572.89        595.03        28.11 o
 -11   4   1        648.45        667.88        29.04 o
 -10   4   1        703.51        661.95        31.23 o
  -9   4   1       2050.60       2078.03        42.73 o
  -8   4   1       4258.66       4003.60        74.35 o
  -7   4   1       3205.00       2922.42        50.05 o
  -6   4   1       3817.42       3564.93        50.42 o
  -5   4   1       7556.04       7631.64        98.67 o
  -4   4   1       4960.61       4922.01        65.53 o
  -3   4   1       3492.07       3170.49        44.32 o
  -2   4   1       2390.42       2471.63        45.88 o
  -1   4   1      10314.07      10798.46       176.28 o
   0   4   1         66.89         77.65         6.77 o
   1   4   1          4.15          2.97         5.02 o
   2   4   1       4653.21       4452.23        67.12 o
   3   4   1       1246.65       1171.33        43.17 o
   4   4   1        497.64        472.79        15.58 o
   5   4   1        163.49        225.25        16.69 o
   6   4   1        124.80        133.48         9.07 o
   7   4   1         38.56         65.41        10.80 o
   8   4   1        424.32        393.81        29.85 o
   9   4   1         73.29         65.61        29.67 o
  10   4   1          1.91        -18.40        18.40 o
  11   4   1       1585.05       1421.31        38.85 o
  12   4   1       1363.35       1266.74        49.09 o
  13   4   1         82.39         36.82        35.34 o
  14   4   1        142.58        147.43        35.98 o
 -14   5   1       1345.58       1395.41        58.66 o
 -13   5   1       1529.59       1579.07        58.36 o
 -12   5   1       2100.16       2244.16        51.48 o
 -11   5   1       1472.17       1575.72        40.63 o
 -10   5   1       1195.00       1154.11        35.77 o
  -9   5   1        269.60        240.42        17.28 o
  -8   5   1       1061.83        995.37        27.46 o
  -7   5   1       1206.17       1124.11        27.80 o
  -6   5   1        321.20        282.19        11.90 o
  -5   5   1        361.58        288.78        12.51 o
  -4   5   1       2096.61       2048.07        32.64 o
  -3   5   1       3964.91       3923.74        61.58 o
  -2   5   1       4914.08       4551.77        79.51 o
  -1   5   1      14108.79      14096.81       229.90 o
   0   5   1       1404.59       1286.80        28.13 o
   1   5   1          4.74         -9.20         9.20 o
   2   5   1        893.61        954.56        21.27 o
   3   5   1       1676.10       1581.06        29.93 o
   4   5   1        273.11        331.15        18.92 o
   5   5   1         31.16         25.55         7.23 o
   6   5   1         23.10         17.56         7.93 o
   7   5   1       1428.32       1350.74        31.47 o
   8   5   1       1527.47       1506.57        38.36 o
   9   5   1         91.87         95.33        14.52 o
  10   5   1        250.72        201.17        18.05 o
  11   5   1         67.97         46.16        22.23 o
  12   5   1        286.73        225.65        29.33 o
  13   5   1         27.15         18.24        26.82 o
  14   5   1        183.62        137.27        32.71 o
 -14   6   1        295.76        329.48        49.48 o
 -13   6   1        268.14        285.39        33.63 o
 -12   6   1        846.57        919.97        45.34 o
 -11   6   1       4138.27       4084.24        73.07 o
 -10   6   1       6031.05       6143.29        98.83 o
  -9   6   1        476.05        486.86        31.24 o
  -8   6   1        417.26        466.60        21.35 o
  -7   6   1       2795.50       2702.98        48.55 o
  -6   6   1        426.96        393.94        17.99 o
  -5   6   1        384.38        413.60        28.56 o
  -4   6   1       2361.39       2474.96        38.85 o
  -3   6   1        711.45        825.38        24.07 o
  -2   6   1      10846.46      12175.33       201.27 o
  -1   6   1       3287.73       3317.01        59.97 o
   0   6   1       2110.24       2068.59        46.91 o
   1   6   1        810.42        639.54        18.70 o
   2   6   1       1718.70       1550.22        30.62 o
   3   6   1        516.19        457.25        29.44 o
   4   6   1          9.95         21.37         9.58 o
   5   6   1       2963.28       2974.81        45.11 o
   6   6   1       2376.19       2169.21        36.38 o
   7   6   1         62.50         70.00        11.79 o
   8   6   1         28.77          7.18        11.58 o
   9   6   1          2.14          1.09        13.24 o
  10   6   1        838.46        793.93        44.98 o
  11   6   1        117.30        137.54        26.99 o
  12   6   1        338.32        369.54        41.76 o
  13   6   1        485.36        464.24        37.66 o
  14   6   1        310.76        306.69        37.66 o
 -14   7   1        305.00        336.22        37.95 o
 -13   7   1        169.11        230.94        32.71 o
 -12   7   1         28.90         30.89        25.93 o
 -11   7   1        167.74        219.80        41.76 o
 -10   7   1        990.72       1007.62        79.03 o
  -9   7   1         73.56         96.63        15.55 o
  -8   7   1       2779.53       2636.20        50.17 o
  -7   7   1        976.50        969.28        28.05 o
  -6   7   1        876.36        914.89        53.05 o
  -5   7   1       1885.80       1967.96        66.40 o
  -4   7   1       5338.30       5136.69        88.08 o
  -3   7   1       1258.58       1308.14        42.41 o
  -2   7   1       5176.26       5704.77        99.50 o
  -1   7   1        556.01        477.17        19.02 o
   0   7   1          0.09         -0.45         7.68 o
   1   7   1         78.91         37.13         8.22 o
   2   7   1        109.56        132.14        10.46 o
   3   7   1       1233.05       1152.12        38.63 o
   4   7   1       9177.09       9602.96       141.73 o
   5   7   1       4356.89       4287.22        61.91 o
   6   7   1       3070.77       2929.21        46.63 o
   7   7   1       3718.22       3641.79        62.04 o
   8   7   1        484.95        490.13        24.11 o
   9   7   1       2389.21       2299.43        62.21 o
  10   7   1       1564.90       1651.15        53.24 o
  11   7   1         21.30         40.53        43.05 o
  12   7   1        346.67        416.84        55.90 o
  13   7   1        360.63        391.27        37.36 o
 -13   8   1        194.70        201.00        33.35 o
 -12   8   1        206.98        294.49        34.05 o
 -11   8   1       1378.52       1453.59        91.24 o
 -10   8   1       3398.89       3375.23        81.78 o
  -9   8   1       1541.47       1553.91        50.13 o
  -8   8   1       2531.54       2347.13        51.03 o
  -7   8   1       3380.29       3233.85        63.75 o
  -6   8   1       3360.70       3221.09        51.12 o
  -5   8   1       3595.07       3579.99        70.05 o
  -4   8   1       8032.43       7719.40       117.77 o
  -3   8   1       4394.70       4297.25        79.67 o
  -2   8   1        559.72        488.33        42.41 o
  -1   8   1       2468.48       2374.81        49.04 o
   0   8   1         67.35         46.65         9.51 o
   1   8   1          7.30          6.74         8.28 o
   2   8   1       3967.43       4117.87        80.45 o
   3   8   1        451.31        433.63        22.85 o
   4   8   1       3755.78       3903.46        65.65 o
   5   8   1         18.04          9.56         9.65 o
   6   8   1         60.88         46.61        10.80 o
   7   8   1          2.11         -3.58        16.98 o
   8   8   1        712.47        693.28        36.04 o
   9   8   1        246.89        240.96        46.26 o
  10   8   1       1053.64       1091.20        53.33 o
  11   8   1        159.46        135.76        27.78 o
  12   8   1        173.25        195.77        36.62 o
  13   8   1         28.31          7.93        29.02 o
 -13   9   1         51.39         18.96        44.98 o
 -12   9   1       1233.83       1276.64        53.38 o
 -11   9   1       1386.57       1416.84       123.37 o
 -10   9   1         49.73         86.33        39.84 o
  -9   9   1          6.13        -20.31        20.31 o
  -8   9   1        102.12         88.38        26.34 o
  -7   9   1       1332.00       1344.30        39.35 o
  -6   9   1         69.39         33.22        13.24 o
  -5   9   1       1734.70       1700.86        38.94 o
  -4   9   1       2317.93       2300.46        45.55 o
  -3   9   1       4665.34       4626.54        88.68 o
  -2   9   1       6347.77       6233.89       156.78 o
  -1   9   1       3818.25       3974.79       145.86 o
   0   9   1       3637.02       3630.96        69.04 o
   1   9   1        469.89        414.28        29.50 o
   2   9   1        273.36        296.48        16.12 o
   3   9   1        630.84        643.25        21.90 o
   4   9   1       1731.14       1736.38        37.02 o
   5   9   1         96.22         67.67        18.37 o
   6   9   1       1759.60       1623.54        42.12 o
   7   9   1       3981.03       3903.71        87.46 o
   8   9   1         11.17        -18.82        18.82 o
   9   9   1        294.54        259.89        27.99 o
  10   9   1        614.86        635.36        37.65 o
  11   9   1         29.17         39.17        51.40 o
  12   9   1         11.69         -0.04        26.52 o
  13   9   1         50.14        134.93        52.69 o
 -13  10   1         60.22        134.93        52.69 o
 -12  10   1        298.34        300.26        35.20 o
 -11  10   1        995.26       1069.29        64.25 o
 -10  10   1          8.36         25.99        24.33 o
  -9  10   1        423.24        368.23        74.53 o
  -8  10   1        397.96        448.14        30.87 o
  -7  10   1        167.34        134.67        22.50 o
  -6  10   1        189.04        165.85        21.59 o
  -5  10   1         28.61          7.12        12.55 o
  -4  10   1         99.98         75.36        13.59 o
  -3  10   1       1053.39        990.62        44.26 o
  -2  10   1       1620.11       1580.63        44.98 o
  -1  10   1       1908.37       1815.61        43.16 o
   0  10   1       2731.96       2681.27        56.32 o
   1  10   1       2896.04       2670.80        59.77 o
   2  10   1       7311.54       7454.20       117.22 o
   3  10   1       4854.49       4953.96        82.83 o
   4  10   1       2618.64       2454.99        65.38 o
   5  10   1       1296.37       1220.75        44.69 o
   6  10   1       1548.73       1500.94        47.85 o
   7  10   1        393.02        403.89        34.70 o
   8  10   1        988.53        978.40        43.50 o
   9  10   1        375.93        329.04        62.97 o
  10  10   1        500.57        514.62        46.91 o
  11  10   1         20.30         13.71        51.40 o
  12  10   1         59.87         82.99        29.95 o
 -12  11   1        662.80        608.78       100.24 o
 -11  11   1       1486.85       1568.32        58.89 o
 -10  11   1       1362.60       1430.84        54.87 o
  -9  11   1        176.56        190.22        27.44 o
  -8  11   1        369.92        435.51        31.79 o
  -7  11   1        290.42        218.09        29.56 o
  -6  11   1          4.28        -10.46        18.51 o
  -5  11   1        407.26        361.70        41.76 o
  -4  11   1       1463.98       1507.53        37.38 o
  -3  11   1         32.96         20.93        14.02 o
  -2  11   1         25.54         23.31        13.15 o
  -1  11   1         22.49          5.14        11.81 o
   0  11   1        147.80        167.60        15.24 o
   1  11   1          2.11          0.57        12.25 o
   2  11   1         29.17          3.96        17.45 o
   3  11   1        292.93        262.19        24.91 o
   4  11   1        556.89        462.99        50.12 o
   5  11   1        202.32        138.04        23.74 o
   6  11   1         86.96        121.35        22.52 o
   7  11   1        221.02        195.39        25.93 o
   8  11   1        343.44        342.86        30.87 o
   9  11   1        718.96        792.73        43.73 o
  10  11   1        707.12        730.31        42.81 o
  11  11   1        226.71        235.83        39.84 o
  12  11   1         81.35         74.53        50.12 o
 -11  12   1        430.03        511.85        40.62 o
 -10  12   1        304.25        284.30        34.70 o
  -9  12   1        748.76        800.99        43.36 o
  -8  12   1        279.93        286.31        42.41 o
  -7  12   1        629.23        699.03       113.73 o
  -6  12   1       2616.74       2697.40       111.80 o
  -5  12   1       1546.45       1470.98        57.19 o
  -4  12   1        677.48        671.35        66.82 o
  -3  12   1        785.00        756.92        73.89 o
  -2  12   1         71.52         69.06        14.76 o
  -1  12   1          5.01        -16.86        16.86 o
   0  12   1        442.09        378.57        20.36 o
   1  12   1       1663.80       1701.28        55.71 o
   2  12   1        440.50        445.01        30.79 o
   3  12   1        459.33        407.45        30.39 o
   4  12   1        127.81        133.86        24.62 o
   5  12   1        240.48        196.63        27.63 o
   6  12   1         79.26         81.79        22.80 o
   7  12   1        210.83        183.95        40.48 o
   8  12   1          1.20        -13.25        23.16 o
   9  12   1        221.17        257.60        37.27 o
  10  12   1        420.19        395.19        36.96 o
  11  12   1        265.78        207.54        80.96 o
 -11  13   1          2.25          2.46        30.19 o
 -10  13   1        498.53        561.06        40.98 o
  -9  13   1        517.11        599.10        64.25 o
  -8  13   1        692.46        687.37        41.06 o
  -7  13   1       1418.43       1557.18        55.88 o
  -6  13   1       1631.99       1698.31        55.88 o
  -5  13   1       3111.06       3189.20        84.80 o
  -4  13   1       2200.10       2252.49        67.90 o
  -3  13   1        726.48        725.36        40.32 o
  -2  13   1        146.02        134.88        22.52 o
  -1  13   1        622.14        669.44        29.23 o
   0  13   1       1370.97       1373.46        58.47 o
   1  13   1        847.08        782.44        41.77 o
   2  13   1         23.38         18.71        20.11 o
   3  13   1       2158.02       2134.29        65.76 o
   4  13   1        705.14        688.42        40.85 o
   5  13   1        151.37        122.47        27.24 o
   6  13   1        801.87        697.90        39.16 o
   7  13   1       1282.15       1416.42        54.03 o
   8  13   1        899.53        933.68        47.18 o
   9  13   1       1868.82       2026.10        67.85 o
  10  13   1       1543.82       1753.84        86.10 o
 -10  14   1         22.02         -2.77        29.27 o
  -9  14   1        399.92        365.49        33.51 o
  -8  14   1        372.29        412.38        36.39 o
  -7  14   1        640.47        698.86        41.06 o
  -6  14   1        444.90        513.06        43.69 o
  -5  14   1        809.94        837.87        52.69 o
  -4  14   1       1901.09       1961.26       190.83 o
  -3  14   1       2405.46       2574.75        67.86 o
  -2  14   1       1651.63       1692.92        92.20 o
  -1  14   1       3751.25       4218.85       139.43 o
   0  14   1        786.63        787.75        95.10 o
   1  14   1        197.44        184.63        27.91 o
   2  14   1        945.25        949.10        89.31 o
   3  14   1       1569.56       1592.06       149.07 o
   4  14   1        334.71        327.18        33.41 o
   5  14   1       1584.30       1583.95        59.74 o
   6  14   1       1911.83       1923.75        79.67 o
   7  14   1        565.92        646.39        41.06 o
   8  14   1        450.99        489.97        38.59 o
   9  14   1        431.38        422.58        52.69 o
  10  14   1        292.98        293.93        37.65 o
  -9  15   1          5.47         16.34        27.91 o
  -8  15   1          0.27         -8.87        26.18 o
  -7  15   1        405.74        427.09        34.43 o
  -6  15   1        866.60        900.34        59.55 o
  -5  15   1        527.83        545.17        41.38 o
  -4  15   1        215.11        217.89        32.28 o
  -3  15   1         23.12         32.61        46.47 o
  -2  15   1        144.29         42.41        53.97 o
  -1  15   1        251.09        319.86        54.92 o
   0  15   1         23.73         35.50        45.88 o
   1  15   1         59.69         44.98        64.25 o
   2  15   1         84.62         72.32        42.41 o
   3  15   1        833.36        777.81        46.45 o
   4  15   1        238.56        282.73        44.33 o
   5  15   1          3.67        -29.56        29.56 o
   6  15   1        103.75         87.38        34.70 o
   7  15   1         13.55        -16.75        44.98 o
   8  15   1        159.11        133.70        32.11 o
   9  15   1         43.19         22.93        30.87 o
  -8  16   1         63.75         61.59        29.22 o
  -7  16   1          9.69        -24.94        25.93 o
  -6  16   1        291.81        226.13        31.40 o
  -5  16   1         17.54        -35.98        77.10 o
  -4  16   1        226.43        202.77        55.99 o
  -3  16   1        326.06        338.76        59.39 o
  -2  16   1       1570.04       1566.65        97.60 o
  -1  16   1       3222.91       3444.24       271.15 o
   0  16   1       3048.10       3309.89       132.66 o
   1  16   1       5510.71       5925.46       183.10 o
   2  16   1       3352.79       3478.69       186.34 o
   3  16   1       1191.41       1400.73       128.51 o
   4  16   1        412.97        493.95        66.18 o
   5  16   1       1200.90       1312.06        69.39 o
   6  16   1        529.56        566.72        51.40 o
   7  16   1         95.15         99.28        31.11 o
   8  16   1         52.29         46.43        31.79 o
  -7  17   1       1424.46       1480.40       101.52 o
  -6  17   1       1277.88       1497.72       166.42 o
  -5  17   1        703.58        652.82       109.23 o
  -4  17   1        257.62        233.00        60.93 o
  -3  17   1       1949.55       2298.11       115.13 o
  -2  17   1        789.09        757.62        91.88 o
  -1  17   1        428.32        324.41        62.20 o
   0  17   1        245.27        227.11        59.06 o
   1  17   1         23.95         19.14        59.76 o
   2  17   1        391.55        307.38        63.03 o
   3  17   1        417.30        339.12        62.68 o
   4  17   1       1619.33       1749.50       104.07 o
   6  17   1        918.02       1011.04       124.65 o
   7  17   1        881.81       1100.02        71.96 o
  -3  18   1       1072.63       1199.97        93.06 o
  -2  18   1        337.96        269.26        65.84 o
  -1  18   1        280.90        271.54        63.61 o
   0  18   1         11.22          9.05        66.82 o
   1  18   1          1.18         -6.98        54.02 o
   2  18   1         39.06        -15.53        56.79 o
   3  18   1        111.93         35.72        57.65 o
  -3  19   1        256.86        194.05        91.24 o
  -2  19   1        202.14        260.87        95.10 o
   2  19   1         14.18         -7.71        83.53 o
   3  19   1        106.58         73.25        83.53 o
 -15   0   2        149.06        301.99        44.98 o
 -14   0   2        407.47        334.12        43.69 o
 -13   0   2       2327.59       2229.60        83.53 o
 -12   0   2       1651.50       1599.92        66.82 o
 -11   0   2        117.60         16.55        19.83 o
 -10   0   2        445.03        440.12        39.84 o
  -9   0   2         26.99         36.39        16.15 o
  -8   0   2          5.67        -10.24        13.04 o
  -7   0   2        965.89       1138.45        33.64 o
  -6   0   2       4192.32       4564.28        87.09 o
  -5   0   2       6194.15       6604.89       118.00 o
  -4   0   2       3891.24       3858.55       124.01 o
  -3   0   2        105.28        109.65         5.99 o
  -2   0   2       6678.19       6490.84       163.88 o
  -1   0   2      42824.73      46511.28       820.53 o
   0   0   2      48309.02      56737.16      1001.49 o
   1   0   2      82666.57      84583.79      2349.33 o
   2   0   2      60153.27      62345.87       893.29 o
   3   0   2      49126.59      48324.79       691.36 o
   4   0   2      24916.79      24726.43       356.48 o
   5   0   2      20125.06      18694.13       272.32 o
   6   0   2       7075.08       6148.71       131.54 o
   7   0   2       2747.30       2618.33        57.39 o
   8   0   2        408.40        339.21        21.16 o
   9   0   2         39.79         46.01        17.11 o
  10   0   2        108.61        104.00        20.42 o
  11   0   2        316.47        317.80        27.80 o
  12   0   2         19.95         70.18        28.91 o
  13   0   2        345.80        458.77        42.41 o
  14   0   2        488.65        541.02        48.83 o
  15   0   2        309.27        308.42        46.26 o
 -15   1   2         91.08         89.12        32.77 o
 -14   1   2         40.27         87.14        30.84 o
 -13   1   2          3.39         14.05        26.08 o
 -12   1   2          5.71         12.22        20.44 o
 -11   1   2        328.07        292.09        20.50 o
 -10   1   2       1342.34       1274.40        33.40 o
  -9   1   2       2181.65       1975.15        40.51 o
  -8   1   2       3919.10       3750.81        61.82 o
  -7   1   2       1423.74       1219.00        36.54 o
  -6   1   2        155.64         79.53         8.22 o
  -5   1   2        986.39        847.23        23.71 o
  -4   1   2       8465.05       8144.76       153.56 o
  -3   1   2       1055.00        983.43        18.18 o
  -2   1   2      38825.71      39500.13      1173.44 o
  -1   1   2       5018.25       5404.99       145.46 o
   0   1   2       5856.78       6535.67       267.30 o
   1   1   2       1339.34       1368.13        21.03 o
   2   1   2       1705.79       1542.79        19.92 o
   3   1   2       2312.88       2249.37        26.47 o
   4   1   2       4622.66       4672.57        55.16 o
   5   1   2       7233.05       7353.16        85.01 o
   6   1   2       1193.97        875.18        17.83 o
   7   1   2       2178.81       2005.73        34.21 o
   8   1   2       3885.13       3889.41        57.26 o
   9   1   2       2615.62       2612.90        44.09 o
  10   1   2       1365.10       1398.23        32.37 o
  11   1   2       1170.52       1260.56        35.81 o
  12   1   2       1743.33       1891.80        45.76 o
  13   1   2       1316.26       1450.48        42.83 o
  14   1   2        862.73        913.19        38.46 o
  15   1   2        215.95        191.48        42.41 o
 -15   2   2         39.39         71.18        27.70 o
 -14   2   2         11.77        -21.37        21.37 o
 -13   2   2         25.40         26.66        19.68 o
 -12   2   2          2.77        -18.29        23.09 o
 -11   2   2          0.02        -14.69        14.69 o
 -10   2   2         72.26         64.83        14.88 o
  -9   2   2          3.04        -11.71        11.71 o
  -8   2   2          9.90          4.94        10.56 o
  -7   2   2        558.78        491.20        20.06 o
  -6   2   2        644.06        651.13        18.98 o
  -5   2   2        399.92        461.93        17.71 o
  -4   2   2         24.80         36.18         5.99 o
  -3   2   2       2128.95       2080.46        32.73 o
  -2   2   2        626.83        704.25        13.66 o
  -1   2   2      20780.46      22596.29       757.14 o
   0   2   2      14862.29      16288.45       412.88 o
   1   2   2       1987.06       1832.51        38.59 o
   2   2   2        109.50        105.39         4.90 o
   3   2   2        134.76        146.90         6.51 o
   4   2   2        361.03        237.84         9.27 o
   5   2   2       6675.64       6719.86        86.59 o
   6   2   2        501.77        417.34        13.15 o
   7   2   2       1768.05       1684.79        29.87 o
   8   2   2        241.04        298.03        15.77 o
   9   2   2        216.72        203.70        15.78 o
  10   2   2          0.26          7.91        13.86 o
  11   2   2        122.28        100.44        19.94 o
  12   2   2          0.26         36.03        18.04 o
  13   2   2         16.99         50.15        20.34 o
  14   2   2          4.23        -25.70        28.01 o
  15   2   2         64.98        102.81        39.84 o
 -15   3   2        360.02        414.65        31.11 o
 -14   3   2         14.99         11.76        21.70 o
 -13   3   2         10.04         -9.26        19.17 o
 -12   3   2        152.50        183.04        31.07 o
 -11   3   2        126.64        108.55        17.62 o
 -10   3   2        491.63        526.23        29.23 o
  -9   3   2       3999.30       3735.91        64.77 o
  -8   3   2       8016.60       7636.70       113.76 o
  -7   3   2       5875.12       5622.31        85.41 o
  -6   3   2       7254.32       6516.40        95.77 o
  -5   3   2       8755.06       7862.97       100.25 o
  -4   3   2       6521.64       5667.03        73.19 o
  -3   3   2       3342.97       3106.43        47.00 o
  -2   3   2      37580.96      39044.85       625.17 o
  -1   3   2       2691.48       2727.82        42.95 o
   0   3   2        355.59        390.39        28.91 o
   1   3   2       2509.44       2462.24        38.22 o
   2   3   2         70.78         57.59         5.28 o
   3   3   2          4.47          2.63         4.67 o
   4   3   2       3755.03       4102.39        55.21 o
   5   3   2       1315.66       1214.36        22.01 o
   6   3   2       1208.82       1049.99        21.23 o
   7   3   2       4552.42       4180.01        66.73 o
   8   3   2      13510.03      12981.82       184.98 o
   9   3   2       8471.27       8488.31       126.92 o
  10   3   2       5783.01       5918.36        94.72 o
  11   3   2       5514.86       5893.58       124.55 o
  12   3   2       4181.31       4340.69       117.15 o
  13   3   2       1873.53       2122.99       133.65 o
  14   3   2       1236.66       1531.29        60.47 o
  15   3   2        750.06       1034.48        69.39 o
 -15   4   2         22.29         91.24        41.12 o
 -14   4   2         54.07         63.67        22.65 o
 -13   4   2        452.24        429.05        26.87 o
 -12   4   2        538.67        509.90        26.71 o
 -11   4   2         53.51         28.37        16.40 o
 -10   4   2          5.34         10.27        13.85 o
  -9   4   2       1079.82       1093.38        49.32 o
  -8   4   2        235.56        269.01        28.67 o
  -7   4   2        174.16        199.49        15.98 o
  -6   4   2        103.37        117.97        10.17 o
  -5   4   2          0.71          8.66         9.31 o
  -4   4   2        929.00        740.53        17.21 o
  -3   4   2        689.60        576.65        15.64 o
  -2   4   2      17021.01      17321.49       280.78 o
  -1   4   2        175.75        224.15        16.79 o
   0   4   2       4131.55       4132.54        98.20 o
   1   4   2      21104.22      21172.85       602.70 o
   2   4   2       1136.06        948.48        19.53 o
   3   4   2       7885.14       7666.69       111.29 o
   4   4   2      20167.21      19484.74       240.34 o
   5   4   2       7493.85       7103.00        92.44 o
   6   4   2       8118.96       7541.33        98.63 o
   7   4   2       8369.13       8158.11       119.80 o
   8   4   2       6425.06       6316.35        96.86 o
   9   4   2        487.83        489.88        22.44 o
  10   4   2          2.76          8.09        16.14 o
  11   4   2        218.12        232.39        20.39 o
  12   4   2        546.32        547.31        48.19 o
  13   4   2        404.39        412.64        65.54 o
  14   4   2        198.76        192.58        33.51 o
 -14   5   2        167.95        256.82        36.62 o
 -13   5   2        126.50         92.28        21.47 o
 -12   5   2        306.26        334.55        23.82 o
 -11   5   2         85.74         73.27        17.57 o
 -10   5   2        234.47        235.20        18.73 o
  -9   5   2        698.19        669.78        24.94 o
  -8   5   2          0.53         -4.65        15.26 o
  -7   5   2        135.28        115.56        11.84 o
  -6   5   2        222.56        244.36        11.46 o
  -5   5   2       1229.32       1443.80        26.42 o
  -4   5   2        103.44        153.38         9.19 o
  -3   5   2        698.42        896.99        23.63 o
  -2   5   2         14.04         20.70        10.92 o
  -1   5   2       2441.27       2638.04        48.61 o
   0   5   2       1058.46       1149.27        41.10 o
   1   5   2          2.46         10.69         7.17 o
   2   5   2        119.44         90.91         9.77 o
   3   5   2         40.77          2.94         8.70 o
   4   5   2        295.14        411.85        13.82 o
   5   5   2        711.40        689.14        21.52 o
   6   5   2        878.33        901.58        20.79 o
   7   5   2        316.63        281.77        20.37 o
   8   5   2        195.75        182.21        15.01 o
   9   5   2         97.87        106.88        18.12 o
  10   5   2        334.07        263.76        50.12 o
  11   5   2        120.38         96.79        28.27 o
  12   5   2         96.62        103.07        26.85 o
  13   5   2         17.61         14.84        27.47 o
  14   5   2         10.05          1.14        30.17 o
 -14   6   2        127.71        164.17        33.26 o
 -13   6   2         75.95         85.82        29.02 o
 -12   6   2        244.40        231.70        29.02 o
 -11   6   2        236.96        219.09        24.39 o
 -10   6   2         36.97         53.55        16.17 o
  -9   6   2        632.08        528.31        23.02 o
  -8   6   2       1162.02       1103.46        29.31 o
  -7   6   2       1270.27       1233.02        29.79 o
  -6   6   2          7.99        -15.17        23.74 o
  -5   6   2       1141.83        869.76        24.85 o
  -4   6   2       2285.69       2471.69        42.69 o
  -3   6   2       1260.11       1641.63        35.88 o
  -2   6   2       6976.80       6910.76       117.67 o
  -1   6   2      27474.92      27464.88       443.43 o
   0   6   2      18994.34      18488.46       300.76 o
   1   6   2      15675.48      15203.96       217.67 o
   2   6   2      12535.40      11512.72       166.73 o
   3   6   2      13207.95      13227.13       190.09 o
   4   6   2       6047.67       5690.54       112.13 o
   5   6   2       8875.53       8425.94       110.29 o
   6   6   2       3473.04       3220.22        48.54 o
   7   6   2       3000.44       2948.27        51.93 o
   8   6   2       2403.30       2271.72        44.83 o
   9   6   2       2974.85       3032.45        72.64 o
  10   6   2        212.64        234.83        26.52 o
  11   6   2         35.37         -2.60        21.92 o
  12   6   2         99.59        123.73        43.69 o
  13   6   2        229.81        247.52        33.04 o
  14   6   2         28.93         38.55        38.55 o
 -14   7   2         52.17         51.77        30.84 o
 -13   7   2         18.61        -26.52        26.52 o
 -12   7   2         31.02         15.44        25.01 o
 -11   7   2        405.17        465.60        33.35 o
 -10   7   2         32.35         43.87        15.92 o
  -9   7   2        877.71        848.83        28.29 o
  -8   7   2       3578.34       3488.67        61.14 o
  -7   7   2       9098.32       9014.90       133.04 o
  -6   7   2       6056.79       5682.84        78.73 o
  -5   7   2      10189.02       9954.74       129.48 o
  -4   7   2       7400.28       7371.77       111.92 o
  -3   7   2       3402.49       3003.32        58.16 o
  -2   7   2       3242.30       2986.04        57.25 o
  -1   7   2       3208.34       3073.89        80.96 o
   0   7   2       2499.81       2261.83        41.39 o
   1   7   2       3089.83       2893.65        71.71 o
   2   7   2        278.90        352.32        21.60 o
   3   7   2        175.27        264.37        13.96 o
   4   7   2         13.72         -4.80         8.02 o
   5   7   2       6601.79       6474.37        88.03 o
   6   7   2       3743.81       3595.40        54.27 o
   7   7   2        154.76        127.42        19.14 o
   8   7   2       6255.87       5868.48       118.91 o
   9   7   2       2466.29       2444.36        64.59 o
  10   7   2       1538.92       1673.28        82.89 o
  11   7   2       4098.70       4335.70       100.08 o
  12   7   2       4497.05       4686.67       161.28 o
  13   7   2        535.31        533.79        44.33 o
 -13   8   2        354.21        464.42        38.90 o
 -12   8   2        456.61        411.22        35.47 o
 -11   8   2          8.81          3.68        23.57 o
 -10   8   2        645.74        671.37        37.12 o
  -9   8   2         82.94        103.44        18.32 o
  -8   8   2        118.36        138.10        16.02 o
  -7   8   2       5378.52       5228.02        84.28 o
  -6   8   2       2772.47       2744.33        50.53 o
  -5   8   2        785.18        806.70        49.71 o
  -4   8   2       1867.48       1706.83        36.69 o
  -3   8   2          2.76         15.42        10.00 o
  -2   8   2         91.73        134.98        11.81 o
  -1   8   2       2417.47       2514.49        66.18 o
   0   8   2        168.49        147.46        11.46 o
   1   8   2       5464.55       5773.78        90.59 o
   2   8   2       1167.69       1169.81        27.98 o
   3   8   2         19.05          4.38        12.90 o
   4   8   2       1276.69       1249.75        29.78 o
   5   8   2       1390.89       1383.10        38.77 o
   6   8   2        300.56        276.20        21.22 o
   7   8   2       2515.36       2377.02       104.73 o
   8   8   2        847.26        846.39        59.11 o
   9   8   2        200.32        193.88        25.25 o
  10   8   2         28.63         25.32        22.50 o
  11   8   2         75.65         53.32        30.20 o
  12   8   2        106.96        117.43        36.62 o
  13   8   2          2.88        -27.39        28.40 o
 -13   9   2        533.91        609.49        42.25 o
 -12   9   2         50.01         47.74        27.44 o
 -11   9   2        304.68        356.47        33.04 o
 -10   9   2        641.95        627.22        36.04 o
  -9   9   2       1794.92       1736.78        53.79 o
  -8   9   2        710.73        718.18        28.13 o
  -7   9   2       6258.39       6157.30        97.63 o
  -6   9   2       1414.30       1329.84        33.59 o
  -5   9   2        907.12        756.50        23.82 o
  -4   9   2       2408.08       2174.31        44.14 o
  -3   9   2       1078.08       1119.94        37.91 o
  -2   9   2        435.55        310.99        23.13 o
  -1   9   2       3912.87       4088.96        69.96 o
   0   9   2         49.45         42.00        10.37 o
   1   9   2         24.24         38.74        22.46 o
   2   9   2       1654.34       1625.81        35.79 o
   3   9   2       3072.52       2905.05        71.31 o
   4   9   2       2108.22       1913.11        38.95 o
   5   9   2       5273.08       4964.30       106.83 o
   6   9   2       5180.25       5105.31        90.82 o
   7   9   2         21.60         43.12        20.07 o
   8   9   2        956.89        977.30        42.25 o
   9   9   2       1393.46       1388.77        50.13 o
  10   9   2       3704.96       3781.86        90.75 o
  11   9   2       1519.82       1538.69        56.90 o
  12   9   2        680.53        764.01        45.19 o
 -13  10   2        233.87        212.04        55.26 o
 -12  10   2        421.70        421.56        37.87 o
 -11  10   2        598.69        617.02        38.90 o
 -10  10   2        189.64        198.48        27.44 o
  -9  10   2         86.28         99.20        23.96 o
  -8  10   2          1.67        -16.02        19.39 o
  -7  10   2        957.63       1015.75        41.33 o
  -6  10   2         51.09         12.77        17.85 o
  -5  10   2         11.08        -12.24        12.24 o
  -4  10   2        314.96        320.47        18.19 o
  -3  10   2       2593.23       2370.26        51.33 o
  -2  10   2       3582.94       3610.08        71.29 o
  -1  10   2       2959.27       2713.01        83.65 o
   0  10   2      13298.26      13307.85       236.17 o
   1  10   2      25338.35      26222.58       374.79 o
   2  10   2      13809.98      13858.48       204.78 o
   3  10   2      13559.76      13253.21       252.54 o
   4  10   2       8224.25       8051.58       177.98 o
   5  10   2       3092.01       2987.64        74.67 o
   6  10   2        861.75        717.57        48.19 o
   7  10   2       5201.63       5134.02       109.96 o
   8  10   2        264.32        281.39        28.40 o
   9  10   2         19.87          2.57        23.05 o
  10  10   2        153.53        170.16        36.62 o
  11  10   2          5.56         27.72        27.44 o
  12  10   2        294.40        364.30        37.65 o
 -12  11   2        142.71        151.73        33.29 o
 -11  11   2         38.39         39.92        27.78 o
 -10  11   2         73.59         32.63        25.01 o
  -9  11   2        501.23        500.76        52.69 o
  -8  11   2        382.02        355.42        29.62 o
  -7  11   2        289.21        321.54        28.10 o
  -6  11   2        376.10        400.26        61.04 o
  -5  11   2       1758.92       1708.58        41.08 o
  -4  11   2        648.76        602.70        31.50 o
  -3  11   2       2217.89       2219.32        71.96 o
  -2  11   2       5975.38       5972.90       109.32 o
  -1  11   2       7219.21       7338.13       116.96 o
   0  11   2       6286.47       6497.53       105.10 o
   1  11   2       1656.95       1578.06        52.89 o
   2  11   2        995.20        918.68        61.68 o
   3  11   2         65.70         71.21        20.31 o
   4  11   2         95.72         66.26        20.16 o
   5  11   2        460.87        450.43        31.62 o
   6  11   2       1436.85       1372.87        48.48 o
   7  11   2       1581.41       1533.71        52.79 o
   8  11   2        682.32        609.94        93.81 o
   9  11   2        700.64        606.51        38.57 o
  10  11   2        183.44        211.85        31.45 o
  11  11   2        219.29        228.00        33.63 o
 -12  12   2        462.24        552.58        65.54 o
 -11  12   2         22.28         18.13        28.10 o
 -10  12   2         77.24         55.28        27.44 o
  -9  12   2        993.67       1035.59        80.53 o
  -8  12   2        752.63        732.13        93.81 o
  -7  12   2        999.34       1034.95        62.97 o
  -6  12   2       2488.59       2532.22        67.27 o
  -5  12   2       2779.42       2584.64        72.61 o
  -4  12   2       5351.78       5251.19       117.20 o
  -3  12   2       2262.31       2316.00        47.47 o
  -2  12   2       1379.49       1377.16        37.31 o
  -1  12   2        778.93        753.69        30.44 o
   0  12   2         12.93         13.05        20.56 o
   1  12   2        223.30        230.64        73.89 o
   2  12   2       1258.14       1159.88        48.25 o
   3  12   2        488.65        480.52        32.69 o
   4  12   2        230.19        242.11        39.19 o
   5  12   2         36.60         33.12        21.79 o
   6  12   2          1.58         27.06        22.11 o
   7  12   2         93.89        117.25        25.93 o
   8  12   2        100.43         97.95        27.63 o
   9  12   2         23.18         48.23        33.41 o
  10  12   2          1.61         16.60        27.99 o
  11  12   2          3.52          1.09        29.82 o
 -11  13   2        255.78        195.10        33.29 o
 -10  13   2        177.05        223.98        32.93 o
  -9  13   2        416.92        418.72        33.07 o
  -8  13   2       1049.90       1065.37        44.81 o
  -7  13   2       1480.04       1519.94        50.50 o
  -6  13   2        175.41        199.97        25.42 o
  -5  13   2         80.70         52.71        23.23 o
  -4  13   2       1438.20       1421.39        49.13 o
  -3  13   2        256.69        243.35        24.90 o
  -2  13   2        289.58        298.08        20.40 o
  -1  13   2       1284.96       1283.05        51.36 o
   0  13   2        607.79        560.20        35.39 o
   1  13   2         13.49        -11.77        20.11 o
   2  13   2        629.66        655.77        41.05 o
   3  13   2        249.70        251.66        32.13 o
   4  13   2        478.15        411.91        33.06 o
   5  13   2        160.85        173.46        27.24 o
   6  13   2       1248.55       1309.75        50.56 o
   7  13   2       2277.25       2256.72        67.92 o
   8  13   2       1343.73       1306.73        61.04 o
   9  13   2       1842.21       1980.09        93.81 o
  10  13   2       2665.08       2949.15       138.79 o
 -10  14   2        725.44        769.49        46.60 o
  -9  14   2        951.42        996.28        68.23 o
  -8  14   2        481.89        556.57        35.93 o
  -7  14   2       1868.80       2000.16        83.43 o
  -6  14   2       1294.44       1278.98        47.23 o
  -5  14   2          6.29        -31.42        37.91 o
  -4  14   2        153.87         98.40        39.20 o
  -3  14   2        203.92        106.09        47.02 o
  -2  14   2       2276.10       2213.53       102.15 o
  -1  14   2       1119.63        935.53       104.09 o
   0  14   2       2005.29       2104.82        69.10 o
   1  14   2        631.66        577.83        86.74 o
   2  14   2        567.26        433.48        89.31 o
   3  14   2        400.91        426.99        34.70 o
   4  14   2        700.51        706.02        45.62 o
   5  14   2       1045.35       1067.09        51.18 o
   6  14   2       1832.18       1854.36        78.39 o
   7  14   2       1535.34       1592.98        58.36 o
   8  14   2        260.64        181.86        32.71 o
   9  14   2        341.23        315.57        36.96 o
  -9  15   2         47.22          4.87        27.53 o
  -8  15   2         28.08         46.63        38.25 o
  -7  15   2          9.28         28.19        24.50 o
  -6  15   2          9.60         -4.09        23.34 o
  -5  15   2        289.18        243.42        39.84 o
  -4  15   2        626.15        597.43        64.21 o
  -3  15   2        384.85        340.45        56.66 o
  -2  15   2         34.06         13.92        45.41 o
  -1  15   2        407.13        448.91        88.03 o
   0  15   2         10.41         -1.29        62.97 o
   1  15   2          8.56          3.47        24.80 o
   2  15   2          5.74          5.54        24.64 o
   3  15   2       1078.43       1104.77        51.91 o
   4  15   2       1567.19       1600.73        62.45 o
   5  15   2        875.86        944.53        60.40 o
   6  15   2        436.40        485.76        47.55 o
   7  15   2        182.59        147.81        30.84 o
   8  15   2         55.39         54.46        30.26 o
   9  15   2          0.34        -37.27        37.27 o
  -9  16   2         55.11         55.26        41.12 o
  -8  16   2        236.76        243.80        33.38 o
  -7  16   2        817.82        936.57        46.86 o
  -6  16   2        672.10        748.94       115.01 o
  -5  16   2        343.75        352.11        96.38 o
  -4  16   2         53.39         26.47        50.67 o
  -3  16   2        340.21        378.70        60.38 o
  -2  16   2       2424.33       2534.02       117.96 o
  -1  16   2       1907.35       1821.46       105.40 o
   0  16   2       2263.73       2242.88       112.63 o
   1  16   2       1756.48       1691.16       143.93 o
   2  16   2        192.39        168.34        75.82 o
   3  16   2       1057.84       1103.25        64.90 o
   4  16   2        392.05        401.42        38.01 o
   5  16   2        119.11         98.95        35.98 o
   6  16   2        446.97        391.95        47.55 o
   7  16   2         86.80         19.88        30.26 o
   8  16   2         63.11         79.67        41.12 o
  -7  17   2        232.02        277.58        59.11 o
  -6  17   2         49.41         53.79        43.15 o
  -5  17   2         16.82         88.67        89.96 o
  -4  17   2       1226.08       1182.59        88.70 o
  -3  17   2        991.91       1008.98        82.32 o
  -2  17   2        497.43        578.72        69.95 o
  -1  17   2        929.05        921.13       159.35 o
   0  17   2        643.10        615.71        71.79 o
   1  17   2        165.25         71.68        54.97 o
   2  17   2         14.66        -66.82        66.82 o
   3  17   2        108.83         97.67        74.53 o
   4  17   2        115.12        109.23        71.96 o
   5  17   2         64.79         74.53        37.27 o
   6  17   2        312.93        268.58        46.26 o
   7  17   2        300.17        343.11        51.40 o
  -6  18   2       1569.25       2039.41       118.23 o
  -3  18   2        418.74        346.57        67.99 o
  -2  18   2        255.75        247.12        64.74 o
  -1  18   2         43.88         -0.26        53.40 o
   0  18   2         10.71        -17.30        90.60 o
   1  18   2         29.37        -34.65        53.15 o
   2  18   2         14.52          2.40        56.25 o
   3  18   2         19.76        -34.75        53.92 o
  -3  19   2         18.76         29.56        82.24 o
  -2  19   2          2.47        -24.42        82.24 o
 -15   1   3       1760.00       1927.38        59.97 o
 -14   1   3       3452.68       3598.86        82.69 o
 -13   1   3       1509.96       1692.59        51.79 o
 -12   1   3       1894.97       1878.77        45.62 o
 -11   1   3        909.49        927.15        31.06 o
 -10   1   3       1171.27       1125.32        40.19 o
  -9   1   3        911.27        779.40        44.68 o
  -8   1   3        830.76        794.94        36.47 o
  -7   1   3       3921.99       3946.49        55.75 o
  -6   1   3        324.33        351.86        13.49 o
  -5   1   3          4.98         -2.78         5.68 o
  -4   1   3         83.22         77.44         6.09 o
  -3   1   3       3075.43       3081.38        47.44 o
  -2   1   3      15664.25      16238.33       364.33 o
  -1   1   3         89.23         63.31         3.62 o
   0   1   3      14129.77      16329.69       391.37 o
   1   1   3      17780.49      18251.06       276.94 o
   2   1   3      11233.87      11326.76       147.72 o
   3   1   3        682.25        575.64        10.90 o
   4   1   3       5052.74       4652.65        51.39 o
   5   1   3       5081.78       4793.75        67.24 o
   6   1   3       1046.20        872.07        18.22 o
   7   1   3       1673.26       1499.48        29.54 o
   8   1   3        382.71        366.26        15.68 o
   9   1   3        123.86         94.53        12.85 o
  10   1   3         66.53         77.44        14.09 o
  11   1   3          0.12          0.35        14.35 o
  12   1   3        346.57        366.97        30.73 o
  13   1   3        249.31        274.38        24.66 o
  14   1   3         65.92         31.00        29.75 o
  15   1   3         29.91         65.54        38.55 o
 -15   2   3         14.93          8.35        25.44 o
 -14   2   3        259.98        237.81        26.05 o
 -13   2   3        365.40        392.88        32.19 o
 -12   2   3        332.55        381.62        24.21 o
 -11   2   3       1452.68       1528.80        38.56 o
 -10   2   3       4231.76       4354.54        73.57 o
  -9   2   3       5699.10       5448.37        86.26 o
  -8   2   3       4090.34       3431.28        57.72 o
  -7   2   3       4826.96       4229.92        59.68 o
  -6   2   3      28752.04      28264.86       346.77 o
  -5   2   3      27402.44      25817.90       316.63 o
  -4   2   3      15188.50      15039.77       185.80 o
  -3   2   3      15788.58      16112.08       394.11 o
  -2   2   3        719.84        707.58        34.87 o
  -1   2   3       1118.54       1287.66        48.47 o
   0   2   3       8359.16       8569.59       121.25 o
   1   2   3       2814.54       2777.04        87.38 o
   2   2   3       7412.76       7259.27        99.98 o
   3   2   3       2456.52       2608.07        36.26 o
   4   2   3       1339.82       1371.13        23.13 o
   5   2   3        986.17       1055.57        18.86 o
   6   2   3        666.01        506.89        15.99 o
   7   2   3       2616.73       2389.84        61.85 o
   8   2   3       2350.48       2337.78        39.89 o
   9   2   3        213.97        206.59        15.88 o
  10   2   3        473.86        469.84        28.96 o
  11   2   3          2.15         10.30        21.50 o
  12   2   3         15.91         15.44        17.64 o
  13   2   3          0.02         -0.77        25.66 o
  14   2   3        239.26        313.91        58.47 o
  15   2   3         41.38         57.83        39.84 o
 -15   3   3         25.86          1.81        23.34 o
 -14   3   3         29.24         31.47        22.35 o
 -13   3   3        509.89        509.59        28.39 o
 -12   3   3        204.92        221.72        21.47 o
 -11   3   3        740.62        829.88        36.41 o
 -10   3   3        323.20        361.99        24.02 o
  -9   3   3         55.57        104.73        14.69 o
  -8   3   3        274.31        296.35        15.92 o
  -7   3   3       2145.97       2191.16        40.27 o
  -6   3   3        362.14        634.31        19.03 o
  -5   3   3        311.25        386.65        14.73 o
  -4   3   3        723.99        715.52        22.70 o
  -3   3   3      15768.09      16298.16       201.31 o
  -2   3   3       1041.44       1143.70        43.31 o
  -1   3   3      31585.16      35979.21       507.10 o
   0   3   3       9618.72      10680.13       173.53 o
   1   3   3       3687.81       3766.14        86.10 o
   2   3   3        741.06        716.49        19.25 o
   3   3   3       2368.77       2478.04        65.29 o
   4   3   3       3612.49       3419.27        55.92 o
   5   3   3         40.58         45.50         6.66 o
   6   3   3         95.39        123.82         9.11 o
   7   3   3          0.08         -7.84         9.72 o
   8   3   3         20.44         11.07        11.45 o
   9   3   3        294.88        255.86        16.94 o
  10   3   3         15.24         49.63        14.64 o
  11   3   3        221.89        225.58        21.67 o
  12   3   3        320.37        297.86        30.84 o
  13   3   3        163.45        208.58        31.37 o
  14   3   3          1.45         27.77        29.71 o
 -15   4   3          4.26        -19.06        31.11 o
 -14   4   3        356.17        335.81        27.48 o
 -13   4   3        345.84        369.22        26.23 o
 -12   4   3        378.08        387.71        24.67 o
 -11   4   3        710.45        764.38        30.11 o
 -10   4   3        417.45        435.17        24.65 o
  -9   4   3       1585.30       1587.67        36.23 o
  -8   4   3       4264.58       4084.15        67.14 o
  -7   4   3       8143.24       7821.30       114.77 o
  -6   4   3      10401.27      10401.60       131.79 o
  -5   4   3      13492.94      12938.27       162.86 o
  -4   4   3      10616.75      10416.10       145.70 o
  -3   4   3      13403.01      13360.67       167.10 o
  -2   4   3        126.31        142.94         8.50 o
  -1   4   3      18300.78      20384.51       286.69 o
   0   4   3       3156.92       3451.29        67.27 o
   1   4   3        466.18        482.68        12.51 o
   2   4   3        923.71        719.68        38.76 o
   3   4   3        296.04        257.62        14.70 o
   4   4   3        997.69       1193.39        22.44 o
   5   4   3        431.75        533.56        15.21 o
   6   4   3        745.20        704.59        32.75 o
   7   4   3        736.83        776.86        23.30 o
   8   4   3       1478.24       1351.30        32.55 o
   9   4   3       2022.35       1925.86        41.23 o
  10   4   3       1149.35       1037.98        32.21 o
  11   4   3        576.61        514.54        33.35 o
  12   4   3         13.81         -4.12        23.74 o
  13   4   3        105.94         76.03        52.69 o
  14   4   3         27.52         52.91        30.67 o
 -14   5   3       2698.20       3102.10        85.50 o
 -13   5   3       2539.25       2583.07        57.97 o
 -12   5   3       3763.38       3877.59        72.35 o
 -11   5   3       4524.30       4528.52        78.33 o
 -10   5   3       2026.45       2120.89        45.41 o
  -9   5   3        569.91        520.25        28.12 o
  -8   5   3       1058.52       1001.98        27.54 o
  -7   5   3        450.46        424.37        19.32 o
  -6   5   3          3.40         -4.27         7.38 o
  -5   5   3         55.29         46.46         7.78 o
  -4   5   3      10664.30      11249.50       173.25 o
  -3   5   3      21536.20      23461.17       331.13 o
  -2   5   3      12026.39      12510.44       180.61 o
  -1   5   3      13540.66      13913.60       199.00 o
   0   5   3      33299.44      34080.71       477.09 o
   1   5   3       9331.20       8915.63       296.85 o
   2   5   3       8139.84       7559.67       110.18 o
   3   5   3      12149.94      12355.39       176.97 o
   4   5   3         39.46         32.11         6.75 o
   5   5   3        354.57        213.03        10.47 o
   6   5   3       2469.19       2275.45        36.85 o
   7   5   3         64.95         56.55        11.45 o
   8   5   3        195.62        189.01        16.99 o
   9   5   3        991.49       1053.65        40.41 o
  10   5   3        705.11        689.44        36.39 o
  11   5   3        181.24        188.99        26.85 o
  12   5   3          1.14          7.53        28.27 o
  13   5   3         13.95        -15.85        26.54 o
  14   5   3          1.94         16.54        30.56 o
 -14   6   3          0.27        -11.03        28.69 o
 -13   6   3        233.41        247.02        32.11 o
 -12   6   3        329.73        398.75        26.56 o
 -11   6   3       2334.46       2419.73        51.62 o
 -10   6   3       3893.81       3720.10        66.55 o
  -9   6   3       1899.31       1892.74        41.20 o
  -8   6   3       1208.91       1161.15        30.48 o
  -7   6   3       7971.62       7341.56       109.64 o
  -6   6   3       6580.79       6456.58        86.94 o
  -5   6   3       4184.53       4118.87        58.90 o
  -4   6   3       3824.31       3902.18        61.27 o
  -3   6   3        463.37        451.21        25.70 o
  -2   6   3       3487.00       4044.34        64.99 o
  -1   6   3       5097.13       5550.62        85.10 o
   0   6   3       5310.91       5627.61        86.12 o
   1   6   3        276.99        246.57        27.83 o
   2   6   3        175.28        109.27        15.42 o
   4   6   3       1052.62       1042.95        33.19 o
   5   6   3       1459.37       1251.27        28.94 o
   6   6   3       1780.31       1702.39        31.03 o
   7   6   3       1566.77       1494.98        33.09 o
   8   6   3        543.42        511.68        29.27 o
   9   6   3        334.75        269.32        25.60 o
  10   6   3        925.55        928.33        42.25 o
  11   6   3        280.34        259.16        29.27 o
  12   6   3         12.12         -7.89        51.40 o
  13   6   3          0.18        -20.03        27.17 o
  14   6   3         36.68         20.56        38.55 o
 -14   7   3        442.26        454.35        39.81 o
 -13   7   3         70.03         39.84        27.76 o
 -12   7   3        433.46        457.00        53.33 o
 -11   7   3        720.87        804.60        32.04 o
 -10   7   3          5.58          9.17        15.02 o
  -9   7   3        180.97        159.53        19.04 o
  -8   7   3       1896.16       1811.57        39.52 o
  -7   7   3         67.51         52.43        12.19 o
  -6   7   3       2133.71       2131.52        37.27 o
  -5   7   3       2573.42       2471.03        50.64 o
  -4   7   3         75.12         30.39        21.20 o
  -3   7   3        750.24        751.76        26.34 o
  -2   7   3        251.88        249.49        17.61 o
  -1   7   3       1009.03       1146.31        52.69 o
   0   7   3        260.16        218.52        11.93 o
   1   7   3        881.33        791.46        20.91 o
   2   7   3         30.23         17.94         7.28 o
   3   7   3       1912.14       1966.12        36.83 o
   4   7   3        600.40        573.95        22.60 o
   5   7   3       1830.01       1747.42        31.96 o
   6   7   3       4341.08       4285.14        76.43 o
   7   7   3       2216.24       2279.17        58.54 o
   8   7   3        150.42        163.79        23.77 o
   9   7   3         48.77         72.07        21.58 o
  10   7   3        215.19        283.25        29.02 o
  11   7   3       2642.80       2776.85        97.67 o
  12   7   3        770.70        848.38        45.68 o
  13   7   3        323.70        369.33        48.19 o
 -14   8   3         19.85          5.14        50.12 o
 -13   8   3        217.16        289.47        56.54 o
 -12   8   3        537.28        497.14        78.39 o
 -11   8   3       3002.15       3070.36       189.55 o
 -10   8   3       1698.76       1654.59        41.37 o
  -9   8   3       4699.97       4645.00        78.70 o
  -8   8   3       2634.32       2578.09        50.87 o
  -7   8   3       6810.93       6722.21       103.68 o
  -6   8   3       4431.87       4332.63        71.06 o
  -5   8   3      12803.23      12631.35       162.70 o
  -4   8   3       6858.67       6737.65       119.04 o
  -3   8   3       7592.29       7318.21       113.63 o
  -2   8   3       1160.78       1063.23        26.88 o
  -1   8   3        556.13        456.58        18.70 o
   0   8   3        408.66        300.68        14.30 o
   1   8   3       1549.80       1470.82        31.66 o
   2   8   3       4664.09       4767.44        83.64 o
   3   8   3       2175.18       2265.95        42.16 o
   4   8   3        521.43        637.77        38.86 o
   5   8   3         51.54         37.55        14.16 o
   6   8   3       1692.36       1616.62        41.22 o
   7   8   3        920.73        835.45        37.05 o
   8   8   3        212.76        225.55        25.25 o
   9   8   3        287.06        312.44        53.33 o
  10   8   3         81.15         57.59        24.68 o
  11   8   3         12.50          6.98        25.25 o
  12   8   3        138.48        195.84        31.79 o
  13   8   3        118.51        117.19        32.71 o
 -13   9   3       1130.00       1268.90        56.35 o
 -12   9   3        933.09        873.26        47.55 o
 -11   9   3        493.38        470.82        62.33 o
 -10   9   3        868.56        996.12        43.73 o
  -9   9   3          9.41         -9.56        14.02 o
  -8   9   3          1.38          1.73        20.40 o
  -7   9   3        111.07        129.84        15.61 o
  -6   9   3       1089.21       1132.27        31.02 o
  -5   9   3         99.31         54.59        12.80 o
  -4   9   3         34.75         12.21        11.81 o
  -3   9   3       2286.73       2268.46        68.08 o
  -2   9   3       4938.80       4856.71        89.25 o
  -1   9   3      10932.02      11234.77       168.24 o
   0   9   3       6654.29       6765.39       118.31 o
   1   9   3       5710.43       5468.94        87.61 o
   2   9   3       8130.94       8099.85       123.49 o
   3   9   3       3461.84       3371.45        79.53 o
   4   9   3         16.89         17.99        16.35 o
   5   9   3         42.89         62.34        18.28 o
   6   9   3        407.83        381.91        22.88 o
   7   9   3         53.27         29.70        20.07 o
   8   9   3         13.52         -9.42        20.07 o
   9   9   3        113.97        145.65        25.79 o
  10   9   3        297.55        283.20        31.45 o
  11   9   3        989.92        996.00        48.67 o
  12   9   3        258.95        274.65        40.48 o
 -13  10   3        148.87        143.93        51.40 o
 -12  10   3        104.53         93.12        29.27 o
 -11  10   3         29.31         38.69        25.93 o
 -10  10   3        224.96        265.37        29.27 o
  -9  10   3        190.70        131.77        22.85 o
  -8  10   3        252.76        200.65        22.93 o
  -7  10   3          4.20          1.22        13.85 o
  -6  10   3         13.21         31.39        13.56 o
  -5  10   3       1466.25       1477.33        36.62 o
  -4  10   3        190.34        144.48        15.10 o
  -3  10   3        127.12        134.71        13.93 o
  -2  10   3        425.35        382.29        18.47 o
  -1  10   3       1731.37       1521.99        36.24 o
   0  10   3        115.47         84.86        23.03 o
   1  10   3       1930.89       1805.73       114.14 o
   2  10   3       3456.86       3451.61        83.20 o
   3  10   3       2445.55       2534.80        67.03 o
   4  10   3       4578.41       4519.05       101.50 o
   5  10   3       6904.43       6693.04       138.95 o
   6  10   3        754.19        743.63        39.84 o
   7  10   3       1134.12       1166.19        50.76 o
   8  10   3        245.57        240.19        27.78 o
   9  10   3          9.37         29.19        23.76 o
  10  10   3          1.68        -24.33        24.33 o
  11  10   3         45.60         29.95        27.99 o
  12  10   3        126.65        155.88        33.04 o
 -12  11   3        674.68        662.57        71.96 o
 -11  11   3       1088.10       1093.39        49.94 o
 -10  11   3       1495.57       1561.18        75.18 o
  -9  11   3         91.91         62.21        22.57 o
  -8  11   3        446.63        436.86        28.66 o
  -7  11   3        741.95        764.28        42.18 o
  -6  11   3        508.46        479.65        40.99 o
  -5  11   3       1202.91       1189.67        39.42 o
  -4  11   3         59.96         69.30        14.38 o
  -3  11   3        345.84        389.46        48.83 o
  -2  11   3       2910.96       2956.77        57.66 o
  -1  11   3       4183.67       4254.85        75.18 o
   0  11   3         81.60         89.05        20.80 o
   1  11   3        481.71        447.81        30.09 o
   2  11   3       1564.92       1488.46        51.18 o
   3  11   3       1640.32       1632.15       101.52 o
   4  11   3       2352.80       2289.19        65.13 o
   5  11   3       2328.71       2230.92        64.37 o
   6  11   3        307.42        300.86        71.32 o
   7  11   3       1906.58       1946.47        84.17 o
   8  11   3        237.04        262.31        29.33 o
   9  11   3        133.63        133.57        27.78 o
  10  11   3        561.19        528.71        39.15 o
  11  11   3        550.19        547.91        40.98 o
 -12  12   3        510.74        618.12        68.11 o
 -11  12   3        577.19        640.41        42.25 o
 -10  12   3        469.89        506.68        36.96 o
  -9  12   3       1224.66       1265.46        49.90 o
  -8  12   3       1619.12       1626.68        50.73 o
  -7  12   3       2953.58       2961.11        68.47 o
  -6  12   3       1351.91       1342.37       137.09 o
  -5  12   3       1440.80       1582.73        62.74 o
  -4  12   3       3450.24       3440.56        61.27 o
  -3  12   3       3088.01       3178.78        63.79 o
  -2  12   3       1622.60       1724.81        41.84 o
  -1  12   3       1015.16        990.47        79.03 o
   0  12   3        780.51        775.60        41.00 o
   1  12   3        842.12        798.04        39.84 o
   2  12   3          1.09        -18.39        18.39 o
   3  12   3         84.29         65.79        39.84 o
   4  12   3        674.02        616.37        46.91 o
   5  12   3       1535.38       1427.31        52.28 o
   6  12   3       1106.57       1112.21        46.62 o
   7  12   3       2372.26       2423.60        69.44 o
   8  12   3        411.42        390.40        33.96 o
   9  12   3        387.77        419.89        57.83 o
  10  12   3         45.44         85.03        30.19 o
  11  12   3          0.46        -29.27        29.27 o
 -11  13   3          0.17        -27.78        27.78 o
 -10  13   3         34.67        -19.81        25.93 o
  -9  13   3         10.70        -19.17        22.86 o
  -8  13   3        253.55        205.84        27.16 o
  -7  13   3          5.69         31.01        21.73 o
  -6  13   3       2850.93       2875.79        67.77 o
  -5  13   3       3625.31       3652.51        82.27 o
  -4  13   3        387.93        414.37        29.48 o
  -3  13   3        773.78        847.39        43.69 o
  -2  13   3       2231.14       2332.52        70.92 o
  -1  13   3        386.08        414.14        50.76 o
   0  13   3        593.93        632.55        39.17 o
   1  13   3       2933.34       2844.33        82.24 o
   2  13   3         19.62         14.25        26.34 o
   3  13   3         94.84         87.76        23.89 o
   4  13   3         40.49         15.90        25.06 o
   5  13   3        362.27        340.45        46.26 o
   6  13   3         56.43         48.03        24.25 o
   7  13   3         44.30         29.71        25.32 o
   8  13   3        541.82        552.27        45.62 o
   9  13   3        762.13        873.04        49.37 o
  10  13   3        683.35        707.94        47.18 o
 -10  14   3        120.47        115.08        31.79 o
  -9  14   3         23.46         15.19        25.36 o
  -8  14   3        440.08        446.26        33.52 o
  -7  14   3        683.42        707.62        37.57 o
  -6  14   3        763.85        851.14        54.92 o
  -5  14   3        931.82        878.60        48.04 o
  -4  14   3       3620.17       3768.88       132.33 o
  -3  14   3       2792.69       2837.03       113.97 o
  -2  14   3       2919.49       3202.40       173.48 o
  -1  14   3       4233.22       4545.88       111.89 o
   0  14   3       2547.67       2762.22        80.15 o
   1  14   3        102.20        103.04        25.61 o
   2  14   3        914.14        943.02        48.25 o
   3  14   3        183.75        196.19        29.92 o
   4  14   3        327.62        350.72        34.04 o
   5  14   3        414.07        378.91        34.83 o
   6  14   3        108.33        149.07        35.98 o
   7  14   3         24.00         16.50        27.17 o
   8  14   3         83.03         75.25        54.62 o
   9  14   3         92.99         39.19        30.87 o
 -10  15   3        839.95        777.47        74.53 o
  -9  15   3        201.13        175.61        30.90 o
  -8  15   3        119.18         97.56        27.63 o
  -7  15   3         92.25         77.23        25.93 o
  -6  15   3          0.52        -14.57        23.14 o
  -5  15   3        823.75        855.86       110.52 o
  -4  15   3        895.63       1048.38        76.98 o
  -3  15   3          5.37         38.42        45.72 o
  -2  15   3       1597.70       1793.96       138.79 o
  -1  15   3       2810.00       3003.21       169.63 o
   0  15   3       1331.42       1404.29        73.89 o
   1  15   3       2094.13       2172.19        91.88 o
   2  15   3        157.16        156.06        29.77 o
   3  15   3        220.71        171.57        43.69 o
   4  15   3        466.39        471.79        65.54 o
   5  15   3        775.09        866.14        59.11 o
   6  15   3        157.45        128.51        37.27 o
   7  15   3        519.78        489.65        40.37 o
   8  15   3         17.78         -3.82        29.33 o
  -9  16   3        710.36        850.08        49.09 o
  -8  16   3        373.68        341.82        35.25 o
  -7  16   3        634.27        662.19        87.38 o
  -6  16   3        325.49        360.25        50.98 o
  -5  16   3          7.02        -46.26        75.82 o
  -4  16   3         14.57        -57.19        57.19 o
  -3  16   3        150.83        206.37        55.23 o
  -2  16   3        440.41        308.99        61.21 o
  -1  16   3       1055.76        878.99       113.09 o
   0  16   3        603.77        447.21        91.24 o
   1  16   3        996.63       1016.49       110.52 o
   2  16   3       1707.15       1843.35        68.94 o
   3  16   3        622.27        703.96        45.79 o
   4  16   3        466.72        584.11        42.80 o
   5  16   3        966.83        992.08        64.25 o
   6  16   3       1028.51       1076.89        68.11 o
   7  16   3        816.64        892.89        72.61 o
  -6  17   3        374.69        361.39        53.70 o
  -5  17   3        336.66        138.79        91.24 o
  -4  17   3         64.79        -79.67        79.67 o
  -3  17   3       1105.94       1136.43        86.69 o
  -2  17   3        384.09        443.87        66.33 o
  -1  17   3        253.52        317.99        61.77 o
   0  17   3        216.41        176.05        82.24 o
   1  17   3         35.23         20.56        71.96 o
   2  17   3         55.54         51.40        71.96 o
   3  17   3         16.79        -39.84        66.82 o
   4  17   3        376.27        347.27        40.01 o
   5  17   3       1183.02       1300.49        73.25 o
   6  17   3       1141.13       1094.88        71.96 o
  -3  18   3        357.28        404.78        72.61 o
  -2  18   3        421.71        468.33        70.31 o
  -1  18   3        465.48        518.87       121.44 o
   0  18   3        316.28        403.21        66.75 o
   1  18   3         82.44         77.80        56.32 o
   2  18   3         53.70         91.24        79.67 o
   3  18   3         77.17         69.39        77.10 o
  -3  19   3        118.61        176.05        89.96 o
  -2  19   3        330.01        190.19        89.96 o
 -15   0   4        164.76        116.94        39.84 o
 -14   0   4        187.38        150.35        38.55 o
 -13   0   4         28.34         -2.57        29.56 o
 -12   0   4         57.51         38.55        28.27 o
 -11   0   4        359.80        352.11        34.70 o
 -10   0   4        186.89        174.77        25.70 o
  -9   0   4         17.00          1.93        17.35 o
  -8   0   4        359.12        361.92        21.16 o
  -7   0   4        412.01        390.84        59.11 o
  -6   0   4       5511.96       5979.90       110.31 o
  -5   0   4        275.03        276.00        11.31 o
  -4   0   4        610.22        570.45        14.88 o
  -3   0   4       4378.96       4488.38        82.99 o
  -2   0   4       5081.11       5770.88       105.24 o
  -1   0   4      11366.08      12778.55       226.60 o
   0   0   4       8460.78       9579.18       243.52 o
   1   0   4      13605.57      14061.37       244.76 o
   2   0   4       5394.74       5272.66        79.40 o
   3   0   4      21477.71      21302.81       307.66 o
   4   0   4      54243.70      54965.38       787.13 o
   5   0   4      30936.85      29398.08       425.12 o
   6   0   4      10661.13       9891.00       165.94 o
   7   0   4       7942.89       7708.46       120.91 o
   8   0   4       2256.90       2086.00        51.86 o
   9   0   4       1061.46       1072.91        62.97 o
  10   0   4         17.25         27.50        19.25 o
  11   0   4        237.40        234.67        54.62 o
  12   0   4         61.95         79.54        25.10 o
  13   0   4          0.46         -0.16        46.26 o
 -15   1   4         90.94        111.84        28.61 o
 -14   1   4        393.64        425.05        44.98 o
 -13   1   4         58.60         76.75        23.16 o
 -12   1   4        382.28        385.71        24.88 o
 -11   1   4         60.94         32.32        23.67 o
 -10   1   4         13.43        -16.06        18.93 o
  -9   1   4         36.24         13.48        12.47 o
  -8   1   4        106.92         95.16        12.21 o
  -7   1   4        135.15        119.67        10.20 o
  -6   1   4       2945.22       2733.90        40.17 o
  -5   1   4        115.69        121.39         7.60 o
  -4   1   4       1493.64       1488.05        27.99 o
  -3   1   4       1892.26       1813.28        26.09 o
  -2   1   4       1183.40       1264.38        25.05 o
  -1   1   4      10304.75      11426.63       303.08 o
   0   1   4      26384.90      30519.62      1028.43 o
   1   1   4       5230.11       5657.93        65.14 o
   2   1   4       3331.10       3133.30        34.87 o
   3   1   4        214.15        226.45         7.28 o
   4   1   4        569.86        595.82        12.72 o
   5   1   4        941.41       1039.68        32.57 o
   6   1   4       1868.95       1685.24        25.11 o
   7   1   4       2578.80       2549.99        37.08 o
   8   1   4       1379.76       1382.75        28.77 o
   9   1   4       2700.07       2444.30        42.66 o
  10   1   4       1939.44       1971.57        53.23 o
  11   1   4        771.36        842.87        27.97 o
  12   1   4       1110.69       1115.89        36.17 o
  13   1   4        883.95        852.46        58.47 o
  14   1   4        222.10        126.20        32.29 o
 -15   2   4          0.17        -25.89        25.89 o
 -14   2   4          3.89        -10.28        23.63 o
 -13   2   4         20.59         -5.63        19.28 o
 -12   2   4        360.99        362.83        23.88 o
 -11   2   4        206.18        212.19        19.06 o
 -10   2   4         21.46        -13.36        13.36 o
  -9   2   4        143.93        119.97        21.01 o
  -8   2   4       1592.98       1577.11        34.18 o
  -7   2   4       1458.33       1271.58        25.42 o
  -6   2   4          2.24         15.82         9.46 o
  -5   2   4       2065.47       2051.09        31.75 o
  -4   2   4        183.81        150.46         7.77 o
  -3   2   4        819.64        886.10        20.77 o
  -2   2   4      76806.29      84281.59      1776.75 o
  -1   2   4      16915.56      20092.91       850.94 o
   0   2   4      31507.80      35934.39       795.12 o
   1   2   4        135.71        134.16         8.86 o
   2   2   4       1732.86       1852.88        27.50 o
   3   2   4       1392.04       1399.82        19.48 o
   4   2   4       2773.29       2682.71        34.93 o
   5   2   4       2492.62       2412.57        33.10 o
   6   2   4        357.24        286.76        11.16 o
   7   2   4        916.05        918.08        21.79 o
   8   2   4        983.89        994.50        25.01 o
   9   2   4        189.60        161.87        15.41 o
  10   2   4         50.89         34.72        15.00 o
  11   2   4         77.53        109.88        18.63 o
  12   2   4          8.93         58.87        25.44 o
  13   2   4         28.67         43.55        44.33 o
  14   2   4          1.71        -28.41        28.41 o
  15   2   4         17.62         38.55        39.84 o
 -15   3   4        248.77        263.57        28.58 o
 -14   3   4         68.89         40.94        22.04 o
 -13   3   4         38.84          5.98        40.39 o
 -12   3   4          1.76          4.16        18.55 o
 -11   3   4         48.80         47.21        16.22 o
 -10   3   4         43.07         28.55        14.12 o
  -9   3   4         28.37         34.91        13.68 o
  -8   3   4          7.24          5.33        10.68 o
  -7   3   4        321.42        374.97        15.32 o
  -6   3   4        880.71        976.86        31.53 o
  -5   3   4        548.36        414.21        14.14 o
  -4   3   4       8476.70       8115.10       105.54 o
  -3   3   4      13124.79      13783.43       170.40 o
  -2   3   4        809.86       1005.34        25.35 o
  -1   3   4       6822.37       7295.71       105.72 o
   0   3   4       8097.27       9142.45       172.84 o
   1   3   4       8528.33       9492.20       174.13 o
   2   3   4       2927.26       2994.06        45.99 o
   3   3   4         31.36         48.14         5.07 o
   4   3   4       4044.20       4435.78        59.55 o
   5   3   4         35.53         59.02         8.88 o
   6   3   4        165.83        112.09         9.34 o
   7   3   4        748.66        696.45        27.45 o
   8   3   4       3604.03       3401.86        84.14 o
   9   3   4       7302.21       7121.47       109.09 o
  10   3   4       6271.81       6587.92       152.51 o
  11   3   4       3789.52       3976.24        91.27 o
  12   3   4       3664.49       3922.51        92.87 o
  13   3   4       2564.79       2778.06        77.79 o
  14   3   4        990.18       1020.75        52.70 o
 -15   4   4         29.75         -2.21        24.15 o
 -14   4   4        243.85        211.42        25.35 o
 -13   4   4        221.49        182.81        26.88 o
 -12   4   4          2.69         -6.89        17.29 o
 -11   4   4        572.27        563.30        26.19 o
 -10   4   4       1566.51       1557.44        37.93 o
  -9   4   4          0.75          0.23        13.27 o
  -8   4   4       1290.36       1193.87        33.39 o
  -7   4   4       6504.73       6403.15        86.87 o
  -6   4   4       8830.56       9018.58       106.71 o
  -5   4   4       3098.63       3029.65        45.63 o
  -4   4   4        174.14        139.08         8.44 o
  -3   4   4       1152.74       1156.03        21.15 o
  -2   4   4       1304.67       1177.96        23.64 o
  -1   4   4       2932.11       3123.35        49.37 o
   0   4   4       4289.97       4343.90        66.25 o
   1   4   4       8050.29       8642.63       160.85 o
   2   4   4      14672.19      14972.16       271.68 o
   3   4   4       5416.57       5593.08        83.17 o
   4   4   4       3229.75       2872.93        66.59 o
   5   4   4       6238.97       5891.56        78.29 o
   6   4   4       8271.09       8216.21       107.12 o
   7   4   4       5769.73       5462.43        84.42 o
   8   4   4       2928.59       2840.60        51.52 o
   9   4   4        879.30        898.44        28.15 o
  10   4   4       1368.58       1314.51        46.26 o
  11   4   4         67.01         65.34        23.46 o
  12   4   4          3.53         37.84        30.20 o
  13   4   4         15.87         17.66        27.63 o
  14   4   4         62.15         67.89        31.37 o
 -15   5   4        460.69        652.82        77.10 o
 -14   5   4        223.11        280.04        28.14 o
 -13   5   4        143.79        175.65        23.32 o
 -12   5   4        735.61        824.91        41.47 o
 -11   5   4        403.96        430.70        62.95 o
 -10   5   4        486.40        490.84        28.76 o
  -9   5   4       1835.08       1732.10        38.96 o
  -8   5   4          2.38        -13.35        13.35 o
  -7   5   4        614.41        628.31        38.95 o
  -6   5   4        138.09        107.94        11.82 o
  -5   5   4         18.86         16.90         9.09 o
  -4   5   4       1543.65       1494.40        26.87 o
  -3   5   4       5904.36       6581.91       103.95 o
  -2   5   4         80.62        130.68        16.87 o
  -1   5   4       6879.84       7361.05       123.54 o
   0   5   4       3677.36       4016.87        62.28 o
   1   5   4       1199.90       1055.82        21.35 o
   2   5   4        599.90        558.19        14.64 o
   3   5   4        782.19        887.21        37.98 o
   4   5   4       2276.11       2158.08        34.06 o
   5   5   4         55.83         50.41         7.56 o
   6   5   4       1931.44       1857.82        32.30 o
   7   5   4       2886.22       2847.47        50.43 o
   8   5   4       2134.65       2102.53        84.81 o
   9   5   4         29.15         31.98        19.14 o
  10   5   4         23.02         29.23        25.06 o
  11   5   4          1.80          5.75        22.52 o
  12   5   4          1.23        -19.95        24.39 o
  13   5   4         42.31         -2.37        28.27 o
  14   5   4        266.36        330.26        47.55 o
 -14   6   4        262.15        297.87        35.79 o
 -13   6   4         28.69         28.92        20.59 o
 -12   6   4         50.97         47.46        19.23 o
 -11   6   4        585.33        610.62        33.27 o
 -10   6   4        902.90        898.15        30.42 o
  -9   6   4         68.52         36.91        13.85 o
  -8   6   4       1050.57        894.78        58.51 o
  -7   6   4         72.76         31.86        12.54 o
  -6   6   4         64.54         88.64         9.84 o
  -5   6   4        972.01        867.51        37.28 o
  -4   6   4        474.42        511.08        16.89 o
  -3   6   4       2053.14       2216.94        40.85 o
  -2   6   4      15793.55      17129.87       280.32 o
  -1   6   4       1248.95       1356.55        58.27 o
   0   6   4       1920.77       1749.74        32.66 o
   1   6   4      10647.81      10750.25       155.98 o
   2   6   4       2756.06       2327.80        45.01 o
   3   6   4       8873.97       9251.69       195.26 o
   4   6   4      15892.77      16294.03       420.28 o
   5   6   4       8074.78       7934.18       104.32 o
   6   6   4       5644.43       5317.89        73.83 o
   7   6   4       2622.64       2712.36        64.95 o
   8   6   4       1864.93       1798.67        51.77 o
   9   6   4        165.07        149.79        23.76 o
  10   6   4         98.74        129.70        25.01 o
  11   6   4          4.64         19.74        24.39 o
  12   6   4          4.59         13.42        25.88 o
  13   6   4         17.26        -22.97        28.27 o
 -14   7   4          8.25         -8.69        29.63 o
 -13   7   4        353.50        338.06        34.57 o
 -12   7   4        187.99        199.17        22.11 o
 -11   7   4        136.98        148.07        32.48 o
 -10   7   4        147.85        144.73        17.77 o
  -9   7   4        142.51        168.65        16.85 o
  -8   7   4       3047.35       3007.34        50.94 o
  -7   7   4        476.78        454.02        18.27 o
  -6   7   4        144.94        149.36        12.48 o
  -5   7   4       1008.47        925.69        23.61 o
  -4   7   4       1676.87       1670.76        36.04 o
  -3   7   4         41.19         59.94         9.95 o
  -2   7   4       8060.62       8189.22       122.80 o
  -1   7   4       8937.43       9016.26       133.82 o
   0   7   4        918.63        923.13        40.79 o
   1   7   4       1267.59       1180.67        25.48 o
   2   7   4         28.23         60.96         7.57 o
   3   7   4       3968.43       3911.25        80.15 o
   4   7   4       2091.89       2339.52        62.86 o
   5   7   4          1.00         -5.59        12.10 o
   6   7   4        122.92         98.44        14.92 o
   7   7   4        147.89        108.21        19.39 o
   8   7   4        332.71        273.88        25.25 o
   9   7   4       5988.95       6086.62       124.77 o
  10   7   4       3901.33       4256.15        97.15 o
  11   7   4       2828.37       2945.18       136.22 o
  12   7   4       1854.52       1942.58        64.75 o
  13   7   4       1134.78       1294.77        57.39 o
 -14   8   4         24.51        -25.70        48.83 o
 -13   8   4         77.49         78.86        28.69 o
 -12   8   4          0.33        -24.42        24.42 o
 -11   8   4        138.29        126.92        19.85 o
 -10   8   4          3.37         -6.27        15.61 o
  -9   8   4        116.60         98.96        15.52 o
  -8   8   4       4355.38       4276.66        67.08 o
  -7   8   4       3802.65       3676.17        59.08 o
  -6   8   4       1061.58       1015.15        40.81 o
  -5   8   4       3124.12       3140.69        50.98 o
  -4   8   4       2311.32       2160.93        54.65 o
  -3   8   4        125.23         91.99        18.35 o
  -2   8   4        623.12        663.05        21.32 o
  -1   8   4       1675.05       1681.97        34.98 o
   0   8   4       4271.10       4408.99        72.00 o
   1   8   4        312.44        307.69        15.32 o
   2   8   4        409.48        382.64        29.76 o
   3   8   4        170.94        144.20        18.28 o
   4   8   4       1042.56       1157.73        41.31 o
   5   8   4        779.52        745.90        29.48 o
   6   8   4         35.53         32.12        15.31 o
   7   8   4       1878.99       1905.72        80.32 o
   8   8   4        855.90        886.25        40.06 o
   9   8   4        183.75        143.90        25.79 o
  10   8   4        666.29        618.28        37.97 o
  11   8   4        166.82        164.48        29.62 o
  12   8   4          2.96        -10.00        26.52 o
  13   8   4          0.73         10.28        38.55 o
 -13   9   4        434.78        476.20        50.12 o
 -12   9   4         55.54         96.12        28.35 o
 -11   9   4          5.85        -23.42        23.42 o
 -10   9   4        881.84        839.89        40.98 o
  -9   9   4          7.93         -1.16        14.02 o
  -8   9   4        576.15        557.35        23.12 o
  -7   9   4       1167.58       1029.86        29.27 o
  -6   9   4        638.28        638.50        23.59 o
  -5   9   4         15.28          0.64        14.28 o
  -4   9   4        982.34        907.20        27.83 o
  -3   9   4       2499.12       2564.48        49.46 o
  -2   9   4        812.68        875.35        25.46 o
  -1   9   4       1806.99       1894.41        47.20 o
   0   9   4        244.31        368.21        16.38 o
   1   9   4         21.48         -4.60         9.09 o
   2   9   4       1826.03       1870.39        54.67 o
   3   9   4       1564.12       1788.67        52.97 o
   4   9   4       2730.53       2570.82       145.86 o
   5   9   4       2094.44       2005.96        57.38 o
   6   9   4       2141.26       2134.30        50.43 o
   7   9   4       1224.52       1196.64        44.76 o
   8   9   4       1718.08       1681.45        54.52 o
   9   9   4        903.69       1015.48        49.48 o
  10   9   4        316.09        331.51        32.37 o
  11   9   4       1011.27       1169.12        53.97 o
  12   9   4        487.25        431.39        38.90 o
 -13  10   4         65.29         73.76        31.45 o
 -12  10   4         16.02          0.13        26.85 o
 -11  10   4        134.41        134.62        28.35 o
 -10  10   4         42.64          3.57        22.50 o
  -9  10   4         63.91         53.40        20.55 o
  -8  10   4          2.84          2.22        14.02 o
  -7  10   4        491.21        426.87        20.79 o
  -6  10   4          2.40        -16.88        16.88 o
  -5  10   4        545.98        474.84        20.35 o
  -4  10   4        841.45        760.01        26.93 o
  -3  10   4         47.95         48.48        12.10 o
  -2  10   4         37.24         10.92        16.71 o
  -1  10   4       1146.01       1122.79        30.87 o
   0  10   4       1789.56       1618.02        37.28 o
   1  10   4       3639.32       3832.01        88.89 o
   2  10   4       3217.22       3092.37        98.95 o
   3  10   4       7740.58       7247.23       222.32 o
   4  10   4       8498.29       8129.55       164.57 o
   5  10   4       3676.31       3701.81        88.29 o
   6  10   4       5302.22       5153.65       113.73 o
   7  10   4       2887.93       2721.89        71.86 o
   8  10   4       1377.99       1356.82        50.85 o
   9  10   4        221.62        213.34        39.19 o
  10  10   4          8.36        -17.21        25.25 o
  11  10   4         13.71         16.83        27.78 o
  12  10   4         28.47         33.41        39.84 o
 -12  11   4       1029.98       1132.05        53.79 o
 -11  11   4        377.04        409.90        51.40 o
 -10  11   4        360.95        368.70        32.71 o
  -9  11   4        117.80        114.93        23.64 o
  -8  11   4         47.34        -19.75        19.75 o
  -7  11   4        564.98        529.43        23.91 o
  -6  11   4        137.51        120.05        26.31 o
  -5  11   4        310.59        284.39        21.22 o
  -4  11   4         79.48         57.60        14.35 o
  -3  11   4       1238.44       1229.90        62.38 o
  -2  11   4       2353.27       2339.25        48.73 o
  -1  11   4       8268.92       8521.31       133.32 o
   0  11   4       5491.06       5312.35       117.42 o
   1  11   4       5613.65       5908.52       127.80 o
   2  11   4       2383.98       2237.16        92.53 o
   3  11   4        780.33        718.18        38.22 o
   4  11   4        150.41        138.41        28.91 o
   5  11   4        652.20        565.84        34.46 o
   6  11   4        357.53        388.59        50.76 o
   7  11   4          3.52         -7.63        27.63 o
   8  11   4        452.10        474.75        57.19 o
   9  11   4       1145.05       1177.95        51.20 o
  10  11   4        470.65        535.95        39.82 o
  11  11   4        261.99        250.03        35.47 o
 -12  12   4        486.63        514.03        64.25 o
 -11  12   4         39.68          3.45        27.61 o
 -10  12   4        595.25        560.67        38.23 o
  -9  12   4        668.23        671.70        35.53 o
  -8  12   4       1119.34       1089.91        42.52 o
  -7  12   4       4147.38       4216.32        85.85 o
  -6  12   4       4172.50       4385.42        86.81 o
  -5  12   4       3036.98       3115.43        58.00 o
  -4  12   4       3957.84       4102.89        75.48 o
  -3  12   4       3093.51       3277.48        64.41 o
  -2  12   4       1471.09       1440.56       121.44 o
  -1  12   4       1270.23       1273.25        50.70 o
   0  12   4        845.21        867.66        98.95 o
   1  12   4        724.06        727.89        40.09 o
   2  12   4        222.49        191.82        25.62 o
   3  12   4          5.98        -11.01        20.00 o
   4  12   4        219.28        194.94        26.27 o
   5  12   4        329.23        269.39        29.23 o
   6  12   4        327.09        245.50        50.76 o
   7  12   4         25.30         36.85        24.39 o
   8  12   4         66.89         97.31        27.17 o
   9  12   4         19.71         11.92        26.16 o
  10  12   4         34.29         73.98        29.95 o
 -11  13   4          7.82          9.20        28.70 o
 -10  13   4          0.64         -3.94        26.52 o
  -9  13   4         84.40         82.11        25.21 o
  -8  13   4          1.99        -21.52        21.52 o
  -7  13   4         19.40          3.49        21.05 o
  -6  13   4         31.97         -8.01        19.58 o
  -5  13   4          6.72        -30.27        30.46 o
  -4  13   4         98.13         51.91        62.97 o
  -3  13   4        237.15        214.35        28.95 o
  -2  13   4        615.95        623.94        58.47 o
  -1  13   4        613.29        633.75        70.04 o
   0  13   4        593.44        605.48        55.90 o
   1  13   4          2.67        -11.23        21.00 o
   2  13   4         11.62         26.78        22.61 o
   3  13   4          0.38         -0.93        22.49 o
   4  13   4         11.55          9.96        23.14 o
   5  13   4         43.48         60.38        24.91 o
   6  13   4       1001.09        988.91        66.18 o
   7  13   4        283.25        294.72        46.91 o
   8  13   4       1008.37       1004.62        49.69 o
   9  13   4        637.60        655.42        45.62 o
  10  13   4       1010.20       1125.41        55.44 o
 -11  14   4          1.17         26.99        48.83 o
 -10  14   4         29.29          4.90        37.91 o
  -9  14   4        301.30        364.56        44.73 o
  -8  14   4        432.02        471.85        45.08 o
  -7  14   4        638.62        682.28        56.01 o
  -6  14   4       1644.50       1710.54        52.77 o
  -5  14   4       4510.52       4645.54       217.18 o
  -4  14   4       3248.10       2999.50       116.96 o
  -3  14   4        627.35        454.92        83.53 o
  -2  14   4          5.64         -4.61        22.64 o
  -1  14   4        312.24        344.46        32.70 o
   0  14   4        721.01        688.60        44.31 o
   1  14   4         47.60         38.89        24.35 o
   2  14   4        439.27        353.94        64.90 o
   3  14   4         17.92         -1.66        24.62 o
   4  14   4        382.89        385.37        84.81 o
   5  14   4       1503.68       1519.05        59.13 o
   6  14   4       1386.92       1348.04        69.39 o
   7  14   4       1262.70       1292.18        66.82 o
   8  14   4       1059.38       1231.44        56.80 o
   9  14   4        659.42        689.75        46.62 o
 -10  15   4        458.11        527.95        84.17 o
  -9  15   4       1246.47       1416.60        53.10 o
  -8  15   4        933.33        898.22        57.24 o
  -7  15   4          7.87         -4.55        29.24 o
  -6  15   4         43.59         64.69        42.41 o
  -5  15   4         32.95         14.14        71.96 o
  -4  15   4        392.73        320.23        56.14 o
  -3  15   4       1028.54       1121.87       113.09 o
  -2  15   4        978.88        877.70       105.38 o
  -1  15   4        620.28        613.38        41.60 o
   0  15   4        956.35        985.02        63.61 o
   1  15   4        286.38        268.23        32.97 o
   2  15   4        165.97        223.19        32.55 o
   3  15   4        690.34        760.82        47.05 o
   4  15   4       1108.23       1068.69        53.46 o
   5  15   4       2029.52       2066.40        86.10 o
   6  15   4       1391.74       1377.60        71.96 o
   7  15   4        954.00        955.66        51.86 o
   8  15   4        557.70        635.96        62.33 o
  -9  16   4        192.59        173.48        93.81 o
  -8  16   4        484.33        475.48       104.09 o
  -7  16   4        481.18        609.12       107.95 o
  -6  16   4        782.91        740.61        83.53 o
  -5  16   4       1379.89       1213.11       128.51 o
  -4  16   4        138.90         73.45        81.60 o
  -3  16   4        574.38        575.46        66.95 o
  -2  16   4        495.51        488.33        93.81 o
  -1  16   4       1512.35       1605.06       140.07 o
   0  16   4        904.80        977.94       107.95 o
   1  16   4       1018.48       1107.02        55.71 o
   2  16   4        244.35        285.40        50.12 o
   3  16   4         79.24         71.38        37.91 o
   4  16   4        296.78        319.58        37.86 o
   5  16   4        933.33        992.08        65.54 o
   6  16   4        205.45        240.31        43.69 o
   7  16   4         13.92          6.27        37.27 o
  -6  17   4         32.51        -65.54        83.53 o
  -5  17   4         53.40        -80.96        80.96 o
  -4  17   4         50.06        -53.97        82.24 o
  -3  17   4        197.91        158.13        58.13 o
  -2  17   4       1313.50       1212.54        93.17 o
  -1  17   4       1130.52       1204.11       124.65 o
   0  17   4        300.51        479.33        91.24 o
   1  17   4        160.83        163.20        75.82 o
   2  17   4         23.70         12.85        66.82 o
   3  17   4        147.54        206.42        36.01 o
   4  17   4        758.86        673.50        48.43 o
   5  17   4         96.83        102.81        39.84 o
   6  17   4         98.98         32.13        39.84 o
  -3  18   4       2464.24       2803.01       129.79 o
  -2  18   4        910.79       1082.82        87.22 o
  -1  18   4       1108.49       1162.09        92.53 o
   0  18   4        714.28        641.25       104.09 o
   1  18   4        358.38        331.55        88.67 o
   2  18   4        175.63        209.47        82.24 o
   3  18   4         23.20        -14.14        71.96 o
   5  18   4        458.26        466.48        52.69 o
  -3  19   4          2.41         38.55        82.24 o
 -15   1   5       1687.50       1837.12        59.51 o
 -14   1   5        781.39        867.44        42.71 o
 -13   1   5       2493.37       2500.02        64.06 o
 -12   1   5       5951.75       5869.07       114.04 o
 -11   1   5       2148.19       2045.50        45.49 o
 -10   1   5       3543.22       3327.64        60.38 o
  -9   1   5       3897.33       3428.95        59.75 o
  -8   1   5       3237.13       3189.72        54.46 o
  -7   1   5       1516.73       1278.74        24.41 o
  -6   1   5       2429.67       2307.10        35.25 o
  -5   1   5        987.62       1032.43        19.39 o
  -4   1   5       3862.30       3860.57        47.05 o
  -3   1   5       3587.63       3962.38        69.06 o
  -2   1   5       1427.51       1553.08        23.79 o
  -1   1   5      41214.91      47852.68      1214.92 o
   0   1   5      10289.94      11771.68       213.12 o
   1   1   5      28002.62      29295.17       377.49 o
   2   1   5      10713.94       9924.56       102.99 o
   3   1   5      16174.63      15474.25       159.13 o
   4   1   5      27586.37      26344.32       269.47 o
   5   1   5      41636.75      41168.43       419.39 o
   6   1   5      19282.86      19029.55       198.45 o
   7   1   5       7680.08       7333.52        88.41 o
   8   1   5        901.91        854.19        23.24 o
   9   1   5        354.61        358.29        17.71 o
  10   1   5        889.76        969.62        35.98 o
  11   1   5         87.63        121.51        17.10 o
  12   1   5        102.26        145.81        20.56 o
  13   1   5        204.41        224.21        31.85 o
  14   1   5         16.69         43.41        46.26 o
 -15   2   5         30.80         29.96        44.33 o
 -14   2   5         79.18         76.28        25.39 o
 -13   2   5          8.00          7.18        19.28 o
 -12   2   5         82.29         62.98        18.63 o
 -11   2   5        279.45        282.11        20.92 o
 -10   2   5       2165.24       2096.22        44.26 o
  -9   2   5       4840.92       4517.90        73.95 o
  -8   2   5      15881.13      15217.92       214.29 o
  -7   2   5      14179.41      13271.35       167.85 o
  -6   2   5      27265.48      25655.11       315.36 o
  -5   2   5      30445.58      28714.47       351.68 o
  -4   2   5      24826.17      23512.24       353.35 o
  -3   2   5      43591.20      45031.09       674.02 o
  -2   2   5      88366.29      97251.65      2280.10 o
  -1   2   5       1855.95       1829.80        52.29 o
   0   2   5      45630.07      51320.65       639.84 o
   1   2   5      29478.97      29807.64       596.07 o
   2   2   5       5535.39       5457.65        82.73 o
   3   2   5      11613.49      12271.96       127.89 o
   4   2   5       6464.38       6766.18        73.71 o
   5   2   5        388.21        354.45        11.34 o
   6   2   5       1672.47       1534.42        25.75 o
   7   2   5       1479.27       1351.97        25.27 o
   8   2   5       8957.83       8732.87       114.48 o
   9   2   5       3263.35       3211.13        51.71 o
  10   2   5        471.01        435.87        22.00 o
  11   2   5       2000.93       1917.45        58.04 o
  12   2   5       1130.84       1147.40        49.48 o
  13   2   5        666.13        803.07        46.26 o
  14   2   5       1124.61       1352.65        58.20 o
 -15   3   5          4.93        -24.98        24.98 o
 -14   3   5          7.60        -14.22        32.39 o
 -13   3   5        189.38        205.07        22.91 o
 -12   3   5        581.55        534.57        26.80 o
 -11   3   5       1381.25       1291.24        56.28 o
 -10   3   5       1765.03       1738.86        39.56 o
  -9   3   5        422.49        357.18        18.67 o
  -8   3   5        522.25        484.16        20.02 o
  -7   3   5       5602.90       5600.65        77.01 o
  -6   3   5       2527.38       2500.95        38.94 o
  -5   3   5       4017.73       3970.16        55.06 o
  -4   3   5       2396.02       2635.82        38.49 o
  -3   3   5       4335.12       4452.96        91.50 o
  -2   3   5      29945.24      34596.41      1352.96 o
  -1   3   5       3419.07       3696.42        95.85 o
   0   3   5      13132.52      14136.19       199.58 o
   1   3   5       4336.69       4345.61       125.29 o
   2   3   5      11865.93      11991.41       318.06 o
   3   3   5       8012.79       7872.13       123.16 o
   4   3   5       1012.30        991.14        19.45 o
   5   3   5        676.84        638.20        24.30 o
   6   3   5        330.16        292.59        16.69 o
   7   3   5         29.00         16.87         9.01 o
   8   3   5       2818.19       2762.38        50.34 o
   9   3   5          1.03         -7.88        12.98 o
  10   3   5          1.07         -3.94        19.44 o
  11   3   5         92.44         96.41        28.91 o
  12   3   5         35.05         42.14        27.63 o
  13   3   5          0.55         30.46        28.03 o
  14   3   5         12.02          3.05        29.71 o
 -15   4   5         15.11        -23.42        23.42 o
 -14   4   5         96.36         93.71        22.88 o
 -13   4   5          0.29         26.93        23.94 o
 -12   4   5         88.04         95.04        19.57 o
 -11   4   5        508.19        533.04        25.14 o
 -10   4   5        761.08        733.25        27.50 o
  -9   4   5       1739.35       1722.28        38.03 o
  -8   4   5       2667.03       2388.08        48.90 o
  -7   4   5       5373.43       4884.94        69.15 o
  -6   4   5       9906.95       9480.04       122.24 o
  -5   4   5      18749.14      18277.29       227.67 o
  -4   4   5      19481.73      19663.71       243.27 o
  -3   4   5      10366.83      10364.69       206.81 o
  -2   4   5      15376.99      15610.06       221.90 o
  -1   4   5      19336.50      20552.61       289.99 o
   0   4   5       3620.21       3652.34        65.46 o
   1   4   5       3040.62       2933.05        62.98 o
   2   4   5       2564.74       3275.28        73.89 o
   3   4   5        138.30        126.11         6.54 o
   4   4   5       3479.59       3734.10        52.02 o
   5   4   5        251.59        283.30        12.07 o
   6   4   5         11.63          3.25         7.78 o
   7   4   5         55.06         29.00        18.18 o
   8   4   5       1254.45       1244.45        31.58 o
   9   4   5         29.53         25.46        18.82 o
  10   4   5          3.74        -10.60        19.44 o
  11   4   5        365.07        359.93        30.87 o
  12   4   5        211.02        211.32        29.91 o
  13   4   5        205.23        186.92        32.05 o
  14   4   5        334.04        467.77        50.12 o
 -15   5   5       1282.22       1480.87        68.75 o
 -14   5   5       1478.83       1552.42        47.15 o
 -13   5   5       3382.79       3638.70        71.95 o
 -12   5   5       5198.90       5421.27        92.69 o
 -11   5   5       5563.02       5593.51        92.88 o
 -10   5   5       3788.15       3773.64        66.85 o
  -9   5   5       5173.06       5040.04       113.58 o
  -8   5   5       4277.24       4277.21        63.78 o
  -7   5   5      19715.19      18945.11       237.82 o
  -6   5   5       7656.40       7507.91       100.07 o
  -5   5   5       3552.80       3580.41        52.32 o
  -4   5   5        345.82        383.78        14.67 o
  -3   5   5      16337.64      18030.40       233.95 o
  -2   5   5      44577.54      49616.61      1011.99 o
  -1   5   5      38268.64      40019.41       557.38 o
   0   5   5      19924.52      20437.38       364.34 o
   1   5   5      17673.77      17640.19       510.17 o
   2   5   5      35936.48      36930.16       656.96 o
   3   5   5      11857.15      11460.66       258.46 o
   4   5   5       5321.84       4667.36        63.90 o
   5   5   5      20455.12      20090.97       249.76 o
   6   5   5       6795.32       6551.88        88.09 o
   7   5   5       2206.51       2072.00        53.60 o
   8   5   5       3178.45       3106.96        72.64 o
   9   5   5         70.55         46.69        20.07 o
  10   5   5        647.49        636.68        73.89 o
  11   5   5        180.07        192.74        27.17 o
  12   5   5         55.55         50.97        25.88 o
  13   5   5         23.18         41.70        28.28 o
  14   5   5         17.47         52.69        38.55 o
 -14   6   5         54.76         62.04        23.63 o
 -13   6   5         96.13         93.83        22.29 o
 -12   6   5          2.47          4.82        18.37 o
 -11   6   5        369.29        342.35        22.90 o
 -10   6   5        560.38        595.02        25.86 o
  -9   6   5       1616.39       1570.21        42.14 o
  -8   6   5       8885.22       8652.43       116.67 o
  -7   6   5       1412.93       1400.63        29.93 o
  -6   6   5       4438.23       4042.04        59.51 o
  -5   6   5      12512.66      12482.28       159.63 o
  -4   6   5       3643.16       3350.40        49.70 o
  -3   6   5       3207.15       2898.77        69.89 o
  -2   6   5      22346.58      23839.35       337.14 o
  -1   6   5        414.68        298.20        12.73 o
   0   6   5        684.08        558.76        16.53 o
   1   6   5        443.39        451.87        12.99 o
   2   6   5        981.85        843.10        47.55 o
   3   6   5         43.21         54.12        10.03 o
   4   6   5          9.19          8.12         8.27 o
   5   6   5        619.94        619.82        30.69 o
   6   6   5       1613.47       1547.59        38.29 o
   7   6   5        491.95        452.78        46.26 o
   8   6   5        239.50        231.12        23.76 o
   9   6   5       3045.58       3131.91        76.30 o
  10   6   5       2209.89       2224.39        63.48 o
  11   6   5        347.12        368.50        52.05 o
  12   6   5        686.10        770.12        44.64 o
  13   6   5        137.44         88.56        30.87 o
 -14   7   5        274.34        267.48        41.12 o
 -13   7   5        362.15        391.43        42.28 o
 -12   7   5        331.43        344.84        25.64 o
 -11   7   5        718.14        786.38        31.29 o
 -10   7   5        215.61        221.75        19.27 o
  -9   7   5        636.60        673.62        38.52 o
  -8   7   5         75.37         47.30        12.75 o
  -7   7   5        564.11        573.79        24.67 o
  -6   7   5        116.31        129.43        12.16 o
  -5   7   5         57.99         38.56        10.02 o
  -4   7   5        309.85        335.06        14.83 o
  -3   7   5        120.69        122.50        12.21 o
  -2   7   5       3806.37       3847.24        63.95 o
  -1   7   5       1626.63       1897.33        36.32 o
   0   7   5        834.20        942.95        32.64 o
   1   7   5        841.42        822.01        35.85 o
   2   7   5        361.85        326.96        14.41 o
   3   7   5        798.30        760.77        32.57 o
   4   7   5       2610.28       2354.86        59.59 o
   5   7   5       2506.08       2642.62        53.87 o
   6   7   5        693.44        618.38        26.38 o
   7   7   5       2336.03       2292.62        70.04 o
   8   7   5        690.99        705.77        35.81 o
   9   7   5        125.83        102.07        35.98 o
  10   7   5        701.36        788.19        42.45 o
  11   7   5        469.33        480.50        36.73 o
  12   7   5        508.50        504.36        38.57 o
  13   7   5        419.67        495.60        41.37 o
 -14   8   5         91.40        215.89        56.54 o
 -13   8   5         88.77         97.08        29.62 o
 -12   8   5         53.89         28.95        25.32 o
 -11   8   5        798.35        811.73        32.35 o
 -10   8   5        521.99        502.32        24.85 o
  -9   8   5       1709.72       1786.54        38.54 o
  -8   8   5       3330.13       3353.84        83.65 o
  -7   8   5       4419.62       4564.19        69.34 o
  -6   8   5      11705.27      11776.75       154.38 o
  -5   8   5      14108.52      13448.85       173.56 o
  -4   8   5      11294.69      11263.56       168.75 o
  -3   8   5      10755.16      10867.31       161.97 o
  -2   8   5      15508.10      14856.06       215.81 o
  -1   8   5       9122.86       8925.98       168.84 o
   0   8   5       9298.46       8944.12       133.70 o
   1   8   5      14902.70      15298.55       252.37 o
   2   8   5       4740.12       4489.33       104.73 o
   3   8   5       1392.00       1212.12        41.57 o
   4   8   5       1982.78       2048.74        56.17 o
   5   8   5       1038.08       1209.85        36.10 o
   6   8   5        306.76        345.60        22.09 o
   7   8   5        396.94        321.14        26.24 o
   8   8   5         99.47         86.93        30.84 o
   9   8   5        268.68        252.81        28.70 o
  10   8   5       1686.71       1738.53        58.18 o
  11   8   5        827.99        877.06        46.47 o
  12   8   5        701.69        861.77        86.74 o
 -14   9   5        481.32        444.64        65.54 o
 -13   9   5       1146.11       1210.03        55.22 o
 -12   9   5        970.61        999.72        70.68 o
 -11   9   5       1566.90       1704.62        62.33 o
 -10   9   5        912.19        937.41        33.37 o
  -9   9   5        527.60        563.65        33.39 o
  -8   9   5        551.53        521.50        29.42 o
  -7   9   5       4223.15       4143.38        65.51 o
  -6   9   5       3015.28       2765.65        48.46 o
  -5   9   5       1520.73       1453.57        32.20 o
  -4   9   5         91.27        103.70        13.76 o
  -3   9   5        287.91        271.13        16.22 o
  -2   9   5       1557.71       1606.59        56.40 o
  -1   9   5       3415.11       3352.02        74.08 o
   0   9   5       1627.40       1500.35        32.65 o
   1   9   5       5663.12       5501.39       138.15 o
   2   9   5       5754.57       5544.73       117.28 o
   3   9   5       6570.82       6098.82       126.88 o
   4   9   5       7999.37       8272.68       164.57 o
   5   9   5       8675.94       8693.17       172.89 o
   6   9   5       3464.07       3351.62        94.77 o
   7   9   5       1304.66       1250.43        46.60 o
   8   9   5        311.52        326.13        29.62 o
   9   9   5        288.05        270.03        29.82 o
  10   9   5         45.49         57.15        26.52 o
  11   9   5         69.93         89.39        28.91 o
  12   9   5         24.14         -6.37        28.70 o
 -13  10   5        307.32        287.25        36.39 o
 -12  10   5       1538.14       1572.26        68.75 o
 -11  10   5         28.92         32.96        25.60 o
 -10  10   5         39.79         25.93        22.84 o
  -9  10   5          1.84          6.46        15.15 o
  -8  10   5       1651.32       1756.17        39.62 o
  -7  10   5          2.95          0.36        13.29 o
  -6  10   5       2334.56       2537.74        46.59 o
  -5  10   5        298.85        319.64        17.67 o
  -4  10   5       1957.55       1927.33        42.86 o
  -3  10   5        997.16       1052.14        35.52 o
  -2  10   5        243.62        306.94        33.41 o
  -1  10   5          4.58          3.98        10.07 o
   0  10   5        156.18        154.86        21.31 o
   1  10   5        305.16        313.59        25.88 o
   2  10   5        151.67        123.00        20.82 o
   3  10   5       1384.24       1351.50       102.16 o
   4  10   5        178.02        167.78        23.30 o
   5  10   5       1095.75       1051.94        44.66 o
   6  10   5       2755.77       2669.86        70.70 o
   7  10   5        557.70        546.00        34.27 o
   8  10   5        386.04        405.01        33.29 o
   9  10   5       1184.23       1090.48        83.53 o
  10  10   5          4.70        -21.18        25.01 o
  11  10   5        103.34        110.23        30.54 o
 -13  11   5       2572.23       3000.64       129.79 o
 -12  11   5       1196.80       1444.80        57.82 o
 -11  11   5       1008.37       1041.70        49.02 o
 -10  11   5        396.86        418.20        33.29 o
  -9  11   5        297.64        329.21        37.61 o
  -8  11   5        132.33         99.24        17.53 o
  -7  11   5       1403.09       1434.78        61.40 o
  -6  11   5        850.59        931.64        29.18 o
  -5  11   5        512.99        482.51        24.25 o
  -4  11   5        149.01        115.75        16.00 o
  -3  11   5        124.53        139.85        17.21 o
  -2  11   5          8.22         -3.19        11.85 o
  -1  11   5        770.93        698.00        37.95 o
   0  11   5       1980.59       2021.86        63.61 o
   1  11   5       4110.30       4064.17        96.26 o
   2  11   5       2338.68       2171.05        63.47 o
   3  11   5       2935.05       2840.38        75.77 o
   4  11   5       3470.69       3378.81        84.21 o
   5  11   5       2321.13       2374.96        86.74 o
   6  11   5       3828.79       3868.27        91.61 o
   7  11   5       4513.22       4407.59       101.71 o
   8  11   5       2049.08       2118.41        65.42 o
   9  11   5       1669.17       1714.19        60.15 o
  10  11   5        356.42        409.85        37.87 o
  11  11   5         53.58         44.60        37.27 o
 -12  12   5        270.76        354.43        37.65 o
 -11  12   5         65.36         58.07        28.91 o
 -10  12   5         62.79         49.32        26.30 o
  -9  12   5        366.08        380.57        32.06 o
  -8  12   5       1197.57       1196.79        79.15 o
  -7  12   5       4199.34       4263.23        85.80 o
  -6  12   5       5546.76       5669.25        99.79 o
  -5  12   5       5421.92       5607.03       149.39 o
  -4  12   5       5006.46       5180.36        95.47 o
  -3  12   5       7316.80       7469.64       160.69 o
  -2  12   5       4040.08       4100.30       101.69 o
  -1  12   5       3048.34       3156.02        83.62 o
   0  12   5       2799.12       2812.59        77.42 o
   1  12   5       3755.15       3505.15        88.43 o
   2  12   5        522.09        498.28        50.12 o
   3  12   5         37.33         29.31        21.98 o
   4  12   5          0.30        -17.19        20.82 o
   5  12   5         31.55        -17.99        21.79 o
   6  12   5       1999.63       1961.32        62.37 o
   7  12   5        937.78        895.73        61.04 o
   8  12   5        687.02        715.75        42.58 o
   9  12   5        540.35        505.70        38.90 o
  10  12   5        472.85        533.42        41.66 o
 -12  13   5          5.16          6.43        48.83 o
 -11  13   5         38.99         66.13        30.19 o
 -10  13   5        168.73        122.06        41.76 o
  -9  13   5        712.81        736.70        47.64 o
  -8  13   5        228.47        234.05        26.78 o
  -7  13   5        425.76        427.88        30.22 o
  -6  13   5        525.58        543.90        60.95 o
  -5  13   5        196.75        176.03        20.81 o
  -4  13   5         36.66         84.81        61.68 o
  -3  13   5        560.04        460.46        35.27 o
  -2  13   5        787.67        778.88        60.40 o
  -1  13   5       1192.47       1298.35        73.25 o
   0  13   5        933.57        886.49        84.17 o
   1  13   5        470.87        469.52        34.22 o
   2  13   5        109.47         91.05        25.62 o
   3  13   5        319.15        346.13        32.29 o
   4  13   5        443.08        444.37        34.95 o
   5  13   5        850.02        752.86        42.51 o
   6  13   5         12.85        -21.32        23.74 o
   7  13   5          0.65         -5.51        24.67 o
   8  13   5        111.65        117.63        47.55 o
   9  13   5        105.90        135.54        31.79 o
 -10  14   5        349.14        348.64        36.39 o
  -9  14   5        254.48        274.60        46.14 o
  -8  14   5        216.36        247.57        53.11 o
  -7  14   5        858.99        888.51        44.65 o
  -6  14   5       1459.24       1604.06        91.88 o
  -5  14   5       1339.03       1477.83       132.36 o
  -4  14   5       3091.68       3325.77       179.91 o
  -3  14   5       2465.35       2518.34        78.35 o
  -2  14   5       1911.48       1938.75        66.79 o
  -1  14   5       2858.22       2896.80        83.68 o
   0  14   5       1963.76       1988.62        67.72 o
   1  14   5        246.75        274.62        31.54 o
   2  14   5       1025.80       1043.49        51.08 o
   3  14   5        625.60        682.66        41.81 o
   4  14   5          5.20          0.93        25.29 o
   5  14   5        221.64        142.19        89.31 o
   6  14   5          2.93        -19.28        32.13 o
   7  14   5         98.35        110.71        30.26 o
   8  14   5         51.38         46.07        29.63 o
   9  14   5          1.56        -29.19        29.63 o
 -10  15   5        580.26        574.43        55.26 o
  -9  15   5       1025.74       1106.99        60.33 o
  -8  15   5        672.89        783.89       111.80 o
  -7  15   5        313.26        366.25        89.96 o
  -6  15   5        125.72         82.24        75.82 o
  -5  15   5          1.80         30.84        70.68 o
  -4  15   5          3.64        -17.13        73.25 o
  -3  15   5        404.08        583.42        91.24 o
  -2  15   5       1216.26       1422.58       127.22 o
  -1  15   5       1742.21       1850.92        67.94 o
   0  15   5       1401.60       1564.58        62.32 o
   1  15   5       2056.62       2077.68        70.83 o
   2  15   5       1116.07       1212.21        56.02 o
   3  15   5       2718.38       2657.44       138.15 o
   4  15   5       1230.92       1310.58        58.77 o
   5  15   5       1136.46       1243.95        69.39 o
   6  15   5       1099.72       1150.14        69.39 o
   7  15   5       1194.09       1245.21        57.72 o
   8  15   5        407.02        359.82        50.12 o
  -9  16   5         14.97        -50.12        80.96 o
  -8  16   5        275.45        340.54        97.67 o
  -7  16   5       1128.02       1073.04       123.37 o
  -6  16   5       1234.99       1247.81       128.51 o
  -5  16   5       1204.48       1188.69       128.51 o
  -4  16   5        665.20        648.39        69.15 o
  -3  16   5        254.35        312.27        86.10 o
  -2  16   5         94.78         26.99        73.25 o
  -1  16   5         26.42         -5.14        69.39 o
   0  16   5         63.33         34.12        32.13 o
   1  16   5        115.89         74.11        29.88 o
   2  16   5         79.63         90.97        30.53 o
   3  16   5        292.62        302.40        52.05 o
   4  16   5        774.00        717.10        66.18 o
   5  16   5       1094.32       1143.71        70.68 o
   6  16   5        935.23       1075.61        70.68 o
   7  16   5        684.81        754.34        62.97 o
  -6  17   5          9.77        -80.96        80.96 o
  -5  17   5         12.33        -78.39        78.39 o
  -4  17   5         56.77          9.00        83.53 o
  -3  17   5          0.41        -51.19        51.19 o
  -2  17   5        132.24        223.60        86.10 o
  -1  17   5        113.37        138.79        78.39 o
   0  17   5         30.76          6.43        69.39 o
   1  17   5         65.01         57.83        70.68 o
   2  17   5        261.49        279.60        38.01 o
   3  17   5         27.50         13.33        31.82 o
   4  17   5         12.45         33.41        46.26 o
   5  17   5        108.23         93.81        41.12 o
   6  17   5        347.34        313.56        48.83 o
  -3  18   5        273.17        350.71        67.69 o
  -2  18   5        943.28        949.43        83.11 o
  -1  18   5        426.94        528.16       101.52 o
   0  18   5        657.51        876.42       113.09 o
   1  18   5        869.03       1034.48       114.37 o
   2  18   5       1348.18       1542.09       137.50 o
   3  18   5        178.58        137.50        78.39 o
   4  18   5         15.34         50.12        39.84 o
  -3  19   5         48.97         71.96        82.24 o
 -15   0   6        825.42        930.39        66.82 o
 -14   0   6       1726.89       1720.71        77.10 o
 -13   0   6       1453.04       1439.28        68.11 o
 -12   0   6       1818.88       1689.87        70.68 o
 -11   0   6        345.90        327.69        33.41 o
 -10   0   6       1799.22       1664.17        62.97 o
  -9   0   6       1804.82       1722.00        61.68 o
  -8   0   6        839.44        673.38        37.27 o
  -7   0   6       4256.83       4238.17       111.80 o
  -6   0   6        599.80        445.19        17.56 o
  -5   0   6        285.12        275.26        25.70 o
  -4   0   6       7015.37       7225.96       132.69 o
  -3   0   6       6937.65       7598.17       139.21 o
  -2   0   6       5734.79       6386.61       117.61 o
  -1   0   6       1394.91       1838.73        70.04 o
   0   0   6       6056.32       7170.85       130.29 o
   1   0   6      28063.10      29520.46       778.08 o
   2   0   6       4181.15       4230.16        65.79 o
   3   0   6       1977.11       2098.06        41.91 o
   4   0   6      10435.90      10752.45       160.48 o
   5   0   6      13006.52      13262.52       197.63 o
   6   0   6      14503.67      14229.75       212.90 o
   7   0   6      13873.46      13715.65       207.71 o
   8   0   6       6846.15       6618.08       126.60 o
   9   0   6         84.30        163.54        21.16 o
  10   0   6        614.36        684.73        35.40 o
  11   0   6        170.26        194.07        25.88 o
  12   0   6         33.91         49.99        24.47 o
  13   0   6        612.59        709.36        78.39 o
 -15   1   6         34.43         57.83        27.26 o
 -14   1   6          2.81          6.60        25.06 o
 -13   1   6        275.75        255.11        42.41 o
 -12   1   6        524.53        567.05        31.34 o
 -11   1   6         52.62         59.29        26.99 o
 -10   1   6         27.37          5.81        13.92 o
  -9   1   6        319.47        335.23        18.51 o
  -8   1   6        809.74        688.77        24.53 o
  -7   1   6        159.64        141.81         9.66 o
  -6   1   6        398.49        351.13        13.58 o
  -5   1   6        469.42        359.92        15.04 o
  -4   1   6       1005.21       1198.70        25.80 o
  -3   1   6       7000.06       7726.70       100.18 o
  -2   1   6       1450.07       1464.57        34.13 o
  -1   1   6       2732.87       3169.07        72.87 o
   0   1   6       2689.96       2762.08        33.80 o
   1   1   6        394.65        367.90         9.98 o
   2   1   6       1352.74       1482.48        19.65 o
   3   1   6        365.27        262.61         8.63 o
   4   1   6        324.28        398.73        11.30 o
   5   1   6       1380.43       1386.60        21.81 o
   6   1   6         48.71         47.17         8.15 o
   7   1   6          0.64        -11.85        11.85 o
   8   1   6         28.42         23.88        11.50 o
   9   1   6       2539.66       2316.04        41.68 o
  10   1   6        986.89       1007.02        31.90 o
  11   1   6        135.00        155.34        17.32 o
  12   1   6        209.89        200.57        36.62 o
  13   1   6        727.08        864.98       109.87 o
  14   1   6        178.25        232.60        65.54 o
 -15   2   6          1.22          9.56        25.89 o
 -14   2   6         83.35         70.68        24.53 o
 -13   2   6         81.25         31.31        22.25 o
 -12   2   6        178.12         95.63        19.51 o
 -11   2   6        155.84        128.55        17.98 o
 -10   2   6        579.08        514.37        28.55 o
  -9   2   6       1165.42       1029.80        28.76 o
  -8   2   6       5367.68       5388.72        83.84 o
  -7   2   6        512.92        362.20        13.77 o
  -6   2   6        354.92        336.67        12.98 o
  -5   2   6       2419.08       2524.04        37.50 o
  -4   2   6       1576.83       1454.91        21.91 o
  -3   2   6       1929.02       1802.82        30.08 o
  -2   2   6      26670.03      30738.95       460.44 o
  -1   2   6        556.78        645.24        23.37 o
   0   2   6          1.44         -4.22         4.22 o
   1   2   6        153.15        130.00         6.02 o
   2   2   6       1428.57       1469.99        26.05 o
   3   2   6      13782.42      15035.84       156.21 o
   4   2   6         84.35         53.37         6.24 o
   5   2   6         36.61         14.95         6.61 o
   6   2   6        209.89        214.97        10.02 o
   7   2   6          7.99          4.67         8.58 o
   8   2   6       1133.16       1173.36        53.42 o
   9   2   6         83.56         94.53        13.95 o
  10   2   6        534.48        546.99        25.34 o
  11   2   6        179.35        162.85        26.14 o
  12   2   6         15.12          7.03        52.69 o
  13   2   6          4.87         63.14        28.53 o
  14   2   6          7.12         65.96        44.33 o
 -15   3   6        342.37        314.83        32.71 o
 -14   3   6        423.97        424.28        29.53 o
 -13   3   6         41.43         15.03        19.83 o
 -12   3   6        484.17        447.41        25.41 o
 -11   3   6       1121.05       1047.58        32.80 o
 -10   3   6        531.47        485.75        25.44 o
  -9   3   6        996.31        951.29        27.85 o
  -8   3   6       3296.19       3345.21        57.07 o
  -7   3   6       2194.07       2054.87        34.99 o
  -6   3   6       5883.93       6045.77        80.77 o
  -5   3   6       2375.90       2131.91        44.15 o
  -4   3   6       2720.65       2753.64        39.88 o
  -3   3   6       3243.21       3512.68        74.38 o
  -2   3   6       3268.71       3521.73        80.00 o
  -1   3   6       5829.91       6300.66        83.47 o
   0   3   6       2503.31       2773.90        39.71 o
   1   3   6       8200.69       8695.82       137.10 o
   2   3   6        172.91        209.87        12.35 o
   3   3   6       1551.49       1645.93        24.89 o
   4   3   6        631.41        582.92        14.92 o
   5   3   6       1690.59       1684.28        32.65 o
   6   3   6        147.36        140.27        10.02 o
   7   3   6        209.25        164.59        11.48 o
   8   3   6         41.73         41.51        12.57 o
   9   3   6        306.83        307.01        25.32 o
  10   3   6        498.31        400.54        29.63 o
  11   3   6        908.05        828.86        52.05 o
  12   3   6        995.90       1137.73        60.40 o
  13   3   6       1555.46       1828.36        63.60 o
  14   3   6        891.82        938.10        66.82 o
 -15   4   6        141.49        144.68        26.94 o
 -14   4   6        481.72        444.91        62.63 o
 -13   4   6       1192.14       1173.63        39.45 o
 -12   4   6       1711.37       1694.86        60.24 o
 -11   4   6       1321.39       1313.85        36.75 o
 -10   4   6       2580.95       2582.63        51.17 o
  -9   4   6       7427.52       7123.16       109.09 o
  -8   4   6        171.49        138.10        12.17 o
  -7   4   6       2988.67       3051.97        47.50 o
  -6   4   6        220.30        180.87        10.98 o
  -5   4   6       3395.10       3411.79        49.32 o
  -4   4   6       3718.21       3930.32        54.72 o
  -3   4   6        821.36        960.58        19.24 o
  -2   4   6      16760.58      18689.21       264.68 o
  -1   4   6          2.12          3.47         6.76 o
   0   4   6        606.07        641.40        26.69 o
   1   4   6       1713.49       1769.73        43.53 o
   2   4   6       1606.83       1686.80        42.30 o
   3   4   6        172.87        154.47        12.48 o
   4   4   6       1306.15       1267.96        23.03 o
   5   4   6       4329.22       4245.57        59.18 o
   6   4   6       1359.45       1145.58        31.72 o
   7   4   6       5400.84       5214.30        72.75 o
   8   4   6       3223.94       3308.49        80.96 o
   9   4   6        440.82        401.40        27.78 o
  10   4   6          7.83          8.20        20.65 o
  11   4   6        418.98        411.41        32.42 o
  12   4   6        329.56        333.29        63.61 o
  13   4   6        317.46        393.14        37.01 o
  14   4   6         29.98        -14.14        37.27 o
 -15   5   6          3.38        -25.70        32.13 o
 -14   5   6        197.18        206.98        26.19 o
 -13   5   6        337.49        321.38        26.19 o
 -12   5   6        504.72        574.25        34.49 o
 -11   5   6        282.08        305.19        43.77 o
 -10   5   6       1576.98       1562.36        38.85 o
  -9   5   6        208.51        223.51        17.43 o
  -8   5   6         55.99         52.00        11.45 o
  -7   5   6         16.12         28.29        12.61 o
  -6   5   6        426.72        349.60        20.03 o
  -5   5   6         11.90          9.78         7.51 o
  -4   5   6       2004.31       2209.63        35.22 o
  -3   5   6       1164.16       1342.60        24.31 o
  -2   5   6       3429.35       3784.41        60.83 o
  -1   5   6          1.46         -0.62         5.44 o
   0   5   6        816.54        787.32        20.11 o
   1   5   6       1134.29       1223.09        36.07 o
   2   5   6        457.90        484.61        48.83 o
   3   5   6       1147.70       1412.42        40.45 o
   4   5   6         26.27         17.89         8.90 o
   5   5   6       3432.00       3416.53        50.09 o
   6   5   6       2481.29       2457.78        50.13 o
   7   5   6       4806.91       4734.57        98.06 o
   8   5   6       4095.30       4076.69        88.92 o
   9   5   6         43.88         32.85        28.91 o
  10   5   6         16.51        -19.05        32.13 o
  11   5   6         53.62         29.99        24.08 o
  12   5   6         31.45          5.54        25.61 o
  13   5   6          1.99         -0.30        28.69 o
 -14   6   6       1495.27       1693.87        49.54 o
 -13   6   6       1080.06       1138.08        40.20 o
 -12   6   6        849.37        857.74        34.34 o
 -11   6   6       2405.62       2478.34        52.32 o
 -10   6   6        719.27        639.72        27.32 o
  -9   6   6       4193.13       4275.97        72.44 o
  -8   6   6       3297.77       3182.63        61.40 o
  -7   6   6        722.15        625.47        20.75 o
  -6   6   6        667.17        617.71        19.93 o
  -5   6   6        308.14        278.74        15.95 o
  -4   6   6        677.58        623.66        21.70 o
  -3   6   6       5576.69       6173.38        95.08 o
  -2   6   6         18.47         25.81        12.44 o
  -1   6   6       1170.48       1203.87        25.34 o
   0   6   6       1558.09       1633.17        30.54 o
   1   6   6        760.10        786.65        64.90 o
   2   6   6       5347.82       5573.87       112.39 o
   3   6   6        437.38        595.84        29.23 o
   4   6   6        640.79        548.29        28.69 o
   5   6   6       3089.26       2982.04        65.89 o
   6   6   6       2652.23       2572.34        52.47 o
   7   6   6       2116.25       2051.49        55.44 o
   8   6   6        602.85        576.23        55.90 o
   9   6   6         58.59         63.51        22.50 o
  10   6   6         17.00        -16.66        22.84 o
  11   6   6         11.93         42.66        32.13 o
  12   6   6          8.54          0.77        26.54 o
  13   6   6          0.54         11.07        29.02 o
 -14   7   6        250.49        343.61        38.29 o
 -13   7   6          8.01         -3.34        20.32 o
 -12   7   6          1.47        -18.05        18.05 o
 -11   7   6          1.37         -7.89        17.01 o
 -10   7   6         66.94         64.48        16.41 o
  -9   7   6        646.83        630.55        26.48 o
  -8   7   6        486.13        432.00        19.36 o
  -7   7   6       2117.05       2062.57        38.53 o
  -6   7   6       2091.38       2003.21        44.33 o
  -5   7   6       2650.24       2390.87        52.31 o
  -4   7   6       1255.08       1248.49        30.05 o
  -3   7   6          1.57          6.76         8.79 o
  -2   7   6        933.72        892.69        23.42 o
  -1   7   6        117.51        121.80         9.44 o
   0   7   6        223.56        223.82        12.03 o
   1   7   6          2.09         -3.90        13.04 o
   2   7   6        651.60        717.65        31.62 o
   3   7   6        253.72        281.62        23.77 o
   4   7   6        539.60        516.97        27.99 o
   5   7   6       2078.48       1992.12        45.72 o
   6   7   6       1695.26       1625.22        40.96 o
   7   7   6        667.16        645.20        62.33 o
   8   7   6        241.57        257.78        29.56 o
   9   7   6        572.63        601.50        35.81 o
  10   7   6        394.94        463.44        65.54 o
  11   7   6        304.83        300.38        32.71 o
  12   7   6        367.69        367.84        51.40 o
  13   7   6        395.18        408.65        51.40 o
 -14   8   6         27.37         -3.86        50.12 o
 -13   8   6        203.92        201.65        59.11 o
 -12   8   6         50.04         43.97        19.70 o
 -11   8   6         21.28         -5.72        17.12 o
 -10   8   6        350.55        342.78        22.21 o
  -9   8   6        141.32        155.10        16.30 o
  -8   8   6         79.69         84.87        16.14 o
  -7   8   6       1816.17       1820.74        37.04 o
  -6   8   6        387.23        397.50        17.82 o
  -5   8   6        219.28        211.96        21.86 o
  -4   8   6        573.77        598.76        43.94 o
  -3   8   6      17366.25      17927.88       325.35 o
  -2   8   6       9188.55       9343.27       170.11 o
  -1   8   6       1334.79       1134.68        73.25 o
   0   8   6       4995.07       5036.15        83.29 o
   1   8   6       3027.29       2758.83        67.85 o
   2   8   6       1948.12       1919.63        73.25 o
   3   8   6       3339.83       3227.11        75.95 o
   4   8   6        679.58        669.02        34.46 o
   5   8   6         19.74         -7.10        14.16 o
   6   8   6         43.83         42.70        15.88 o
   7   8   6         81.37         58.31        21.58 o
   8   8   6       1693.77       1622.17        53.04 o
   9   8   6        851.49        800.60        42.25 o
  10   8   6        296.26        315.89        32.37 o
  11   8   6        478.24        511.35        38.42 o
  12   8   6        299.80        293.48        36.13 o
 -14   9   6        238.34        197.90        57.83 o
 -13   9   6        520.48        624.53        42.25 o
 -12   9   6        523.07        561.66        62.97 o
 -11   9   6        168.37        210.80        22.38 o
 -10   9   6       1254.20       1153.79        52.35 o
  -9   9   6       1076.70       1070.49        31.43 o
  -8   9   6        479.19        476.22        24.48 o
  -7   9   6        454.61        516.09        25.78 o
  -6   9   6        123.94        193.30        16.11 o
  -5   9   6          9.60          3.73        11.03 o
  -4   9   6        347.33        377.59        19.01 o
  -3   9   6       1759.18       1774.44        38.94 o
  -2   9   6        362.44        363.02        18.02 o
  -1   9   6       1087.43       1212.82        31.57 o
   0   9   6        206.71        190.77        21.60 o
   1   9   6        118.42         62.61        17.69 o
   2   9   6        416.58        311.14        24.91 o
   3   9   6       1812.08       1904.83        92.53 o
   4   9   6        849.10        840.06        69.39 o
   5   9   6        477.82        406.39        49.48 o
   6   9   6        896.49        967.78        40.31 o
   7   9   6       3403.25       3296.13        80.47 o
   8   9   6       2235.03       2303.75        65.87 o
   9   9   6       2081.07       2146.08        64.95 o
  10   9   6       1348.32       1419.09       146.50 o
  11   9   6        247.13        239.59        43.05 o
  12   9   6        168.91        158.93        34.21 o
 -13  10   6       1202.03       1268.83        57.27 o
 -12  10   6        441.07        465.98        37.87 o
 -11  10   6        516.94        544.14        36.96 o
 -10  10   6       1168.72       1162.67        44.45 o
  -9  10   6         90.78        122.90        17.75 o
  -8  10   6         45.97          7.90        14.37 o
  -7  10   6        706.74        648.58        25.35 o
  -6  10   6       1279.20       1224.30        31.23 o
  -5  10   6        363.63        396.31        18.76 o
  -4  10   6         40.90          6.36        12.86 o
  -3  10   6         53.19         56.39        12.96 o
  -2  10   6         31.51         51.81        14.38 o
  -1  10   6         13.76         22.70        18.63 o
   0  10   6        345.31        351.35        26.84 o
   1  10   6         23.94         16.24        20.56 o
   2  10   6        309.40        264.38        25.44 o
   3  10   6        150.57        174.49        23.06 o
   4  10   6        134.30        151.49        23.30 o
   5  10   6       1834.96       1920.45        59.25 o
   6  10   6       3903.90       3974.86        78.72 o
   7  10   6        555.94        493.28        34.27 o
   8  10   6        579.61        622.50       108.59 o
   9  10   6        770.80        759.96        44.33 o
  10  10   6        287.19        325.00        34.88 o
  11  10   6        251.77        253.29        34.39 o
 -13  11   6        622.85        642.54        69.39 o
 -12  11   6        792.08        786.37        45.34 o
 -11  11   6       1474.76       1656.72        58.89 o
 -10  11   6       1143.30       1077.79        80.96 o
  -9  11   6       1099.62       1176.85        45.55 o
  -8  11   6       1050.25       1044.88        32.64 o
  -7  11   6       1487.32       1590.68        38.05 o
  -6  11   6        327.90        346.14        19.69 o
  -5  11   6        559.77        594.30        23.84 o
  -4  11   6         39.59         48.71        14.62 o
  -3  11   6          1.36          1.89        12.18 o
  -2  11   6         18.88        -10.60        38.55 o
  -1  11   6        329.96        361.93        35.34 o
   0  11   6       1324.23       1228.71        48.06 o
   1  11   6       1017.42       1033.93        44.56 o
   2  11   6        818.95        792.55        44.33 o
   3  11   6       4911.55       4568.30       104.58 o
   4  11   6       3030.31       3016.72        78.97 o
   5  11   6        763.09        786.83        41.06 o
   6  11   6        952.83        989.15        82.24 o
   7  11   6       1350.60       1413.89        80.32 o
   8  11   6        469.45        514.54        36.73 o
   9  11   6         63.48        103.10        29.27 o
  10  11   6         14.76        -17.14        27.99 o
 -12  12   6        119.76        153.35        32.02 o
 -11  12   6        384.07        402.69        64.90 o
 -10  12   6        361.17        364.30        33.47 o
  -9  12   6        652.59        689.31        56.46 o
  -8  12   6        225.95        223.65        29.39 o
  -7  12   6        368.39        386.60        25.41 o
  -6  12   6       1738.20       1824.19        41.03 o
  -5  12   6       3995.04       4146.27        77.37 o
  -4  12   6       3046.72       3134.46        84.25 o
  -3  12   6       5201.40       5123.58       210.75 o
  -2  12   6       3335.65       3411.91       177.98 o
  -1  12   6       5916.25       6231.40       185.69 o
   0  12   6      10782.53      10814.95       215.98 o
   1  12   6       2363.36       2304.27        68.46 o
   2  12   6        518.19        456.08        53.97 o
   3  12   6        859.09        894.42        45.33 o
   4  12   6        217.92        147.55        25.88 o
   5  12   6          7.34          6.76        23.30 o
   6  12   6        268.29        243.19        53.97 o
   7  12   6        148.81        130.21        27.47 o
   8  12   6         12.57         22.83        26.54 o
   9  12   6         73.79         39.82        28.35 o
  10  12   6         29.61         80.74        39.19 o
 -11  13   6         38.30         25.70        38.55 o
 -10  13   6        222.60        224.89        42.41 o
  -9  13   6          5.04         -8.31        22.45 o
  -8  13   6          5.90        -21.09        21.09 o
  -7  13   6        231.92        202.50        35.87 o
  -6  13   6        685.89        698.07        40.52 o
  -5  13   6        765.18        779.94        44.34 o
  -4  13   6        268.94        309.70        70.68 o
  -3  13   6        119.84         94.91        26.32 o
  -2  13   6        276.05        192.20        28.49 o
  -1  13   6         81.51         74.99        24.91 o
   0  13   6          1.44        -17.52        21.59 o
   1  13   6         98.91         65.73        24.62 o
   2  13   6        777.14        740.92        43.27 o
   3  13   6         53.41         13.16        24.30 o
   4  13   6         42.31          2.70        24.70 o
   5  13   6         96.19         91.83        27.80 o
   6  13   6         47.10          1.84        27.63 o
   7  13   6         48.98         23.26        25.88 o
   8  13   6        316.37        305.09        35.50 o
   9  13   6        448.64        397.88        39.49 o
 -10  14   6        386.60        439.49        50.12 o
  -9  14   6        129.16        115.03        33.66 o
  -8  14   6          1.35        -47.55        47.55 o
  -7  14   6         96.07        -41.12        69.39 o
  -6  14   6        294.45        317.41        82.24 o
  -5  14   6       2411.94       2503.32       158.06 o
  -4  14   6       1446.59       1555.49        63.64 o
  -3  14   6        567.06        550.98        74.53 o
  -2  14   6        543.69        601.87        77.75 o
  -1  14   6       1676.78       1757.15        63.97 o
   0  14   6        882.16        925.56        53.33 o
   1  14   6        765.55        827.92        47.05 o
   2  14   6        257.74        199.46        30.91 o
   3  14   6        277.57        206.10        30.74 o
   4  14   6        427.86        384.98        35.81 o
   5  14   6         10.59         24.22        27.05 o
   6  14   6        104.84         99.97        41.12 o
   7  14   6         89.65         90.86        29.95 o
   8  14   6        145.80        141.14        32.71 o
 -10  15   6        628.89        794.17        61.68 o
  -9  15   6       1291.49       1344.19       131.08 o
  -8  15   6       1168.82       1256.80       125.94 o
  -7  15   6       1592.70       1910.90       152.92 o
  -6  15   6        725.92        837.87       105.38 o
  -5  15   6        545.50        611.69        97.67 o
  -4  15   6         19.92         87.38        69.39 o
  -3  15   6          1.45        -61.68        61.68 o
  -2  15   6        156.60        109.49        28.95 o
  -1  15   6        515.48        467.39        38.31 o
   0  15   6        882.22        896.63        50.39 o
   1  15   6        880.64        916.45        49.61 o
   2  15   6       1008.72       1083.47        98.95 o
   3  15   6       1203.12       1201.86       168.99 o
   4  15   6       1543.03       1642.70        65.11 o
   5  15   6       1951.00       2036.84        87.38 o
   6  15   6       1429.04       1508.67        78.39 o
   7  15   6       2043.69       2249.28        74.70 o
  -8  16   6        372.46        293.00        95.10 o
  -7  16   6        275.60        271.15        92.53 o
  -6  16   6        625.34        578.28       104.09 o
  -5  16   6        873.22        989.51       116.94 o
  -4  16   6        632.20        695.22       104.09 o
  -3  16   6       1117.38       1064.04       113.09 o
  -2  16   6       1777.26       1946.88       145.21 o
  -1  16   6        761.38        749.98        47.52 o
   0  16   6        502.21        430.99        39.60 o
   1  16   6        416.01        468.09        41.16 o
   2  16   6        515.24        482.87        41.99 o
   3  16   6        703.89        655.29        45.53 o
   4  16   6        877.79        848.70        51.82 o
   5  16   6         59.16         97.67        38.55 o
   6  16   6        142.88        124.70        33.64 o
  -6  17   6        263.21        379.10       101.52 o
  -5  17   6        146.33         37.27        82.24 o
  -4  17   6        714.05        750.48       111.80 o
  -3  17   6          6.51        -73.25        73.25 o
  -2  17   6         24.36        -68.11        68.11 o
  -1  17   6          1.77         17.99        71.96 o
   0  17   6         56.09        136.22        75.82 o
   1  17   6        207.16        248.26        41.76 o
   2  17   6        731.51        723.40        49.41 o
   3  17   6       1697.87       1724.95        71.21 o
   4  17   6        592.89        520.07        44.76 o
   5  17   6        248.60        260.87        46.26 o
  -3  18   6       1278.17       1748.98       152.92 o
  -2  18   6       1409.24       1964.88       160.63 o
  -1  18   6       2259.40       2797.60       181.20 o
   0  18   6       1824.85       2268.15       164.49 o
   1  18   6       1145.83       1540.80       141.36 o
   2  18   6       1563.03       1829.94       146.50 o
   3  18   6        594.15        579.95        48.84 o
   4  18   6         31.50        -21.85        38.55 o
 -15   1   7        353.79        389.92        34.98 o
 -14   1   7        248.98        268.12        29.99 o
 -13   1   7        315.49        314.43        28.61 o
 -12   1   7        485.50        461.18        30.84 o
 -11   1   7       2710.22       2725.02        63.15 o
 -10   1   7       2179.31       2169.76        84.81 o
  -9   1   7       3023.12       2665.23        49.84 o
  -8   1   7       2041.39       1814.74        37.51 o
  -7   1   7        977.49        748.11        18.67 o
  -6   1   7       3267.85       2930.02        44.85 o
  -5   1   7       3416.70       3348.14        47.39 o
  -4   1   7       5443.30       5469.85        72.97 o
  -3   1   7       1068.98       1374.93        33.57 o
  -2   1   7        793.33        845.13        16.75 o
  -1   1   7        700.91        799.19        17.47 o
   0   1   7         22.36         13.63         3.58 o
   1   1   7       2182.35       2487.94        40.10 o
   2   1   7        404.98        561.53        15.51 o
   3   1   7      14649.72      14411.86       149.93 o
   4   1   7      29659.30      28698.67       294.78 o
   5   1   7      20214.40      20000.67       207.87 o
   6   1   7      34050.17      33059.32       340.53 o
   7   1   7       6324.04       6121.07        70.86 o
   8   1   7       1535.46       1480.46        28.79 o
   9   1   7       2754.76       2791.28        55.46 o
  10   1   7       2012.70       2170.70        46.00 o
  11   1   7        833.27        852.93        35.89 o
  12   1   7        672.60        847.79        61.04 o
  13   1   7         52.95         26.99        53.97 o
 -15   2   7        212.04        220.32        62.97 o
 -14   2   7        375.47        361.73        31.34 o
 -13   2   7         38.84         28.27        21.81 o
 -12   2   7        974.54        912.25        44.98 o
 -11   2   7        403.48        361.56        22.28 o
 -10   2   7        430.77        377.45        21.29 o
  -9   2   7        645.90        582.86        23.19 o
  -8   2   7       2790.27       2611.75        47.37 o
  -7   2   7       6912.87       6522.59        87.12 o
  -6   2   7       8538.78       7873.49       102.30 o
  -5   2   7       8874.08       8726.97       102.01 o
  -4   2   7      15252.58      14978.49       170.25 o
  -3   2   7       7641.36       7162.04       106.95 o
  -2   2   7      16928.00      19431.06       245.70 o
  -1   2   7      22511.13      24345.81       374.49 o
   0   2   7       9366.56       9239.83       119.41 o
   1   2   7      15335.69      15192.27       407.69 o
   2   2   7       7610.22       7003.72        90.12 o
   3   2   7       8860.03       8873.27        94.53 o
   4   2   7       5474.09       5201.79        58.89 o
   5   2   7       3341.01       3271.11        40.81 o
   6   2   7        263.86        226.34        11.42 o
   7   2   7        428.91        350.34        14.60 o
   8   2   7       1948.42       1792.06        34.79 o
   9   2   7         36.46         19.02        12.80 o
  10   2   7       1945.58       2105.03        68.11 o
  11   2   7       1456.09       1460.71        51.86 o
  12   2   7       2519.09       2866.96        76.57 o
  13   2   7       3515.94       4221.38       102.51 o
 -15   3   7          0.27         -6.63        25.89 o
 -14   3   7        192.38        156.99        27.70 o
 -13   3   7          1.27        -15.48        19.17 o
 -12   3   7         89.45         61.67        18.59 o
 -11   3   7         51.60         32.02        15.88 o
 -10   3   7        387.47        382.47        21.08 o
  -9   3   7       1204.29       1163.36        37.65 o
  -8   3   7       1088.22       1035.38        27.85 o
  -7   3   7       5790.07       5436.06        75.01 o
  -6   3   7        867.19        889.79        21.32 o
  -5   3   7       1508.54       1608.99        28.19 o
  -4   3   7      11128.97      12423.97       155.73 o
  -3   3   7       6582.16       7206.39       117.94 o
  -2   3   7        252.70        276.46         8.76 o
  -1   3   7         87.05         72.35         9.46 o
   0   3   7        321.11        420.70        11.78 o
   1   3   7        426.03        313.80        14.72 o
   2   3   7         44.03         36.93         4.53 o
   3   3   7        275.95        224.42         9.85 o
   4   3   7       4267.79       4360.88        55.23 o
   5   3   7       2113.75       2037.79        33.28 o
   6   3   7       1027.11        994.64        24.67 o
   7   3   7       2860.49       2851.37        45.30 o
   8   3   7        451.69        399.15        25.93 o
   9   3   7        219.72        232.43        24.39 o
  10   3   7        556.15        568.86        48.19 o
  11   3   7          0.87        -35.21        41.12 o
  12   3   7          0.24         -8.20        25.20 o
  13   3   7        202.09        279.73        34.71 o
  14   3   7          2.91        -35.98        35.98 o
 -15   4   7        189.05        244.16        43.69 o
 -14   4   7          3.43         -0.94        31.89 o
 -13   4   7         19.51         65.34        20.88 o
 -12   4   7         68.74         41.98        18.94 o
 -11   4   7        271.09        242.48        20.64 o
 -10   4   7       1548.55       1501.82        37.46 o
  -9   4   7        112.18        101.49        14.91 o
  -8   4   7       2313.75       2318.47        39.99 o
  -7   4   7       9353.48       8868.08       116.49 o
  -6   4   7       1466.47       1427.13        27.47 o
  -5   4   7       6271.23       5954.59        79.65 o
  -4   4   7      11225.10      11897.36       149.71 o
  -3   4   7       9712.94      10248.11       204.77 o
  -2   4   7      16689.47      17947.78       233.95 o
  -1   4   7      24613.99      26667.78       374.94 o
   0   4   7       4220.87       4254.19        64.71 o
   1   4   7       6446.63       6544.90       131.08 o
   2   4   7       3672.48       3215.34        68.84 o
   3   4   7       2326.36       2280.23        53.71 o
   4   4   7        148.96        210.65        10.43 o
   5   4   7        765.13        745.51        21.15 o
   6   4   7          4.15         -3.80        11.72 o
   7   4   7         29.24         14.33        13.62 o
   8   4   7         18.88         15.16        17.90 o
   9   4   7        316.07        306.12        26.85 o
  10   4   7         37.72         42.97        22.23 o
  11   4   7        355.72        357.27        34.05 o
  12   4   7        703.31        720.68        48.83 o
  13   4   7       1034.64       1069.84       111.80 o
  14   4   7        573.72        623.26        56.54 o
 -15   5   7        351.22        437.75        55.90 o
 -14   5   7        903.46       1097.46        41.58 o
 -13   5   7       1875.88       2087.35        52.09 o
 -12   5   7       1114.48       1218.04        38.82 o
 -11   5   7       1604.77       1580.94        40.63 o
 -10   5   7       5014.42       4871.13        81.41 o
  -9   5   7       1968.10       1924.88        41.12 o
  -8   5   7       3990.94       3674.11        56.85 o
  -7   5   7       9564.22       9438.00       124.29 o
  -6   5   7      12309.97      11945.60       153.34 o
  -5   5   7       3485.00       3431.55        50.42 o
  -4   5   7       9258.88       9493.57       121.90 o
  -3   5   7       1914.26       1996.68        31.75 o
  -2   5   7        116.75        122.28        23.98 o
  -1   5   7      17261.93      20012.62       325.25 o
   0   5   7       4480.54       4710.09       178.62 o
   1   5   7       5527.46       5542.86       110.83 o
   2   5   7      12856.78      12594.35       315.49 o
   3   5   7      11178.53      10276.98       193.24 o
   4   5   7      15476.52      14933.15       225.29 o
   5   5   7      17915.63      17684.46       265.19 o
   6   5   7       9798.27       9224.79       145.60 o
   7   5   7       4093.12       4140.62        75.07 o
   8   5   7       2973.81       3187.98       131.72 o
   9   5   7       3219.93       3256.59        77.58 o
  10   5   7       1697.11       1678.31        54.87 o
  11   5   7        685.66        764.17        41.90 o
  12   5   7       1172.64       1246.70        52.46 o
  13   5   7        509.18        605.02        42.90 o
 -15   6   7        589.02        598.41        44.39 o
 -14   6   7        256.93        239.13        27.22 o
 -13   6   7        167.73        257.19        36.09 o
 -12   6   7        119.79        147.87        21.36 o
 -11   6   7         69.89         76.12        17.91 o
 -10   6   7         14.68        -15.11        16.28 o
  -9   6   7        303.55        243.08        18.18 o
  -8   6   7          3.95        -10.92        10.92 o
  -7   6   7        944.40        930.46        25.23 o
  -6   6   7       2350.83       2296.62        39.04 o
  -5   6   7        951.29        807.07        26.71 o
  -4   6   7      12489.46      12557.50       159.23 o
  -3   6   7      12767.82      13080.45       165.12 o
  -2   6   7       1120.52        904.00        25.30 o
  -1   6   7       2014.74       1606.35        31.08 o
   0   6   7       5590.54       5674.00        86.26 o
   1   6   7       2540.26       2325.11        57.73 o
   2   6   7       3599.00       3410.79        75.95 o
   3   6   7        656.33        725.24        32.11 o
   4   6   7         98.47         92.94        16.35 o
   5   6   7         34.61         20.82        13.22 o
   6   6   7         26.03         20.83        13.80 o
   7   6   7         34.56         17.09        23.13 o
   8   6   7        430.26        380.94        28.10 o
   9   6   7        235.48        285.54        27.78 o
  10   6   7        452.41        461.86        39.84 o
  11   6   7        813.14        805.31        43.73 o
  12   6   7        762.55        804.82        46.26 o
  13   6   7        467.65        537.16        52.69 o
 -14   7   7          8.25         -5.46        22.59 o
 -13   7   7        196.03        220.29        40.11 o
 -12   7   7        264.56        285.01        24.21 o
 -11   7   7        237.56        197.84        20.60 o
 -10   7   7        279.03        234.23        19.67 o
  -9   7   7       3566.52       3425.94        79.04 o
  -8   7   7       3383.99       3188.70        52.99 o
  -7   7   7         38.50         59.24        13.91 o
  -6   7   7        353.12        368.13        22.63 o
  -5   7   7        644.47        703.17        20.71 o
  -4   7   7        298.89        352.90        14.63 o
  -3   7   7          0.65          0.60         9.83 o
  -2   7   7        611.18        619.03        54.73 o
  -1   7   7        153.29        154.80        10.18 o
   0   7   7         30.55         63.32         6.87 o
   1   7   7        172.61        185.19        19.02 o
   2   7   7        674.90        617.83        35.98 o
   3   7   7        819.25        771.43        34.20 o
   4   7   7       1536.20       1440.45        44.76 o
   5   7   7       1050.72        956.29        36.91 o
   6   7   7        482.26        464.50        23.78 o
   7   7   7        544.69        551.75        31.45 o
   8   7   7       1689.64       1694.02        53.24 o
   9   7   7       1767.67       1701.08        73.89 o
  10   7   7        405.43        484.57        35.81 o
  11   7   7        161.37        193.99        30.74 o
  12   7   7        203.10        219.61        57.19 o
 -14   8   7         50.69          2.57        48.83 o
 -13   8   7         37.52         10.02        21.96 o
 -12   8   7        122.07        102.41        21.24 o
 -11   8   7        191.86        206.22        21.35 o
 -10   8   7        455.59        429.05        23.77 o
  -9   8   7         37.82         44.66        18.70 o
  -8   8   7        398.45        379.58        19.21 o
  -7   8   7       2517.45       2553.15        45.41 o
  -6   8   7       4973.18       4868.25        71.57 o
  -5   8   7       3956.40       3419.76        53.53 o
  -4   8   7       6073.77       5912.84        82.43 o
  -3   8   7       9106.03       8759.53       183.14 o
  -2   8   7      10997.23      10640.67       157.91 o
  -1   8   7      18488.19      18472.02       383.59 o
   0   8   7      16951.21      16427.38       305.06 o
   1   8   7      15285.34      14887.57       277.88 o
   2   8   7      17977.82      17659.66       327.27 o
   3   8   7      11512.88      10968.68       210.26 o
   4   8   7       1011.23        967.43        62.97 o
   5   8   7        881.17        753.04        31.37 o
   6   8   7        290.63        251.81        32.70 o
   7   8   7         12.80         19.28        20.07 o
   8   8   7         23.45         15.26        26.99 o
   9   8   7       1104.19       1118.21        70.68 o
  10   8   7       1120.26       1218.62        51.20 o
  11   8   7       1219.95       1273.43        55.44 o
  12   8   7        466.23        483.13        50.12 o
 -14   9   7         16.26         55.26        52.69 o
 -13   9   7        225.05        242.47        34.55 o
 -12   9   7        500.54        556.17        30.10 o
 -11   9   7        757.49        851.19        34.59 o
 -10   9   7        251.61        298.01        22.38 o
  -9   9   7        644.98        700.67        26.74 o
  -8   9   7       1670.11       1615.59        36.35 o
  -7   9   7       4795.44       4826.27        73.11 o
  -6   9   7       5205.58       5148.42        76.26 o
  -5   9   7       2663.35       2721.53        46.66 o
  -4   9   7       3313.26       3126.06        58.07 o
  -3   9   7        628.43        644.90        31.76 o
  -2   9   7          2.60         -9.34         9.34 o
  -1   9   7        735.84        597.84        84.81 o
   0   9   7         12.63         47.85        17.69 o
   1   9   7         11.34          8.17        27.63 o
   2   9   7        471.99        446.88        28.28 o
   3   9   7       3400.70       3248.42       123.37 o
   4   9   7       3540.13       3372.82        81.82 o
   5   9   7       7015.91       6836.06       141.70 o
   6   9   7      11729.90      11355.38       181.85 o
   7   9   7       5125.80       4967.96       109.04 o
   8   9   7       2911.55       3039.10        78.85 o
   9   9   7        649.18        782.11        43.90 o
  10   9   7        198.71        246.63        32.37 o
  11   9   7        205.83        289.50        35.13 o
 -13  10   7        625.77        700.61        44.42 o
 -12  10   7       1905.35       2088.08        66.78 o
 -11  10   7        675.20        741.16        39.76 o
 -10  10   7        572.79        623.82        38.90 o
  -9  10   7        404.20        452.10        23.18 o
  -8  10   7         65.66         52.30        15.44 o
  -7  10   7          5.78          7.61        13.24 o
  -6  10   7          6.69          6.07        12.49 o
  -5  10   7        106.76         93.84        13.53 o
  -4  10   7         19.94         16.73        13.32 o
  -3  10   7        581.72        526.43        23.30 o
  -2  10   7       1570.16       1774.68       104.09 o
  -1  10   7       2670.18       2664.37        71.55 o
   0  10   7       2166.63       2066.02        60.85 o
   1  10   7         42.11         33.24        18.67 o
   2  10   7        165.98        127.71        22.11 o
   3  10   7        137.60        105.78        21.60 o
   4  10   7        741.46        698.83        37.05 o
   5  10   7        413.51        405.22        31.19 o
   6  10   7        403.18        399.71        26.85 o
   7  10   7          0.88          1.18        30.84 o
   8  10   7         16.50         11.08        23.76 o
   9  10   7         23.06         26.72        25.93 o
  10  10   7          1.03         23.42        28.10 o
  11  10   7          3.30        -28.53        28.53 o
 -12  11   7        639.21        756.29        44.42 o
 -11  11   7        820.89        900.76        47.02 o
 -10  11   7         47.21         65.07        24.88 o
  -9  11   7        615.39        574.79        47.78 o
  -8  11   7       2548.71       2476.39        50.45 o
  -7  11   7       2990.65       2913.14        53.36 o
  -6  11   7        941.86        945.67        28.95 o
  -5  11   7          5.36        -12.03        12.03 o
  -4  11   7          4.15        -12.96        12.96 o
  -3  11   7       1510.00       1441.94       117.58 o
  -2  11   7        958.13        934.08        44.94 o
  -1  11   7        787.61        767.07        40.63 o
   0  11   7       1551.17       1634.46        58.47 o
   1  11   7       3390.69       3313.01        83.82 o
   2  11   7        384.86        340.35        28.76 o
   3  11   7       1709.18       1590.97        54.67 o
   4  11   7       1858.09       1784.77        81.60 o
   5  11   7        597.82        611.58        39.19 o
   6  11   7       3955.14       3783.91       162.56 o
   7  11   7       3187.85       3162.06        82.31 o
   8  11   7       2508.76       2494.67       136.22 o
   9  11   7       1359.35       1448.35        57.05 o
  10  11   7        762.72        728.19        45.68 o
 -12  12   7         31.85         46.26        39.84 o
 -11  12   7        300.72        335.40        44.98 o
 -10  12   7         10.50        -10.28        32.13 o
  -9  12   7        148.86        176.86        31.94 o
  -8  12   7         58.90         52.34        25.78 o
  -7  12   7        136.60        107.24        18.92 o
  -6  12   7       1375.26       1375.03        35.45 o
  -5  12   7       2869.44       2879.31        64.84 o
  -4  12   7       1061.34       1053.61        46.62 o
  -3  12   7       2509.55       2831.01       145.21 o
  -2  12   7       6257.00       6342.26       164.49 o
  -1  12   7       4052.90       3999.58        99.09 o
   0  12   7       1096.56       1153.26        50.01 o
   1  12   7       8063.94       7821.57       164.48 o
   2  12   7       2331.15       2311.83        69.60 o
   3  12   7        574.30        571.27        51.40 o
   4  12   7       1041.38        990.89        47.26 o
   5  12   7        998.73       1069.28        53.97 o
   6  12   7         11.88        -22.81        23.16 o
   7  12   7        268.11        228.91        43.05 o
   8  12   7        261.13        236.90        37.27 o
   9  12   7        604.14        503.63        40.41 o
  10  12   7        382.38        436.82        40.41 o
 -11  13   7         11.35        -15.42        35.98 o
 -10  13   7         10.32         20.56        34.70 o
  -9  13   7         78.49         41.98        29.88 o
  -8  13   7        205.32        210.57        32.18 o
  -7  13   7        694.92        745.67        40.06 o
  -6  13   7        501.68        474.68        47.55 o
  -5  13   7       3711.10       3697.80       127.86 o
  -4  13   7       3189.59       3231.96       164.49 o
  -3  13   7        854.68        850.45        47.47 o
  -2  13   7         46.07         45.83        24.14 o
  -1  13   7         38.02          7.05        48.83 o
   0  13   7         26.88         34.05        23.76 o
   1  13   7        696.16        605.09        38.71 o
   2  13   7         25.48          5.23        24.30 o
   3  13   7        118.14        121.57        27.24 o
   4  13   7        492.32        442.63        36.60 o
   5  13   7        583.38        557.94        60.40 o
   6  13   7        197.48        235.86        64.90 o
   7  13   7        105.52         88.06        28.69 o
   8  13   7          3.96         -0.34        27.17 o
   9  13   7         53.94         87.82        32.02 o
 -10  14   7        435.75        466.48        51.40 o
  -9  14   7       1229.79       1334.24       102.81 o
  -8  14   7        734.13        605.27        95.10 o
  -7  14   7        725.70        722.21        98.95 o
  -6  14   7       1078.42       1205.40       115.66 o
  -5  14   7       1088.92       1053.32        51.40 o
  -4  14   7       1331.98       1413.37        61.33 o
  -3  14   7       1506.38       1645.02        77.75 o
  -2  14   7       1474.26       1544.47        61.65 o
  -1  14   7       1030.20       1106.09        52.53 o
   0  14   7        557.20        556.60        58.47 o
   1  14   7       1662.63       1537.73        60.91 o
   2  14   7         11.86          5.57        73.89 o
   3  14   7         77.90         97.94        32.77 o
   4  14   7        477.24        432.65        71.32 o
   5  14   7          1.33          6.33        27.24 o
   6  14   7         28.69         -3.27        26.82 o
   7  14   7          2.81         -8.63        27.76 o
   8  14   7        309.89        280.87        37.36 o
  -9  15   7        893.46        898.27       113.09 o
  -8  15   7        424.38        407.37        92.53 o
  -7  15   7        839.87        949.67       110.52 o
  -6  15   7        957.49        945.81       109.23 o
  -5  15   7        634.33        800.60       104.09 o
  -4  15   7        153.57        167.06        70.68 o
  -3  15   7        107.32        110.39        33.41 o
  -2  15   7        150.39        106.41        29.77 o
  -1  15   7        302.05        308.57        35.13 o
   0  15   7        641.76        684.06        44.94 o
   1  15   7        315.20        326.86        36.19 o
   2  15   7        891.66        920.37        50.36 o
   3  15   7        738.88        841.90        49.45 o
   4  15   7       1410.20       1483.32        63.19 o
   5  15   7       1059.41       1044.76        66.82 o
   6  15   7       1026.31       1194.30        57.12 o
   7  15   7        384.28        380.85        39.52 o
  -8  16   7         64.04        -59.11        78.39 o
  -7  16   7         27.06        -44.98        77.10 o
  -6  16   7         27.99         41.12        78.39 o
  -5  16   7         41.10          7.71        74.53 o
  -4  16   7         21.53        -19.28        70.68 o
  -3  16   7         11.91         38.55        70.68 o
  -2  16   7        477.69        535.91        42.92 o
  -1  16   7        876.18        911.23        53.51 o
   0  16   7        646.58        699.36        46.90 o
   1  16   7       1234.32       1244.97        81.60 o
   2  16   7        541.97        533.25        86.10 o
   3  16   7         36.89         16.60        30.24 o
   4  16   7        131.05         52.08        64.25 o
   5  16   7          4.87        -23.13        35.98 o
   6  16   7         50.31         52.69        38.55 o
  -6  17   7         51.98        -30.84        80.96 o
  -5  17   7         14.02          0.00        78.39 o
  -4  17   7         67.87          1.29        78.39 o
  -3  17   7         85.30        119.51        80.96 o
  -2  17   7         13.45         62.97        75.82 o
  -1  17   7        286.69        280.15        83.53 o
   0  17   7        129.01        133.07        34.36 o
   1  17   7          2.89        -19.15        30.79 o
   2  17   7        262.85        228.64        37.69 o
   3  17   7         85.26         62.10        34.39 o
   4  17   7        129.52        164.72        37.16 o
   5  17   7        129.60        127.22        43.69 o
  -1  18   7        909.80        931.68       114.37 o
   0  18   7        692.97        776.18       107.95 o
   1  18   7       1190.26       1195.12       119.51 o
   2  18   7        544.71        600.15        49.09 o
   3  18   7        523.55        543.59        49.04 o
 -15   0   8       1312.58       1337.76        73.25 o
 -14   0   8       2629.92       2865.71       102.81 o
 -13   0   8       4368.32       4864.00       143.93 o
 -12   0   8       2007.72       2008.57        78.39 o
 -11   0   8       3620.19       3585.35       109.23 o
 -10   0   8       4711.42       4452.78       124.65 o
  -9   0   8       5710.60       5272.65       140.07 o
  -8   0   8       7572.38       7093.60       178.63 o
  -7   0   8       3158.54       3024.76        65.54 o
  -6   0   8       1281.40       1173.21        32.77 o
  -5   0   8       2669.72       2492.00        83.53 o
  -4   0   8      15823.08      16774.80       301.25 o
  -3   0   8      10116.07      11170.36       202.19 o
  -2   0   8       1009.46       1145.05        29.33 o
  -1   0   8        224.13        294.09        14.81 o
   0   0   8       3081.80       3381.35        66.69 o
   1   0   8          2.98          5.44         6.46 o
   2   0   8       5196.94       5608.53        95.30 o
   3   0   8       8226.37       8960.33       135.01 o
   4   0   8        580.53        739.12        23.88 o
   5   0   8        357.19        314.83        16.35 o
   6   0   8        339.13        299.19        16.64 o
   7   0   8        456.93        398.45        25.43 o
   8   0   8         27.21         51.15        17.11 o
   9   0   8       1896.19       1862.03        51.86 o
  10   0   8        470.40        370.63        28.53 o
  11   0   8         20.82         82.24        46.26 o
  12   0   8         11.78        -46.26        46.26 o
  13   0   8         73.14         91.24        57.83 o
 -15   1   8        301.80        365.04        34.07 o
 -14   1   8        478.86        453.28        33.62 o
 -13   1   8         70.65        101.94        34.70 o
 -12   1   8          2.94         -1.77        37.27 o
 -11   1   8         49.78          9.72        21.85 o
 -10   1   8          1.38          6.43        15.45 o
  -9   1   8        725.57        721.44        29.08 o
  -8   1   8       4212.44       3998.21        77.24 o
  -7   1   8       1251.41       1024.86        26.80 o
  -6   1   8       3922.67       3908.68        55.30 o
  -5   1   8       1309.46       1258.64        24.11 o
  -4   1   8       1078.16       1499.88        42.48 o
  -3   1   8       1538.86       2245.62        59.74 o
  -2   1   8       1887.64       1939.36        45.31 o
  -1   1   8       1750.54       1726.50        35.80 o
   0   1   8       5725.69       6444.98        75.28 o
   1   1   8       3295.88       3426.79        43.16 o
   2   1   8        390.54        336.89        12.84 o
   3   1   8        493.91        498.50        14.64 o
   4   1   8         39.80         28.77         6.16 o
   5   1   8        151.19        128.84         8.96 o
   6   1   8         40.34         23.69         8.01 o
   7   1   8       3157.64       3100.16        41.66 o
   8   1   8        484.07        507.43        19.15 o
   9   1   8         38.92         53.27        13.54 o
  10   1   8        122.42        126.22        20.05 o
  11   1   8         16.31         25.43        20.69 o
  12   1   8          0.40        -16.71        44.98 o
  13   1   8          2.00         -5.14        52.69 o
 -15   2   8          2.42         30.12        26.79 o
 -14   2   8        123.30        143.43        27.26 o
 -13   2   8        262.63        279.11        27.70 o
 -12   2   8        101.63         66.99        22.49 o
 -11   2   8       1156.62       1092.82        38.61 o
 -10   2   8       2824.88       2717.51        53.01 o
  -9   2   8       1893.99       1856.45        39.60 o
  -8   2   8       1365.23       1423.98        32.35 o
  -7   2   8       1608.00       1381.46        29.12 o
  -6   2   8         70.54         60.96         7.22 o
  -5   2   8       1121.50       1148.47        20.26 o
  -4   2   8       2688.37       2924.51        46.62 o
  -3   2   8       1365.65       1391.03        24.42 o
  -2   2   8        422.75        502.34        19.85 o
  -1   2   8        642.11        750.48        18.92 o
   0   2   8        181.87        217.74        10.94 o
   1   2   8        105.80         72.85         5.71 o
   2   2   8          7.19         -2.23         4.84 o
   3   2   8          0.52         -5.18         5.18 o
   4   2   8        206.04        229.00         8.92 o
   5   2   8        976.55        942.35        21.61 o
   6   2   8        967.98        918.76        19.60 o
   7   2   8          1.51         -4.49         8.97 o
   8   2   8        337.92        313.73        16.51 o
   9   2   8         53.29         55.05        17.55 o
  10   2   8        636.61        518.11        32.05 o
  11   2   8         70.56         41.93        23.30 o
  12   2   8         13.74         23.13        25.66 o
  13   2   8         86.09        107.95        55.26 o
 -15   3   8        625.05        641.85        48.19 o
 -14   3   8        594.69        624.96        50.12 o
 -13   3   8        256.88        240.38        26.79 o
 -12   3   8        674.53        625.05        39.80 o
 -11   3   8       1326.49       1212.11        43.25 o
 -10   3   8        857.60        868.94        32.05 o
  -9   3   8          1.62        -11.90        11.90 o
  -8   3   8       2612.72       2475.59        45.97 o
  -7   3   8       5973.81       5488.53        75.66 o
  -6   3   8      11235.23      11128.38       142.08 o
  -5   3   8       5767.22       5347.59        71.90 o
  -4   3   8       9273.00       9367.06       109.14 o
  -3   3   8       1040.26        952.46        17.14 o
  -2   3   8        223.22        387.22        17.74 o
  -1   3   8       9036.92       9618.51       141.15 o
   0   3   8       4343.72       4619.87        79.76 o
   1   3   8       5303.35       5583.86       247.56 o
   2   3   8       6287.40       6081.73       114.63 o
   3   3   8        816.20        719.55        16.59 o
   4   3   8          4.76          2.34         6.35 o
   5   3   8       1837.46       1721.07        28.01 o
   6   3   8        926.33        955.46        27.82 o
   7   3   8       1241.48       1164.37        33.82 o
   8   3   8          1.20        -16.63        16.63 o
   9   3   8        103.17         80.77        21.30 o
  10   3   8          4.42        -20.65        20.65 o
  11   3   8         11.09         13.80        31.48 o
  12   3   8          1.42        -17.93        25.44 o
  13   3   8         19.70         69.91        29.94 o
 -15   4   8        690.77        881.56        65.54 o
 -14   4   8        576.22        592.20        32.64 o
 -13   4   8        824.18        883.13        38.10 o
 -12   4   8       2353.88       2390.62        52.72 o
 -11   4   8        890.21        857.56        35.95 o
 -10   4   8       1835.68       1751.62        56.63 o
  -9   4   8       3692.10       3375.01        60.06 o
  -8   4   8       4347.22       4155.70        61.66 o
  -7   4   8       8951.00       8528.79       112.58 o
  -6   4   8      13314.73      13376.32       169.84 o
  -5   4   8        359.00        300.93        12.16 o
  -4   4   8        217.73        205.53         9.53 o
  -3   4   8         27.62         43.38         6.32 o
  -2   4   8         21.82         33.54         5.23 o
  -1   4   8       2270.25       2521.92        38.65 o
   0   4   8       1756.90       1952.16        30.87 o
   1   4   8        338.78        283.95        15.91 o
   2   4   8       2780.63       2708.65        53.10 o
   3   4   8       4762.77       4851.40        98.14 o
   4   4   8         96.20         89.78         7.37 o
   5   4   8        217.18        225.26        23.23 o
   6   4   8        537.89        469.75        26.49 o
   7   4   8        232.17        204.83        18.13 o
   8   4   8         87.35         56.08        19.44 o
   9   4   8        415.21        383.73        29.02 o
  10   4   8          6.34          3.93        21.92 o
  11   4   8        297.25        294.17        31.49 o
  12   4   8         61.76         45.46        28.03 o
  13   4   8          3.34          9.90        29.48 o
 -15   5   8          0.15        -18.73        30.67 o
 -14   5   8          0.30         17.47        22.24 o
 -13   5   8         43.90         39.69        21.08 o
 -12   5   8         63.28         61.99        19.23 o
 -11   5   8        400.55        403.49        23.49 o
 -10   5   8        168.53        142.16        23.51 o
  -9   5   8       1055.06       1031.49        37.76 o
  -8   5   8       5033.04       4968.96        71.92 o
  -7   5   8        915.30        899.76        23.87 o
  -6   5   8        669.92        602.58        20.77 o
  -5   5   8       5474.39       5673.11        76.99 o
  -4   5   8        138.35        163.76         9.68 o
  -3   5   8       5485.17       6897.03        99.99 o
  -2   5   8       4021.76       4396.72        69.26 o
  -1   5   8        979.27       1093.46        32.74 o
   0   5   8         17.88         14.41        11.87 o
   1   5   8         47.65        101.66        15.42 o
   2   5   8        144.16        198.28        17.29 o
   3   5   8       1725.13       1753.06        51.40 o
   4   5   8          4.47         -3.59        11.34 o
   5   5   8       1965.79       1972.44        44.00 o
   6   5   8        803.82        699.15        32.73 o
   7   5   8          6.24         23.52        15.04 o
   8   5   8         19.58         41.12        19.74 o
   9   5   8        719.31        812.51        40.06 o
  10   5   8        194.83        197.36        27.17 o
  11   5   8        361.97        363.72        40.48 o
  12   5   8        157.01        130.77        30.26 o
  13   5   8         14.62          2.22        29.23 o
 -15   6   8        448.36        498.38        41.83 o
 -14   6   8        211.85        235.81        26.74 o
 -13   6   8       1247.16       1325.13        42.89 o
 -12   6   8       2472.24       2504.62        54.79 o
 -11   6   8       2039.71       2091.64        47.80 o
 -10   6   8       3061.50       2895.26        56.05 o
  -9   6   8       5889.38       5824.15       102.63 o
  -8   6   8       1114.38       1069.69        28.94 o
  -7   6   8       2241.98       2219.13        39.33 o
  -6   6   8       5989.13       6050.34        83.38 o
  -5   6   8       4825.29       4760.22        67.31 o
  -4   6   8        224.16        206.64        11.03 o
  -3   6   8        106.63        124.55         9.01 o
  -2   6   8       5292.42       5247.94        81.87 o
  -1   6   8          4.17         -0.62         7.43 o
   0   6   8         10.69         14.95         5.56 o
   1   6   8        192.77        233.14        20.07 o
   2   6   8         50.72         51.55        17.35 o
   3   6   8        528.81        444.84        46.91 o
   4   6   8         37.01         58.94        15.73 o
   5   6   8          3.67         -1.91        13.20 o
   6   6   8        110.63        114.08        16.60 o
   7   6   8          8.24         23.73        18.22 o
   8   6   8        105.03        101.83        27.63 o
   9   6   8         53.89         52.49        23.42 o
  10   6   8          0.70        -22.84        22.84 o
  11   6   8         17.77        -25.01        25.01 o
  12   6   8         79.79         32.78        29.02 o
  13   6   8          3.83        -35.98        35.98 o
 -15   7   8       1161.57       1301.78        77.10 o
 -14   7   8         78.29         92.20        24.94 o
 -13   7   8         53.82         47.69        21.68 o
 -12   7   8        417.29        391.11        26.19 o
 -11   7   8         86.48         84.75        18.65 o
 -10   7   8         13.95        -12.18        14.60 o
  -9   7   8        618.69        615.46        44.85 o
  -8   7   8       2533.00       2410.28        43.67 o
  -7   7   8       5996.02       5870.30        83.27 o
  -6   7   8       8034.25       8107.36       108.59 o
  -5   7   8       8453.58       8274.45       110.17 o
  -4   7   8       7743.84       7681.53       102.63 o
  -3   7   8        176.06        162.36        19.19 o
  -2   7   8       1730.44       1630.19        33.16 o
  -1   7   8       1483.67       1463.59        40.92 o
   0   7   8       2119.21       2050.15        75.18 o
   1   7   8       6711.71       6998.79       206.90 o
   2   7   8       2417.36       2331.50        60.18 o
   3   7   8         25.64         20.87        15.93 o
   4   7   8        357.41        259.14        39.19 o
   5   7   8       1449.68       1471.06        39.71 o
   6   7   8       1353.00       1292.40        37.80 o
   7   7   8        254.67        276.24        26.24 o
   8   7   8         44.66         43.29        21.30 o
   9   7   8          0.59        -19.17        21.92 o
  10   7   8         30.21          5.79        30.20 o
  11   7   8        105.24        107.21        29.33 o
  12   7   8         25.96         26.62        29.95 o
 -14   8   8        163.63        145.76        60.40 o
 -13   8   8        189.55        220.03        28.54 o
 -12   8   8         41.89         39.14        20.32 o
 -11   8   8        146.62        137.28        20.35 o
 -10   8   8         95.99         88.86        17.72 o
  -9   8   8        166.86        154.71        17.24 o
  -8   8   8         54.03         54.35        13.38 o
  -7   8   8          1.22        -11.05        11.05 o
  -6   8   8        567.92        552.34        20.88 o
  -5   8   8         16.09          2.53        15.77 o
  -4   8   8       1547.50       1496.37        30.57 o
  -3   8   8         43.53         76.55        11.04 o
  -2   8   8        373.12        349.35        20.55 o
  -1   8   8       5475.64       5249.59       110.47 o
   0   8   8       5389.87       5031.87       108.37 o
   1   8   8       4529.63       4570.02       100.34 o
   2   8   8       4420.72       4371.85       133.00 o
   3   8   8       3644.29       3287.89        89.96 o
   4   8   8       1118.64        992.98        40.45 o
   5   8   8        243.57        259.81        20.98 o
   6   8   8        509.41        417.86        24.74 o
   7   8   8        138.09        109.67        23.42 o
   8   8   8          5.45        -11.15        22.14 o
   9   8   8        183.52        203.36        29.27 o
  10   8   8        314.55        294.83        32.93 o
  11   8   8        375.70        371.18        37.65 o
  12   8   8        356.52        484.47        53.97 o
 -13   9   8        303.74        365.95        59.76 o
 -12   9   8         94.15         85.16        21.99 o
 -11   9   8        655.24        688.07        38.30 o
 -10   9   8        235.03        236.05        22.21 o
  -9   9   8          1.35         -8.42        14.29 o
  -8   9   8        697.36        703.86        25.99 o
  -7   9   8       1428.98       1338.32        36.73 o
  -6   9   8        111.25        122.49        13.62 o
  -5   9   8        366.58        400.87        37.10 o
  -4   9   8       2855.55       2781.12        46.37 o
  -3   9   8       2616.33       2573.58        49.24 o
  -2   9   8       1365.47       1393.32        62.33 o
  -1   9   8       1307.86       1417.20        48.73 o
   0   9   8        457.40        381.05        30.84 o
   1   9   8       1439.20       1426.34        49.20 o
   2   9   8       2464.74       2482.79        89.31 o
   3   9   8       1086.52       1028.00        42.51 o
   4   9   8         14.94         -5.59        20.56 o
   5   9   8         12.29         20.89        20.65 o
   6   9   8        137.67        160.03        21.56 o
   7   9   8        394.44        373.23        32.77 o
   8   9   8       1638.77       1643.29        64.90 o
   9   9   8       1696.59       1775.03        60.01 o
  10   9   8       1090.95       1301.57        54.87 o
  11   9   8        116.89        123.19        32.02 o
 -13  10   8       1351.88       1435.43        78.39 o
 -12  10   8       1110.95       1132.15        68.11 o
 -11  10   8       3218.77       3415.48        68.11 o
 -10  10   8       1082.12       1154.43        37.46 o
  -9  10   8       1748.46       1836.47        41.53 o
  -8  10   8       1358.22       1459.74        35.72 o
  -7  10   8       1100.98       1168.70        31.71 o
  -6  10   8       1415.48       1473.61        33.86 o
  -5  10   8       1832.12       1884.49        37.59 o
  -4  10   8        122.10         90.09        14.25 o
  -3  10   8        322.49        278.92        25.46 o
  -2  10   8       1050.89        999.11        63.61 o
  -1  10   8          1.35        -24.39        30.84 o
   0  10   8        991.93        964.72        61.04 o
   1  10   8       1075.19       1116.39        45.12 o
   2  10   8        228.04        217.13        25.44 o
   3  10   8        299.21        313.44        27.76 o
   4  10   8       1611.51       1489.03        66.82 o
   5  10   8          1.69         -7.28        20.91 o
   6  10   8          6.30        -18.33        18.33 o
   7  10   8          1.62        -22.52        22.52 o
   8  10   8        225.29        170.58        28.70 o
   9  10   8         15.35          6.99        26.52 o
  10  10   8          1.18         -3.27        27.99 o
  11  10   8          0.47        -17.32        36.62 o
 -12  11   8         73.25        118.23        39.84 o
 -11  11   8        713.92        659.24        52.69 o
 -10  11   8        345.79        408.52        31.34 o
  -9  11   8       2046.89       2129.83        54.01 o
  -8  11   8       4415.08       4229.65        80.76 o
  -7  11   8       2256.66       2249.57        52.60 o
  -6  11   8        576.42        604.98        33.55 o
  -5  11   8       2726.24       2671.60        55.83 o
  -4  11   8         90.17         66.73        22.47 o
  -3  11   8       2771.58       2443.52        69.61 o
  -2  11   8         35.51         56.35        22.15 o
  -1  11   8       2106.55       2129.34        65.13 o
   0  11   8         58.45         36.33        22.49 o
   1  11   8        547.46        483.93        34.05 o
   2  11   8         54.06         51.53        22.34 o
   3  11   8        819.06        777.02        40.45 o
   4  11   8       1558.23       1655.28        57.38 o
   5  11   8        509.37        547.46        72.61 o
   6  11   8       1522.67       1538.15        60.40 o
   7  11   8        920.87        972.28        47.85 o
   8  11   8        467.44        456.84        44.98 o
   9  11   8        192.12        220.04        43.69 o
  10  11   8        316.19        382.20        39.15 o
 -12  12   8         26.09          9.00        38.55 o
 -11  12   8        456.60        391.95        46.26 o
 -10  12   8        529.66        601.41        50.12 o
  -9  12   8        912.90        839.32        37.52 o
  -8  12   8       1495.06       1603.46        46.71 o
  -7  12   8       1035.33        983.58        56.76 o
  -6  12   8       2969.43       2872.69        93.17 o
  -5  12   8       1727.43       1757.86        68.11 o
  -4  12   8        458.36        474.10        73.89 o
  -3  12   8        293.27        331.55        62.97 o
  -2  12   8        879.92        802.42        64.90 o
  -1  12   8       5172.86       5217.90       120.43 o
   0  12   8       7935.05       7758.68       191.48 o
   1  12   8       5048.68       4846.38       113.18 o
   2  12   8       3449.64       3350.55       108.59 o
   3  12   8          9.81        -15.32        21.79 o
   4  12   8        535.23        400.80        33.93 o
   5  12   8         86.15         87.94        41.12 o
   6  12   8          6.19        -14.78        23.74 o
   7  12   8         32.42         -6.27        25.61 o
   8  12   8        100.91         86.12        29.33 o
   9  12   8        206.01        207.90        34.55 o
 -11  13   8        130.77         75.82        38.55 o
 -10  13   8        380.01        362.39        44.98 o
  -9  13   8         38.96         14.56        28.74 o
  -8  13   8         51.74          7.46        20.17 o
  -7  13   8         50.45         66.47        27.70 o
  -6  13   8        645.77        688.25        59.11 o
  -5  13   8        431.99        387.90        65.54 o
  -4  13   8        374.20        378.38        55.26 o
  -3  13   8       1435.30       1469.31        60.12 o
  -2  13   8        886.85        929.18        48.64 o
  -1  13   8       1031.95        998.98        50.20 o
   0  13   8        315.65        300.27        31.90 o
   1  13   8       3047.00       2988.49        83.66 o
   2  13   8       2364.75       2374.29        72.74 o
   3  13   8       1751.77       1672.22        61.10 o
   4  13   8        363.98        365.20        34.95 o
   5  13   8        368.03        280.27        33.26 o
   6  13   8         86.29         75.06        29.56 o
   7  13   8          3.06         15.88        27.17 o
   8  13   8          1.09        -25.70        28.10 o
 -11  14   8        483.31        478.05        52.69 o
 -10  14   8        294.13        363.68        47.55 o
  -9  14   8        911.26        998.50       110.52 o
  -8  14   8        725.30        678.52        96.38 o
  -7  14   8        610.33        783.89       101.52 o
  -6  14   8        325.91        288.08        62.33 o
  -5  14   8        137.60        188.07        31.03 o
  -4  14   8        267.14        234.66        33.09 o
  -3  14   8        679.41        567.97        59.76 o
  -2  14   8        984.20        997.82        50.98 o
  -1  14   8       3259.26       3158.50       113.09 o
   0  14   8       3154.28       3213.70        90.10 o
   1  14   8       2282.43       2322.31        74.17 o
   2  14   8        127.86        147.37        30.55 o
   3  14   8         11.91          3.87        26.62 o
   4  14   8        578.83        552.32        40.88 o
   5  14   8        624.41        588.94        42.77 o
   6  14   8        223.57        264.52        34.27 o
   7  14   8        210.41        233.19        34.86 o
   8  14   8          4.27         19.28        39.84 o
  -9  15   8        743.63        723.50       105.38 o
  -8  15   8        503.05        533.31        96.38 o
  -7  15   8        834.51        822.45       105.38 o
  -6  15   8        742.52        727.35        98.95 o
  -5  15   8        763.23        777.47       101.52 o
  -4  15   8         23.53         30.84        42.41 o
  -3  15   8          7.36         -7.12        36.62 o
  -2  15   8        177.66        116.82        30.53 o
  -1  15   8          1.70          6.83        27.34 o
   0  15   8         43.08         41.97        28.23 o
   1  15   8         44.14         -7.03        27.08 o
   2  15   8       1733.33       1714.22        67.25 o
   3  15   8       2548.27       2658.94        82.96 o
   4  15   8        979.39       1028.70        54.85 o
   5  15   8        912.27        986.94        68.11 o
   6  15   8        853.76        970.42        59.11 o
   7  15   8        772.86        759.48        62.97 o
  -8  16   8       1021.29       1082.03       123.37 o
  -7  16   8        666.62        736.35       107.95 o
  -6  16   8        324.83        341.83        88.67 o
  -5  16   8        370.69        577.00        95.10 o
  -4  16   8       1073.71       1107.73       114.37 o
  -3  16   8       1039.70       1031.69        57.00 o
  -2  16   8        698.39        744.48        48.77 o
  -1  16   8        376.78        407.15        40.32 o
   0  16   8        177.07        203.99        35.98 o
   1  16   8         21.98        -24.75        39.19 o
   2  16   8        115.68         75.74        32.07 o
   3  16   8        115.72        190.00        46.91 o
   4  16   8          2.78        -25.91        30.74 o
   5  16   8         40.65         15.42        37.27 o
  -5  17   8         90.77        -28.27        77.10 o
  -4  17   8        540.66        451.06        96.38 o
  -3  17   8        922.79        828.87       107.95 o
  -2  17   8       1019.00        900.84       109.23 o
  -1  17   8        919.99        846.27        97.67 o
   0  17   8        569.82        603.98        48.25 o
   1  17   8        151.21        110.05        53.97 o
   2  17   8         24.08        -13.14        32.24 o
   3  17   8         89.59         89.79        36.36 o
   4  17   8        457.21        425.34        44.91 o
   1  18   8        958.72       1111.59        75.82 o
   2  18   8        473.26        443.35        53.97 o
 -15   1   9          0.23         26.99        26.35 o
 -14   1   9          0.79         16.71        24.53 o
 -13   1   9        336.53        242.98        27.70 o
 -12   1   9        492.14        428.59        44.98 o
 -11   1   9          1.99        -16.79        16.79 o
 -10   1   9       1761.63       1696.88        46.34 o
  -9   1   9       2312.11       2192.77        50.89 o
  -8   1   9       2195.49       2000.71        46.79 o
  -7   1   9       2129.48       1972.86        37.47 o
  -6   1   9       3644.51       3440.55        50.20 o
  -5   1   9       1614.42       1378.70        25.16 o
  -4   1   9       2864.58       3087.05        70.94 o
  -3   1   9        176.74        223.02         9.59 o
  -2   1   9        589.39        654.76        16.08 o
  -1   1   9        156.39        181.61         8.62 o
   0   1   9       1487.46       1725.34        24.40 o
   1   1   9       2176.68       2673.10        35.32 o
   2   1   9       3869.20       4011.18        45.82 o
   3   1   9       6571.30       6145.91        67.94 o
   4   1   9      10925.27      10155.00       108.95 o
   5   1   9      16334.79      15540.32       171.55 o
   6   1   9       2488.81       2356.83        33.46 o
   7   1   9       4954.23       4748.61        58.15 o
   8   1   9      12667.62      12656.54       148.42 o
   9   1   9       3455.57       3478.92        95.66 o
  10   1   9       2675.97       2855.46        60.89 o
  11   1   9       2996.50       3158.73       100.24 o
  12   1   9        314.90        296.85        57.83 o
  13   1   9        408.37        566.72        73.25 o
 -15   2   9         92.51         95.86        29.04 o
 -14   2   9          0.16        -23.16        23.16 o
 -13   2   9          1.47         -1.34        21.34 o
 -12   2   9         88.96         69.39        20.90 o
 -11   2   9        173.37        187.82        38.55 o
 -10   2   9        310.29        268.90        21.34 o
  -9   2   9        335.53        367.35        19.27 o
  -8   2   9        950.30        885.12        30.52 o
  -7   2   9        761.70        673.37        33.01 o
  -6   2   9       1884.43       1727.26        27.32 o
  -5   2   9       1828.04       1730.24        40.81 o
  -4   2   9       2103.71       1883.38        31.09 o
  -3   2   9      20572.54      22598.88       285.97 o
  -2   2   9      10036.57      11227.39       173.06 o
  -1   2   9      14518.05      15556.49       302.15 o
   0   2   9       3252.37       2795.94        52.49 o
   1   2   9       9005.56       8906.67       115.90 o
   2   2   9      37130.04      39911.68       429.77 o
   3   2   9       4334.68       3840.27        45.21 o
   4   2   9       5625.79       5165.08        59.14 o
   5   2   9       6011.97       5903.56        67.43 o
   6   2   9        302.48        281.85        12.07 o
   7   2   9         20.44         26.74        12.16 o
   8   2   9        858.26        837.61        44.77 o
   9   2   9          0.60        -15.98        19.25 o
  10   2   9         99.47        125.94        24.25 o
  11   2   9        774.00        896.98        55.26 o
  12   2   9        656.62        747.91        71.96 o
  13   2   9       1077.23       1249.09        92.53 o
 -15   3   9         62.72        126.28        74.53 o
 -14   3   9          8.20         50.97        25.89 o
 -13   3   9         63.23         53.32        23.16 o
 -12   3   9        441.55        416.05        25.53 o
 -11   3   9        470.73        416.57        23.80 o
 -10   3   9        102.33        103.65        15.96 o
  -9   3   9        181.90        134.34        15.35 o
  -8   3   9       1664.48       1464.57        33.27 o
  -7   3   9        117.69         41.38        14.84 o
  -6   3   9       1023.20       1039.46        22.90 o
  -5   3   9        934.73       1098.28        20.67 o
  -4   3   9        897.90       1343.87        22.13 o
  -3   3   9       8266.59       9312.53       108.19 o
  -2   3   9      10351.66      12228.45       158.26 o
  -1   3   9       3717.39       4052.14        66.49 o
   0   3   9       1747.76       1871.50        56.39 o
   1   3   9         49.92         68.14         6.25 o
   2   3   9       4671.55       4819.76       120.35 o
   3   3   9        508.77        532.65        14.17 o
   4   3   9        466.90        376.72        16.30 o
   5   3   9        269.76        281.78        11.68 o
   6   3   9        526.57        583.60        23.05 o
   7   3   9       4372.77       4322.57        92.29 o
   8   3   9        829.12        845.19        78.39 o
   9   3   9       1068.75       1056.25        41.99 o
  10   3   9        619.30        672.75        61.04 o
  11   3   9         47.44         29.35        24.94 o
  12   3   9        131.35        113.01        29.48 o
  13   3   9        221.60        140.07        57.83 o
 -15   4   9        156.25        165.77        42.41 o
 -14   4   9          3.16         18.63        24.53 o
 -13   4   9        150.68        152.13        33.43 o
 -12   4   9         31.29         52.11        18.75 o
 -11   4   9        147.12        130.25        18.81 o
 -10   4   9        840.89        817.02        29.67 o
  -9   4   9       2412.49       2228.08        45.13 o
  -8   4   9       3964.51       3990.96        72.76 o
  -7   4   9        852.98        824.06        45.81 o
  -6   4   9        629.17        656.81        23.04 o
  -5   4   9       3730.21       4091.53        77.35 o
  -4   4   9       4767.04       4606.25        63.02 o
  -3   4   9       1088.01       1050.59        19.08 o
  -2   4   9      11893.28      13147.19       151.04 o
  -1   4   9       9289.22      10120.98       132.58 o
   0   4   9       2694.03       2439.77        37.93 o
   1   4   9       6250.81       6522.15       116.21 o
   2   4   9       4131.65       4274.23        76.16 o
   3   4   9         67.73         34.85        12.01 o
   4   4   9        879.71        840.99        27.01 o
   5   4   9        188.66        177.57        21.26 o
   6   4   9        833.43        862.69        30.99 o
   7   4   9          0.76          8.12        14.72 o
   8   4   9        362.14        416.27        28.35 o
   9   4   9        165.68        213.93        25.32 o
  10   4   9          1.73        -22.23        22.23 o
  11   4   9        125.65        203.68        29.63 o
  12   4   9       1111.23       1317.02        81.60 o
  13   4   9        459.95        579.39        51.40 o
 -15   5   9        145.22        173.48        43.69 o
 -14   5   9        413.71        447.83        30.68 o
 -13   5   9         83.20        103.72        22.11 o
 -12   5   9         66.17         23.03        19.13 o
 -11   5   9          2.50        -16.26        16.26 o
 -10   5   9        136.57         83.56        16.10 o
  -9   5   9       1925.79       1844.70        40.85 o
  -8   5   9       5128.12       4828.28        70.52 o
  -7   5   9       1434.26       1370.95        28.91 o
  -6   5   9       3084.07       2980.21        46.57 o
  -5   5   9         67.40         24.01         8.14 o
  -4   5   9        275.11        339.09        13.55 o
  -3   5   9       4936.88       5201.18        69.96 o
  -2   5   9        376.57        421.24        13.00 o
  -1   5   9         62.78         14.42         6.47 o
   0   5   9       1283.78       1569.90        34.33 o
   1   5   9        562.58        607.66        42.41 o
   2   5   9      10600.45      10917.02       206.53 o
   3   5   9       7073.10       7073.26       195.33 o
   4   5   9      12737.17      12334.68       189.23 o
   5   5   9      12454.21      11868.92       183.21 o
   6   5   9       9403.85       9485.22       150.46 o
   7   5   9       6410.13       6704.60       111.87 o
   8   5   9       2512.46       2590.01        66.23 o
   9   5   9       3003.08       3174.80        77.58 o
  10   5   9       2188.94       2321.90        66.78 o
  11   5   9       2147.46       2290.10        67.85 o
  12   5   9        846.52        987.31        50.94 o
  13   5   9        872.77        971.51        68.11 o
 -15   6   9        181.08        243.81        36.85 o
 -14   6   9        283.50        299.78        28.45 o
 -13   6   9         19.12         27.55        25.88 o
 -12   6   9        245.25        285.28        24.37 o
 -11   6   9        476.90        463.73        24.98 o
 -10   6   9        488.52        467.30        23.77 o
  -9   6   9        103.90        134.56        16.23 o
  -8   6   9       2640.83       2483.49        43.57 o
  -7   6   9        144.25        168.99        13.09 o
  -6   6   9          4.96          7.51         9.53 o
  -5   6   9         14.88         25.72         8.72 o
  -4   6   9          8.63         -1.93         7.65 o
  -3   6   9       5760.96       5930.73        79.49 o
  -2   6   9       2813.38       2986.64        51.21 o
  -1   6   9      14806.26      15557.83       222.88 o
   0   6   9       7458.57       7953.31       248.02 o
   1   6   9       3391.43       3426.46        77.19 o
   2   6   9       3277.81       2898.43        68.24 o
   3   6   9       1449.24       1562.55        46.32 o
   4   6   9         18.18          5.91        13.22 o
   5   6   9        625.96        627.99        37.16 o
   6   6   9        157.92        178.67        18.53 o
   7   6   9          4.22         -3.08        18.11 o
   8   6   9         84.32        124.45        23.16 o
   9   6   9         52.93         47.35        30.84 o
  10   6   9        128.77        127.75        27.78 o
  11   6   9         34.09         38.78        27.44 o
  12   6   9         10.23        -10.83        30.84 o
 -15   7   9        171.07        237.74        61.68 o
 -14   7   9         55.44         80.81        24.67 o
 -13   7   9          2.35        -18.55        20.93 o
 -12   7   9         15.10        -17.36        19.10 o
 -11   7   9          2.02         21.00        17.61 o
 -10   7   9        132.27        111.82        17.43 o
  -9   7   9          0.92         -5.38        18.53 o
  -8   7   9         95.75         77.52        13.37 o
  -7   7   9         21.04         28.00        11.23 o
  -6   7   9        189.86        173.45        12.75 o
  -5   7   9         35.90         28.53         9.76 o
  -4   7   9       1692.27       1619.76        64.55 o
  -3   7   9        953.74        985.55        46.37 o
  -2   7   9       4162.28       4329.56        70.07 o
  -1   7   9        942.87        963.06        61.61 o
   0   7   9        274.46        199.52        20.91 o
   1   7   9         33.67          6.56        16.63 o
   2   7   9        296.54        185.76        20.65 o
   3   7   9        438.50        369.29        26.24 o
   4   7   9       2105.77       2076.03        57.43 o
   5   7   9        783.90        762.99        31.17 o
   6   7   9       1442.64       1455.08        41.02 o
   7   7   9        423.09        421.35        29.62 o
   8   7   9        661.93        694.53        41.76 o
   9   7   9        970.47       1010.21        46.26 o
  10   7   9        239.91        279.36        31.79 o
  11   7   9        451.55        466.25        37.66 o
  12   7   9         39.87         54.05        31.45 o
 -14   8   9        127.74        138.79        41.12 o
 -13   8   9         86.40         18.37        22.27 o
 -12   8   9        110.88         79.55        21.24 o
 -11   8   9         11.64         -0.35        17.98 o
 -10   8   9          1.49        -15.48        15.48 o
  -9   8   9         81.64         63.03        15.75 o
  -8   8   9          8.78         13.64        12.77 o
  -7   8   9        550.72        526.95        31.72 o
  -6   8   9        414.25        447.19        23.37 o
  -5   8   9       1367.57       1369.13        29.50 o
  -4   8   9       6304.46       6426.69        91.81 o
  -3   8   9       5453.70       5717.07       126.66 o
  -2   8   9       1434.45       1317.24        44.82 o
  -1   8   9       4929.44       4727.00       101.86 o
   0   8   9       5517.83       5206.29       112.38 o
   1   8   9       8969.34       8974.80       177.85 o
   2   8   9       6189.59       6254.09       140.72 o
   3   8   9       5059.88       5063.14       109.61 o
   4   8   9       3219.92       3014.93        74.38 o
   5   8   9       1994.57       2037.99        49.66 o
   6   8   9        900.49        881.96        72.49 o
   7   8   9        101.82        111.48        23.76 o
   8   8   9        246.31        188.38        27.99 o
   9   8   9        446.48        493.22        36.04 o
  10   8   9        703.73        733.68        43.16 o
  11   8   9        534.99        581.76        45.62 o
 -13   9   9        551.21        639.17        39.95 o
 -12   9   9        216.52        244.54        29.52 o
 -11   9   9        306.93        299.58        52.05 o
 -10   9   9          6.21         -8.35        19.99 o
  -9   9   9        532.41        563.62        24.12 o
  -8   9   9       2161.76       2246.47        43.84 o
  -7   9   9       2876.23       2859.19        49.90 o
  -6   9   9       3699.51       3730.63        92.00 o
  -5   9   9       1323.78       1324.09        35.11 o
  -4   9   9        112.10         80.24        13.33 o
  -3   9   9        535.76        602.94        33.99 o
  -2   9   9       1284.57       1339.18        48.19 o
  -1   9   9       1735.15       1586.86        51.82 o
   0   9   9        713.82        773.41        38.74 o
   1   9   9        649.39        653.97        35.20 o
   2   9   9          7.66         -2.00        21.85 o
   3   9   9        266.92        251.31        25.61 o
   4   9   9       2032.73       1984.64        59.59 o
   5   9   9       2725.40       2647.80        66.81 o
   6   9   9       6012.39       5899.12       105.83 o
   7   9   9       4879.44       4857.33       108.32 o
   8   9   9       1249.25       1293.98        51.41 o
   9   9   9       1190.48       1221.25        52.12 o
  10   9   9       1100.65       1262.14        60.40 o
  11   9   9        391.47        400.48        39.33 o
 -13  10   9        596.21        541.02        55.26 o
 -12  10   9        746.64        700.60        39.52 o
 -11  10   9       1756.12       1911.03       130.43 o
 -10  10   9       1041.26       1215.19        45.43 o
  -9  10   9       1221.93       1262.36        41.32 o
  -8  10   9       1398.16       1408.12        60.50 o
  -7  10   9       1629.98       1594.85        56.66 o
  -6  10   9         66.88         39.27        15.66 o
  -5  10   9        149.48        161.92        18.48 o
  -4  10   9        334.28        354.32        36.62 o
  -3  10   9         46.22         32.61        19.92 o
  -2  10   9        264.17        209.34        24.12 o
  -1  10   9        660.85        723.13        43.05 o
   0  10   9        705.77        622.61        45.62 o
   1  10   9        485.09        402.02        73.89 o
   2  10   9        606.30        560.49        33.51 o
   3  10   9        177.83        133.70        24.25 o
   4  10   9        637.05        528.91        33.93 o
   5  10   9       1536.85       1541.46        77.10 o
   6  10   9        556.99        511.05        29.84 o
   7  10   9          7.45         -2.42        23.46 o
   8  10   9        340.03        291.26        43.69 o
   9  10   9         31.66         30.57        46.91 o
  10  10   9          0.27          0.00        34.70 o
 -12  11   9        210.41        295.57        44.98 o
 -11  11   9          9.10         26.34        24.53 o
 -10  11   9         84.64         84.23        41.12 o
  -9  11   9         14.79         35.13        20.29 o
  -8  11   9         50.83         36.59        20.44 o
  -7  11   9        839.15        770.49        33.06 o
  -6  11   9        320.31        289.70        28.00 o
  -5  11   9         43.82          6.77        21.72 o
  -4  11   9        394.75        298.91        29.75 o
  -3  11   9        247.63        221.56        26.45 o
  -2  11   9       1159.43       1077.90        50.12 o
  -1  11   9          5.91        -24.76        50.76 o
   0  11   9       1212.31       1182.65        48.96 o
   1  11   9        804.02        751.82        44.33 o
   2  11   9        848.29        741.82        40.74 o
   3  11   9       2766.55       2678.05        75.23 o
   4  11   9       2647.14       2560.90        73.08 o
   5  11   9       1213.41       1262.41        64.90 o
   6  11   9       2620.57       2578.20        73.45 o
   7  11   9       1727.54       1789.83        88.03 o
   8  11   9        574.46        592.62        88.67 o
   9  11   9        829.57        870.73        91.24 o
  10  11   9        920.81        938.82        53.40 o
 -12  12   9          3.31         21.85        37.27 o
 -11  12   9        701.52        683.66        53.97 o
 -10  12   9          2.51         -9.72        22.66 o
  -9  12   9         54.96         63.34        21.90 o
  -8  12   9        446.48        428.89        33.09 o
  -7  12   9        359.32        317.70        34.39 o
  -6  12   9         21.26          8.57        24.14 o
  -5  12   9        352.73        306.78        32.07 o
  -4  12   9       2089.23       1905.08        63.24 o
  -3  12   9       1033.45       1043.48        93.81 o
  -2  12   9       1422.72       1352.12        67.47 o
  -1  12   9        206.32        170.72        27.24 o
   0  12   9        919.06        803.02        92.53 o
   1  12   9       1023.49        963.18        47.26 o
   2  12   9       1158.86       1195.48        59.76 o
   3  12   9       2610.90       2575.40        75.23 o
   4  12   9       2776.25       2659.37       146.50 o
   5  12   9       1037.36        991.29        49.89 o
   6  12   9       1844.94       1897.53        86.74 o
   7  12   9          5.17         15.55        26.99 o
   8  12   9         59.54         86.23        37.27 o
   9  12   9         76.50        127.03        53.97 o
 -11  13   9         15.69         30.84        37.27 o
 -10  13   9          4.07         -5.14        34.70 o
  -9  13   9        191.50         86.10        66.82 o
  -8  13   9         38.11         76.09        30.39 o
  -7  13   9         53.39         30.70        27.47 o
  -6  13   9        601.40        536.25        40.01 o
  -5  13   9       1500.37       1518.46        77.10 o
  -4  13   9       1115.78       1111.04        93.17 o
  -3  13   9       4805.30       4431.03       110.74 o
  -2  13   9       4051.19       4175.27       106.20 o
  -1  13   9       2324.58       2231.42        72.26 o
   0  13   9       2190.79       2315.20        88.67 o
   1  13   9        394.18        368.07        34.64 o
   2  13   9          8.03        -16.11        41.12 o
   3  13   9        194.84        166.64        31.37 o
   4  13   9        124.64         72.56        28.91 o
   5  13   9          3.36        -21.40        26.39 o
   6  13   9        281.49        298.85        38.55 o
   7  13   9         26.29         37.07        28.70 o
   8  13   9          2.57         -6.62        29.02 o
  -9  14   9        921.50        817.31       101.52 o
  -8  14   9       1245.72       1213.11       113.09 o
  -7  14   9       1257.12       1340.30        61.78 o
  -6  14   9       1073.94       1034.32        59.76 o
  -5  14   9       2426.05       2519.40        79.96 o
  -4  14   9       1272.01       1341.85        59.68 o
  -3  14   9        643.88        644.01        43.78 o
  -2  14   9        498.14        505.40        40.28 o
  -1  14   9         52.25         36.06        27.08 o
   0  14   9        119.85        113.93        28.93 o
   1  14   9         34.90          9.32        26.45 o
   2  14   9        333.98        312.83        35.17 o
   3  14   9        532.25        441.85        38.49 o
   4  14   9        144.73        136.13        31.12 o
   5  14   9        227.48        208.59        34.46 o
   6  14   9        112.59        112.96        31.78 o
   7  14   9          0.12         21.48        29.63 o
  -9  15   9         75.87         47.55        77.10 o
  -8  15   9         32.48        -69.39        69.39 o
  -7  15   9        221.65        208.18        79.67 o
  -6  15   9        444.93        424.25        40.75 o
  -5  15   9        502.19        392.35        40.61 o
  -4  15   9        761.48        806.41        51.75 o
  -3  15   9        588.79        452.83        40.83 o
  -2  15   9         50.46        -23.04        34.05 o
  -1  15   9         66.55         90.74        67.47 o
   0  15   9         25.23         47.78        28.93 o
   1  15   9         27.09         32.59        29.09 o
   2  15   9        320.12        230.64        35.98 o
   3  15   9        921.33        859.48       112.44 o
   4  15   9       1659.67       1677.95        78.39 o
   5  15   9        917.50        936.82        66.82 o
   6  15   9       1576.17       1741.01       106.02 o
  -8  16   9       1497.17       1964.88       161.92 o
  -7  16   9        917.28        832.73       111.80 o
  -6  16   9        714.37        796.74       106.66 o
  -5  16   9        305.53        371.39        89.96 o
  -4  16   9          2.86          9.00        70.68 o
  -3  16   9         23.46        -14.07        66.82 o
  -2  16   9          4.13        -12.90        28.49 o
  -1  16   9        717.57        790.76        80.32 o
   0  16   9        325.29        386.45        41.12 o
   1  16   9        144.17        146.09        34.22 o
   2  16   9        405.33        414.19        41.25 o
   3  16   9        922.45       1000.64        56.57 o
   4  16   9        671.52        640.59        98.95 o
   5  16   9        337.82        319.98        50.12 o
  -4  17   9        883.87        952.24       113.09 o
  -3  17   9       1496.75       1588.35       143.93 o
  -2  17   9        877.63        935.87        87.38 o
  -1  17   9       1203.23       1327.27       106.66 o
   0  17   9       1386.61       1375.29        66.93 o
   1  17   9        152.17        119.29        66.18 o
   2  17   9          8.68        -14.61        33.23 o
   3  17   9        293.69        254.98        40.65 o
   4  17   9        417.91        376.53        80.96 o
   0  18   9        293.18        367.53        51.40 o
   1  18   9        327.60        339.26        51.40 o
   2  18   9        186.02        187.62        47.55 o
 -15   0  10          2.47         33.41        37.27 o
 -14   0  10        551.22        574.43        51.40 o
 -13   0  10       3436.29       3602.06       115.66 o
 -12   0  10       2115.73       2126.79        79.67 o
 -11   0  10       6735.64       6507.61       174.77 o
 -10   0  10      26792.74      25476.56       596.27 o
  -9   0  10      14058.50      13286.36       321.27 o
  -8   0  10      12458.22      11852.22       286.57 o
  -7   0  10      18762.37      17893.71       323.69 o
  -6   0  10      16473.76      15848.41       287.63 o
  -5   0  10       8836.88       8035.89       150.59 o
  -4   0  10      10035.54      10012.18       384.88 o
  -3   0  10       8095.83       8384.30       155.59 o
  -2   0  10       3659.52       4097.58       208.18 o
  -1   0  10         24.20         11.44         8.76 o
   0   0  10         31.01          5.39         8.76 o
   1   0  10       4105.95       4484.21       142.83 o
   2   0  10        104.37         69.47        10.62 o
   3   0  10        946.31       1061.82        26.23 o
   4   0  10       7005.77       6659.88       105.11 o
   5   0  10       3741.30       3434.98        61.11 o
   6   0  10       3406.06       3268.42        59.91 o
   7   0  10       6834.48       6373.87       192.92 o
   8   0  10       3287.98       3124.14        62.19 o
   9   0  10         19.87         -3.86        33.41 o
  10   0  10        238.63        361.11        52.69 o
  11   0  10        224.88        299.42        56.54 o
  12   0  10         26.57         11.57        51.40 o
  13   0  10         87.00        102.81        61.68 o
 -15   1  10        756.78        720.06        90.60 o
 -14   1  10       1116.85       1110.26        46.79 o
 -13   1  10       1540.23       1527.45        50.89 o
 -12   1  10        702.65        739.67        35.88 o
 -11   1  10         26.39        -14.54        19.92 o
 -10   1  10          6.31         30.15        25.70 o
  -9   1  10          1.42          1.62        14.06 o
  -8   1  10        579.78        515.45        24.98 o
  -7   1  10       1661.83       1464.90        31.32 o
  -6   1  10        582.80        483.38        15.66 o
  -5   1  10       2060.85       1978.43        36.19 o
  -4   1  10       9148.25      10006.60       230.56 o
  -3   1  10       2973.26       2925.58        44.33 o
  -2   1  10       1602.05       1731.40        30.79 o
  -1   1  10       9633.06      10761.08       204.77 o
   0   1  10      12920.14      13844.45       188.48 o
   1   1  10       7479.51       8022.80        94.19 o
   2   1  10       7742.06       7691.34        83.06 o
   3   1  10       2623.95       2542.37        32.63 o
   4   1  10        175.91        131.10         8.52 o
   5   1  10       1214.60       1121.23        20.97 o
   6   1  10       1351.28       1257.96        29.60 o
   7   1  10       1105.78       1071.45        33.52 o
   8   1  10         24.85         24.80        14.56 o
   9   1  10        197.46        127.41        19.63 o
  10   1  10         42.29         21.89        18.97 o
  11   1  10          1.17         27.29        32.17 o
  12   1  10         11.11         -6.43        48.83 o
  13   1  10         66.81        160.63        60.40 o
 -15   2  10          2.09        -12.01        31.48 o
 -14   2  10         18.25          7.88        24.07 o
 -13   2  10         43.28         59.37        23.16 o
 -12   2  10        106.47         95.39        21.81 o
 -11   2  10        556.44        469.72        27.26 o
 -10   2  10        369.61        380.57        24.07 o
  -9   2  10       3215.51       2989.95        64.52 o
  -8   2  10       4649.39       4311.94        98.31 o
  -7   2  10       3099.47       3044.76        61.99 o
  -6   2  10       3104.41       2836.01        44.03 o
  -5   2  10       6275.06       6360.57        86.42 o
  -4   2  10       2969.88       3023.17        45.29 o
  -3   2  10       1074.54        938.68        20.76 o
  -2   2  10        137.32        160.83         9.11 o
  -1   2  10       1286.28       1550.23        36.79 o
   0   2  10       2134.83       2347.29        53.05 o
   1   2  10       2623.18       2916.24        38.69 o
   2   2  10        792.70        816.22        15.55 o
   3   2  10        425.95        447.90        12.65 o
   4   2  10        180.17        172.82         9.09 o
   5   2  10         74.99         64.03         8.37 o
   6   2  10       1177.55       1066.86        29.21 o
   7   2  10        449.26        428.24        18.47 o
   8   2  10        244.11        198.62        18.05 o
   9   2  10         50.58         10.76        25.86 o
  10   2  10        292.24        287.05        28.97 o
  11   2  10          0.79          7.71        23.52 o
  12   2  10          4.68         35.98        47.55 o
  13   2  10         22.52         57.83        55.26 o
 -15   3  10       2061.20       2282.29        95.10 o
 -14   3  10       2360.44       2515.73        68.13 o
 -13   3  10       2018.61       2114.10        59.95 o
 -12   3  10       2722.98       2678.45        87.38 o
 -11   3  10       2424.80       2350.57        58.60 o
 -10   3  10         21.65         19.58        14.88 o
  -9   3  10        464.30        409.33        23.16 o
  -8   3  10        743.27        760.67        25.44 o
  -7   3  10        343.84        275.51        14.28 o
  -6   3  10        934.54        821.93        19.06 o
  -5   3  10       3774.66       3750.90        48.96 o
  -4   3  10      16426.13      17712.88       231.23 o
  -3   3  10      18987.11      20373.18       258.90 o
  -2   3  10      14431.45      15588.81       219.55 o
  -1   3  10      41142.41      45820.98       695.94 o
   0   3  10      35933.23      39351.04       492.94 o
   1   3  10      11686.53      11559.87       242.06 o
   2   3  10      10488.04      10172.24       133.62 o
   3   3  10       9197.56       9178.64       109.22 o
   4   3  10       3979.08       3892.94        51.98 o
   5   3  10       5362.21       5248.80        79.26 o
   6   3  10       5296.93       5144.67        79.64 o
   7   3  10         96.90        114.62        16.63 o
   8   3  10        524.85        517.51        29.95 o
   9   3  10         36.82         17.83        26.99 o
  10   3  10          4.65         13.56        22.52 o
  11   3  10          7.17        -27.63        27.63 o
  12   3  10        167.23        143.45        30.67 o
  13   3  10        388.89        366.25        65.54 o
 -15   4  10         58.71         56.54        38.55 o
 -14   4  10         36.75         44.98        25.44 o
 -13   4  10       1174.42       1187.73        86.10 o
 -12   4  10       1197.48       1135.47        42.53 o
 -11   4  10        602.51        554.82        26.51 o
 -10   4  10       6288.67       6094.67        98.00 o
  -9   4  10       3289.06       3039.02        56.05 o
  -8   4  10       9627.62       9427.84       124.97 o
  -7   4  10       9495.81       9099.20       119.67 o
  -6   4  10      18409.87      18558.11       231.95 o
  -5   4  10      19698.06      20624.54       255.84 o
  -4   4  10       7843.41       7834.67        93.31 o
  -3   4  10       1085.43       1008.56        32.62 o
  -2   4  10      12630.71      14854.92       191.44 o
  -1   4  10       2338.21       2462.50        38.92 o
   0   4  10         35.27         28.19         6.35 o
   1   4  10       2757.04       2866.07        73.38 o
   2   4  10       2940.79       2954.69        66.71 o
   3   4  10       5860.14       5567.15        83.00 o
   4   4  10       5346.62       5069.23        77.17 o
   5   4  10       1176.20       1008.82        77.84 o
   6   4  10       4146.96       3960.02        72.42 o
   7   4  10       7900.95       8175.85       132.63 o
   8   4  10       1491.58       1439.01        47.18 o
   9   4  10        607.40        578.02        33.96 o
  10   4  10        132.43        210.96        77.10 o
  11   4  10         88.00        121.03        28.40 o
  12   4  10          0.58          8.03        28.03 o
  13   4  10          0.14        -11.57        37.27 o
 -15   5  10          4.37         19.28        38.55 o
 -14   5  10          0.69        -21.70        21.70 o
 -13   5  10          5.02         20.42        21.47 o
 -12   5  10          0.02         -3.39        18.05 o
 -11   5  10          5.25        -15.96        15.96 o
 -10   5  10        895.38        867.96        30.27 o
  -9   5  10        144.36        145.57        16.23 o
  -8   5  10         47.89         82.03        21.33 o
  -7   5  10          9.01         -2.84        10.05 o
  -6   5  10       1777.53       1624.91        30.83 o
  -5   5  10       2361.62       2469.39        39.47 o
  -4   5  10          0.45         -6.59         6.59 o
  -3   5  10       1126.27       1198.41        22.62 o
  -2   5  10        341.69        403.62        12.95 o
  -1   5  10       1820.06       1868.34        35.06 o
   0   5  10        147.47        213.49        10.56 o
   1   5  10       1449.77       1633.31        46.93 o
   2   5  10         51.27         39.53        14.48 o
   3   5  10        506.99        481.47        29.56 o
   4   5  10       1013.91       1023.22        31.92 o
   5   5  10       1139.40       1199.46        34.75 o
   6   5  10       1085.17       1073.34        34.53 o
   7   5  10        556.87        576.14        33.12 o
   8   5  10          5.57         -8.41        19.74 o
   9   5  10        303.88        286.41        29.27 o
  10   5  10        436.14        414.17        48.83 o
  11   5  10        350.57        375.47        43.69 o
  12   5  10        160.19        108.70        31.78 o
  13   5  10          7.39          3.86        38.55 o
 -14   6  10        139.95        137.60        34.55 o
 -13   6  10        567.75        647.36        32.37 o
 -12   6  10        994.68        997.07        36.00 o
 -11   6  10       2155.57       2195.13        96.37 o
 -10   6  10       2056.32       1991.28        45.04 o
  -9   6  10       2211.69       2211.54        46.33 o
  -8   6  10       9154.51       8888.72       119.82 o
  -7   6  10       8175.17       8092.65       109.00 o
  -6   6  10      11558.96      11603.18       149.91 o
  -5   6  10      15156.89      14972.98       189.41 o
  -4   6  10       5695.24       5458.00        74.79 o
  -3   6  10       5823.59       5735.18        92.93 o
  -2   6  10       6128.51       6098.33        80.84 o
  -1   6  10       3405.98       3431.02        60.55 o
   0   6  10       2664.40       2705.08       106.66 o
   1   6  10       2189.38       2186.70        57.43 o
   2   6  10        264.72        206.06        19.71 o
   3   6  10        514.07        446.30        26.24 o
   4   6  10       1131.35       1107.91        34.04 o
   5   6  10       1276.72       1279.94        37.23 o
   6   6  10       2073.62       2164.63        50.00 o
   7   6  10       1530.48       1458.30        48.44 o
   8   6  10        356.80        318.73        28.70 o
   9   6  10        714.11        748.14        44.98 o
  10   6  10         55.54         43.69        25.93 o
  11   6  10         37.15         37.84        28.10 o
  12   6  10        226.07        265.52        35.79 o
 -14   7  10       2072.64       2292.32        68.56 o
 -13   7  10       1778.88       1850.47        67.47 o
 -12   7  10       1791.03       1877.99        48.30 o
 -11   7  10       1872.11       1837.73        45.50 o
 -10   7  10       1084.61       1075.49        34.13 o
  -9   7  10        175.42        186.67        18.04 o
  -8   7  10        146.50        144.37        14.60 o
  -7   7  10        483.29        512.48        20.57 o
  -6   7  10       2334.55       2361.39        53.79 o
  -5   7  10       6990.47       6945.48       112.96 o
  -4   7  10       2826.39       2739.78        73.00 o
  -3   7  10       8921.67       8909.90       191.62 o
  -2   7  10       7764.76       7648.70       145.38 o
  -1   7  10      15975.94      15699.78       291.46 o
   0   7  10      15734.69      15534.94       289.90 o
   1   7  10      15789.35      15552.57       290.50 o
   2   7  10       9910.75       9893.77       191.39 o
   3   7  10       4378.42       4311.93        95.70 o
   4   7  10        172.44        134.12        20.65 o
   5   7  10        140.07        132.81        18.51 o
   6   7  10        153.75        154.04        19.95 o
   7   7  10       1119.26       1152.44        45.68 o
   8   7  10        696.66        629.11        36.96 o
   9   7  10          6.23         -9.99        23.76 o
  10   7  10         97.63        102.66        28.10 o
  11   7  10        164.60        168.16        32.02 o
  12   7  10        261.79        241.59        46.26 o
 -14   8  10          8.26         48.83        38.55 o
 -13   8  10         32.98         13.08        25.89 o
 -12   8  10          8.42          5.85        29.56 o
 -11   8  10          2.08         16.71        21.81 o
 -10   8  10        364.02        348.16        26.79 o
  -9   8  10       1144.52       1164.99        40.86 o
  -8   8  10       1936.67       1840.37        44.26 o
  -7   8  10       1733.45       1778.13        60.37 o
  -6   8  10        669.80        709.41        36.96 o
  -5   8  10         38.59         23.03        16.33 o
  -4   8  10         84.40         71.74        16.91 o
  -3   8  10        166.34        178.93        30.36 o
  -2   8  10        260.07        262.74        23.30 o
  -1   8  10         94.17         94.80        18.28 o
   0   8  10       2609.66       2510.71        66.99 o
   1   8  10        601.69        618.10        89.96 o
   2   8  10        723.41        687.95        41.12 o
   3   8  10       4738.70       4512.66       100.96 o
   4   8  10       1445.77       1349.78        47.84 o
   5   8  10        621.88        671.10        30.39 o
   6   8  10       1650.83       1640.37        45.16 o
   7   8  10        800.26        823.18        60.40 o
   8   8  10         41.96         37.22        23.76 o
   9   8  10         10.72        -24.88        24.88 o
  10   8  10         72.17         57.87        28.35 o
  11   8  10         96.77        115.66        32.71 o
 -14   9  10        297.49        424.07        52.69 o
 -13   9  10        276.06        338.65        33.62 o
 -12   9  10        102.34        121.46        41.76 o
 -11   9  10         96.48         87.38        24.53 o
 -10   9  10        282.60        302.63        52.05 o
  -9   9  10        201.05        209.63        23.57 o
  -8   9  10         16.49         27.14        16.65 o
  -7   9  10          5.48         -7.36        14.69 o
  -6   9  10         21.64         45.61        14.75 o
  -5   9  10       2411.83       2248.70        47.61 o
  -4   9  10        138.67         92.50        13.66 o
  -3   9  10       1079.97       1044.22        43.50 o
  -2   9  10       3117.28       2967.61        75.23 o
  -1   9  10       2500.91       2412.95        66.92 o
   0   9  10        872.59        841.86        59.76 o
   1   9  10       7613.81       7107.30       147.27 o
   2   9  10       2888.00       2709.71        71.59 o
   3   9  10        552.90        571.43        33.64 o
   4   9  10       1029.65        883.32        71.96 o
   5   9  10        500.55        498.74        28.18 o
   6   9  10        328.66        355.49        26.54 o
   7   9  10       2454.11       2385.50        68.98 o
   8   9  10       1006.97       1016.82        46.83 o
   9   9  10        949.98        928.61        48.44 o
  10   9  10        717.95        603.12        42.58 o
  11   9  10        215.57        203.04        46.26 o
 -13  10  10        687.06        750.62        42.71 o
 -12  10  10       1239.94       1314.47        52.24 o
 -11  10  10       1967.24       2056.20        75.82 o
 -10  10  10       2021.19       2233.19        61.29 o
  -9  10  10       4232.32       4314.50       122.49 o
  -8  10  10       6416.25       6296.91       114.18 o
  -7  10  10       6465.37       6753.93       112.50 o
  -6  10  10       4618.33       4796.72        90.98 o
  -5  10  10       1444.21       1471.72        53.46 o
  -4  10  10       1555.29       1492.94       100.24 o
  -3  10  10       2341.73       2308.11        66.08 o
  -2  10  10       2122.24       2015.82        82.24 o
  -1  10  10       2410.04       2327.94        67.72 o
   0  10  10         18.41         38.61        20.42 o
   1  10  10          0.35        -12.37        18.67 o
   2  10  10        436.13        290.88        28.28 o
   3  10  10       1209.26       1178.08        48.25 o
   4  10  10       1861.91       1808.46        65.54 o
   5  10  10       1034.08        991.70        45.98 o
   6  10  10        323.45        309.97        26.28 o
   7  10  10        204.00        229.89        30.87 o
   8  10  10        341.89        312.57        65.54 o
   9  10  10        219.72        226.25        68.75 o
  10  10  10        248.31        323.05        74.53 o
 -12  11  10         81.76        111.80        39.84 o
 -11  11  10        506.05        570.00        36.73 o
 -10  11  10         37.87         25.90        23.16 o
  -9  11  10         76.23         66.22        21.36 o
  -8  11  10        889.91        773.89        41.56 o
  -7  11  10       1239.79       1261.43        43.19 o
  -6  11  10       2455.92       2371.24       143.93 o
  -5  11  10         94.55         90.83        24.77 o
  -4  11  10        244.87        221.59        27.43 o
  -3  11  10        977.29        915.27        44.56 o
  -2  11  10        173.87        171.81        27.24 o
  -1  11  10       1508.79       1559.56        56.57 o
   0  11  10       1732.56       1633.75        57.76 o
   1  11  10        283.60        227.09        37.91 o
   2  11  10       2039.50       1991.51        68.75 o
   3  11  10       1045.64       1057.45        48.00 o
   4  11  10         53.75         74.78        39.19 o
   5  11  10         34.43         25.77        24.25 o
   6  11  10         68.14         58.87        26.24 o
   7  11  10        229.28        208.29        31.49 o
   8  11  10         99.19         79.17        35.98 o
   9  11  10        172.15        145.34        32.71 o
 -12  12  10        400.40        444.64        51.40 o
 -11  12  10        151.59        197.90        41.12 o
 -10  12  10        145.65        179.76        27.99 o
  -9  12  10        499.85        544.99        31.32 o
  -8  12  10       1078.36       1127.53        54.86 o
  -7  12  10       1353.98       1346.01        58.17 o
  -6  12  10       2126.76       2049.27        68.86 o
  -5  12  10        170.24        135.67        35.34 o
  -4  12  10        222.13        194.47        28.59 o
  -3  12  10        691.88        701.65        77.10 o
  -2  12  10        320.20        283.33        32.08 o
  -1  12  10        735.07        853.33        44.66 o
   0  12  10       3537.95       3337.82        87.84 o
   1  12  10       1068.78       1036.71        49.45 o
   2  12  10          7.07         10.92        23.14 o
   3  12  10       1234.60       1249.81        53.73 o
   4  12  10       1209.60       1249.09        53.48 o
   5  12  10          5.12         -9.17        25.20 o
   6  12  10          0.83         -5.77        25.32 o
   7  12  10         40.90         32.71        48.19 o
   8  12  10        169.56        124.98        32.11 o
   9  12  10        207.51        230.03        47.55 o
 -11  13  10        923.70       1224.67        70.68 o
  -9  13  10        207.31        223.67        36.54 o
  -8  13  10        134.33        116.57        36.62 o
  -7  13  10        123.61         98.49        30.39 o
  -6  13  10        584.47        565.00        40.65 o
  -5  13  10       1458.93       1377.01        58.52 o
  -4  13  10       1541.47       1432.68        57.98 o
  -3  13  10       1059.78        992.47        55.26 o
  -2  13  10       1587.08       1534.01        84.17 o
  -1  13  10       3737.94       3588.95        95.48 o
   0  13  10       2850.71       2990.72        84.34 o
   1  13  10       2564.28       2344.51        73.89 o
   2  13  10       3715.98       3659.74        96.26 o
   3  13  10       3494.24       3394.11       109.23 o
   4  13  10       2064.50       2060.13        70.27 o
   5  13  10        391.33        377.87        36.34 o
   6  13  10        827.01        808.30        90.60 o
   7  13  10        661.37        631.44        43.83 o
   8  13  10        175.74        218.32        35.81 o
  -9  14  10       1063.22       1046.05       107.95 o
  -8  14  10       1099.35       1114.51        58.17 o
  -7  14  10       2014.63       2044.71        74.70 o
  -6  14  10        781.35        854.22        50.39 o
  -5  14  10       1464.02       1628.35        64.60 o
  -4  14  10       3466.20       3464.41        97.47 o
  -3  14  10       1472.81       1418.02        90.60 o
  -2  14  10        184.46        156.45        31.08 o
  -1  14  10         32.86         14.20        26.62 o
   0  14  10        817.13        698.86        44.36 o
   1  14  10       1421.46       1354.97        59.13 o
   2  14  10       1314.05       1357.20        68.75 o
   3  14  10       1329.30       1321.54        59.66 o
   4  14  10       2856.16       2822.53        85.29 o
   5  14  10        458.79        542.22        79.03 o
   6  14  10        542.35        584.71       139.43 o
   7  14  10        480.89        453.69        41.06 o
  -9  15  10          9.91        -66.82        70.68 o
  -8  15  10         11.59        -64.25        64.25 o
  -7  15  10         35.57         79.67        71.96 o
  -6  15  10        195.12        239.25        36.28 o
  -5  15  10        464.58        449.78        83.53 o
  -4  15  10        639.33        539.55        43.96 o
  -3  15  10        384.11        385.24        39.84 o
  -2  15  10         44.77         -6.44        28.23 o
  -1  15  10        456.60        453.10        79.67 o
   0  15  10         55.26         23.49        29.09 o
   1  15  10        627.31        470.73        40.85 o
   2  15  10         12.45         50.26        30.36 o
   3  15  10         14.22        -25.48        30.84 o
   4  15  10       1110.19       1134.19        59.13 o
   5  15  10        378.99        368.82        50.12 o
   6  15  10        703.83        768.47        62.97 o
  -7  16  10        360.18        273.72        86.10 o
  -6  16  10        465.61        424.07        91.24 o
  -5  16  10       1435.06       1470.12       136.22 o
  -4  16  10        656.66        737.25       102.81 o
  -3  16  10        174.72        141.66        35.00 o
  -2  16  10        570.96        654.73        81.60 o
  -1  16  10        678.39        669.63        47.27 o
   0  16  10        472.76        539.79        44.94 o
   1  16  10        497.51        421.59        41.45 o
   2  16  10         54.40         29.46        31.90 o
   3  16  10          5.81        -30.09        30.09 o
   4  16  10         97.42         43.44        59.76 o
  -4  17  10        213.70        174.77        84.81 o
  -3  17  10        835.47        996.25       100.88 o
  -2  17  10        715.82        742.30        51.73 o
  -1  17  10       1516.99       1669.21        73.35 o
   0  17  10       1339.33       1508.71       163.85 o
   1  17  10       1001.78       1027.51       142.00 o
   2  17  10        601.93        539.80        47.67 o
   3  17  10        337.55        360.61        44.36 o
   4  17  10         61.10        -24.42        68.11 o
  -1  18  10        272.93        339.26        50.12 o
   0  18  10        402.23        424.07        53.97 o
 -15   1  11         13.94        -19.67        30.20 o
 -14   1  11         58.58         42.62        24.98 o
 -13   1  11         10.00         13.36        22.66 o
 -12   1  11        933.54        921.38        39.52 o
 -11   1  11        298.20        232.67        34.70 o
 -10   1  11        328.21        288.83        22.72 o
  -9   1  11       3581.60       3351.88        69.97 o
  -8   1  11          3.55          9.35        26.99 o
  -7   1  11        756.10        620.69        21.71 o
  -6   1  11         43.34         27.47         8.39 o
  -5   1  11       5712.48       5854.57        80.42 o
  -4   1  11        570.22        670.05        18.42 o
  -3   1  11        276.11        426.59        15.17 o
  -2   1  11         10.54          5.99         6.80 o
  -1   1  11        119.31        148.39         9.30 o
   0   1  11       4532.40       5102.76        63.77 o
   1   1  11       1437.00       1641.67        34.87 o
   2   1  11       1696.05       1701.41        25.48 o
   3   1  11        819.88        766.47        16.38 o
   4   1  11       2551.56       2486.07        33.41 o
   5   1  11       1278.86       1176.55        27.97 o
   6   1  11         65.86         52.95         9.89 o
   7   1  11       4184.36       4149.40        62.34 o
   8   1  11        424.09        403.55        21.02 o
   9   1  11       1365.82       1355.87        39.89 o
  10   1  11       2881.87       2937.52        84.02 o
  11   1  11       1907.37       1910.72       116.94 o
  12   1  11       1123.29       1116.73        89.96 o
  13   1  11       1395.43       1743.84       110.52 o
 -15   2  11        642.06        579.96        39.52 o
 -14   2  11        150.46        113.34        52.69 o
 -13   2  11        669.05        606.15        35.40 o
 -12   2  11       1287.90       1236.38        57.83 o
 -11   2  11         24.59          9.00        18.17 o
 -10   2  11         12.57         14.14        16.36 o
  -9   2  11       4136.23       3985.90        80.87 o
  -8   2  11        800.34        774.71        34.05 o
  -7   2  11        834.14        800.65        24.21 o
  -6   2  11        469.99        443.47        17.14 o
  -5   2  11          0.34         -7.32         7.32 o
  -4   2  11         32.76         18.93         7.90 o
  -3   2  11       3193.94       3655.95        58.22 o
  -2   2  11       1082.19       1175.20        23.93 o
  -1   2  11       1432.76       1614.09        28.66 o
   0   2  11       2419.39       2564.80        40.16 o
   1   2  11        140.06         80.89         7.12 o
   2   2  11        710.21        652.52        14.85 o
   3   2  11       7196.04       6689.39        74.45 o
   4   2  11       3889.84       3716.34        45.55 o
   5   2  11       7834.81       7792.90        98.69 o
   6   2  11       8497.80       8028.74       102.75 o
   7   2  11       1595.06       1718.09        34.74 o
   8   2  11         38.91         25.05        15.28 o
   9   2  11        341.58        330.47        37.91 o
  10   2  11         17.46         39.18        23.06 o
  11   2  11          1.31         -7.71        43.69 o
  12   2  11         42.34         68.11        51.40 o
 -15   3  11        213.29        307.13        47.55 o
 -14   3  11          2.97         29.51        25.89 o
 -13   3  11         36.11         58.47        24.53 o
 -12   3  11        123.83        151.47        26.99 o
 -11   3  11        767.71        722.86        43.05 o
 -10   3  11       2466.32       2365.89        57.70 o
  -9   3  11        238.81        167.13        19.08 o
  -8   3  11         80.82         49.20        19.28 o
  -7   3  11        362.73        385.05        25.64 o
  -6   3  11        282.22        241.85        14.76 o
  -5   3  11          2.55        -10.94        10.94 o
  -4   3  11       1034.69       1099.55        24.09 o
  -3   3  11        586.56        711.57        23.48 o
  -2   3  11        470.09        465.73        16.14 o
  -1   3  11       5836.60       6696.18        90.98 o
   0   3  11       4026.79       4561.32        68.81 o
   1   3  11       2256.56       2132.39        37.65 o
   2   3  11       3378.26       3095.36        47.31 o
   3   3  11       1067.14        909.79        19.78 o
   4   3  11        930.52        992.65        28.56 o
   5   3  11        338.88        326.92        25.56 o
   6   3  11       2516.81       2502.64        60.66 o
   7   3  11        600.08        569.48        24.25 o
   8   3  11          3.31          2.66        21.20 o
   9   3  11        492.88        561.32        42.41 o
  10   3  11        532.56        525.17        34.88 o
  11   3  11        374.87        361.12        33.64 o
  12   3  11        451.40        512.74        65.54 o
 -15   4  11        228.06        208.18        44.98 o
 -14   4  11         60.98         35.67        25.89 o
 -13   4  11          5.15         -3.21        22.72 o
 -12   4  11        185.39        161.37        24.98 o
 -11   4  11       2186.78       2070.29        47.89 o
 -10   4  11        735.78        674.48        28.31 o
  -9   4  11        499.77        450.73        27.94 o
  -8   4  11       1599.83       1507.97        41.33 o
  -7   4  11        967.70        973.20        24.83 o
  -6   4  11        501.46        453.87        18.55 o
  -5   4  11       1431.95       1654.61        27.78 o
  -4   4  11       3425.99       3744.65        49.28 o
  -3   4  11       1126.07       1180.65        25.18 o
  -2   4  11        775.47        870.60        21.46 o
  -1   4  11          8.47         11.94         7.40 o
   0   4  11        131.56        135.58        21.33 o
   1   4  11       1401.25       1249.77        61.94 o
   2   4  11       6284.13       6717.21       113.80 o
   3   4  11       2096.99       2112.12        41.22 o
   4   4  11       1339.35       1313.03        32.13 o
   5   4  11         54.34         56.64        13.62 o
   6   4  11         24.68         39.95        15.10 o
   7   4  11         68.05         80.87        17.00 o
   8   4  11         91.37        100.99        22.23 o
   9   4  11         19.83         -9.47        21.92 o
  10   4  11         44.03         62.62        25.01 o
  11   4  11         15.36         -1.79        25.88 o
  12   4  11          5.25         28.44        29.23 o
 -14   5  11         32.66         35.27        26.30 o
 -13   5  11          2.22          9.90        20.82 o
 -12   5  11         75.24         49.06        19.57 o
 -11   5  11          5.67         -5.33        16.40 o
 -10   5  11         39.12         53.66        16.10 o
  -9   5  11          2.10          6.55        13.99 o
  -8   5  11       1302.82       1236.91        32.47 o
  -7   5  11        427.02        432.14        17.71 o
  -6   5  11        101.42        106.55        11.25 o
  -5   5  11       2345.28       2226.24        37.12 o
  -4   5  11       5347.03       5602.04        87.87 o
  -3   5  11        979.50        956.77        25.48 o
  -2   5  11         36.03         50.98         9.25 o
  -1   5  11       3435.31       3777.95        56.08 o
   0   5  11       5014.53       5210.66       123.49 o
   1   5  11        405.81        390.98        21.33 o
   2   5  11         75.42         77.29        16.35 o
   3   5  11        252.15        230.54        20.99 o
   4   5  11       1785.53       1727.79        41.53 o
   5   5  11       2573.95       2464.64        51.91 o
   6   5  11       1740.77       1585.76        41.48 o
   7   5  11       2211.27       2132.15        50.25 o
   8   5  11       2065.51       2207.81        69.39 o
   9   5  11       1142.88       1316.78        50.28 o
  10   5  11       1596.85       1673.03        57.63 o
  11   5  11       1670.72       1805.98        62.33 o
  12   5  11       1645.74       2031.82        70.04 o
 -14   6  11        100.30         83.15        27.61 o
 -13   6  11          9.48        -19.47        23.57 o
 -12   6  11         14.37         -5.06        26.34 o
 -11   6  11        268.63        247.39        25.44 o
 -10   6  11       1208.57       1148.18        65.54 o
  -9   6  11         30.69         45.97        17.70 o
  -8   6  11        247.90        280.00        19.58 o
  -7   6  11        246.05        315.16        18.81 o
  -6   6  11         10.04         23.79        12.02 o
  -5   6  11        488.83        496.25        24.28 o
  -4   6  11       1139.02       1171.84        29.69 o
  -3   6  11         47.22         46.87        13.17 o
  -2   6  11          3.05          6.46         8.29 o
  -1   6  11        801.84        856.76        40.48 o
   0   6  11        584.94        603.98        48.83 o
   1   6  11        245.69        260.37        32.77 o
   2   6  11       1084.24        977.88        65.54 o
   3   6  11        469.30        366.08        25.32 o
   4   6  11        507.40        495.00        24.39 o
   5   6  11       3729.71       3686.22        70.65 o
   6   6  11       2093.70       2124.10        67.21 o
   7   6  11          7.57         13.72        17.78 o
   8   6  11        151.51         75.08        24.33 o
   9   6  11        117.24        129.33        48.19 o
  10   6  11        320.22        327.80        33.29 o
  11   6  11        447.13        505.67        39.82 o
  12   6  11        372.58        402.23        50.12 o
 -14   7  11        163.63        189.67        31.34 o
 -13   7  11         60.00         57.43        26.30 o
 -12   7  11        216.58        254.31        34.70 o
 -11   7  11         75.72         91.24        22.72 o
 -10   7  11         25.21         46.26        19.99 o
  -9   7  11        235.32        238.02        22.72 o
  -8   7  11        212.29        204.67        35.22 o
  -7   7  11          0.90         -7.35        13.72 o
  -6   7  11        249.85        238.32        30.73 o
  -5   7  11          6.72          5.76        12.02 o
  -4   7  11        367.52        342.27        36.45 o
  -3   7  11       3426.02       3461.97        86.62 o
  -2   7  11       3981.08       4249.43        94.17 o
  -1   7  11       1060.41       1022.17        39.69 o
   0   7  11       1972.56       1946.21        66.18 o
   1   7  11        202.88        237.91        28.91 o
   2   7  11         61.38         40.39        18.51 o
   3   7  11        988.40        913.55        39.81 o
   4   7  11        232.88        227.29        24.08 o
   5   7  11          7.86         15.69        16.27 o
   6   7  11        264.44        215.84        22.71 o
   7   7  11       1630.45       1718.02        55.79 o
   8   7  11       1598.81       1593.10        69.39 o
   9   7  11        523.77        508.89        57.83 o
  10   7  11       1282.83       1475.92        56.71 o
  11   7  11        338.54        325.51        72.61 o
 -14   8  11       1150.01       1231.10        75.82 o
 -13   8  11        956.51       1042.09        48.16 o
 -12   8  11        806.61        855.70        42.25 o
 -11   8  11        834.72        862.31        40.89 o
 -10   8  11         85.46         77.21        21.34 o
  -9   8  11         19.86         -0.63        17.70 o
  -8   8  11         43.46         32.42        16.15 o
  -7   8  11        517.95        490.38        26.83 o
  -6   8  11        420.38        356.93        24.61 o
  -5   8  11       1009.99       1010.30        30.44 o
  -4   8  11        748.20        815.31        26.94 o
  -3   8  11        629.85        675.75        54.62 o
  -2   8  11       1936.30       1804.33        53.48 o
  -1   8  11          7.79          5.07        17.99 o
   0   8  11        566.35        633.12        34.88 o
   1   8  11        809.00        854.79        41.12 o
   2   8  11       1858.30       1819.27        54.94 o
   3   8  11        902.50        827.10        39.52 o
   4   8  11       4250.98       4159.26        95.70 o
   5   8  11       1583.93       1697.91        46.44 o
   6   8  11        974.27        976.82        37.61 o
   7   8  11        747.16        802.43        57.19 o
   8   8  11         18.33        -15.85        24.08 o
   9   8  11          6.66        -23.54        25.25 o
  10   8  11         29.92         30.68        28.91 o
  11   8  11         22.57        -21.15        29.62 o
 -13   9  11        333.93        330.80        47.55 o
 -12   9  11        855.68        808.38        41.34 o
 -11   9  11       2651.61       2772.78        70.42 o
 -10   9  11       1199.30       1212.30        45.41 o
  -9   9  11         98.89        130.13        22.72 o
  -8   9  11          3.19         -4.09        18.12 o
  -7   9  11          6.00         -1.90        14.63 o
  -6   9  11         12.91         -2.82        14.56 o
  -5   9  11        228.23        283.78        18.56 o
  -4   9  11          6.10          2.88        18.67 o
  -3   9  11       3705.02       3589.08       131.08 o
  -2   9  11       1684.22       1574.72        51.59 o
  -1   9  11        195.36        239.03        26.14 o
   0   9  11       2154.69       2054.81        62.62 o
   1   9  11       3530.57       3364.85        83.98 o
   2   9  11        676.06        658.73        69.39 o
   3   9  11        748.04        674.38        37.05 o
   4   9  11        148.32        115.36        23.74 o
   5   9  11        247.67        235.91        23.63 o
   6   9  11          1.41        -18.89        18.89 o
   7   9  11          8.05         14.42        24.08 o
   8   9  11        299.74        293.68        33.29 o
   9   9  11        685.65        690.74        43.16 o
  10   9  11        916.62       1004.77        53.38 o
 -13  10  11          7.79         12.85        41.12 o
 -12  10  11         55.99         67.80        54.62 o
 -11  10  11        312.76        346.05        33.41 o
 -10  10  11       1712.02       1828.84        55.41 o
  -9  10  11       1763.21       2024.62        51.46 o
  -8  10  11       2527.11       2742.48       112.71 o
  -7  10  11       2564.30       2548.42        55.56 o
  -6  10  11       2181.49       2320.25        69.65 o
  -5  10  11       2752.26       2674.91        74.14 o
  -4  10  11       2412.77       2312.40        68.11 o
  -3  10  11        826.15        852.50        42.42 o
  -2  10  11        897.01        837.75        86.74 o
  -1  10  11          4.90        -20.20        20.20 o
   0  10  11       1426.36       1380.07        69.39 o
   1  10  11       4919.90       4578.08       106.21 o
   2  10  11        321.29        287.99        28.28 o
   3  10  11          2.19         18.10        25.06 o
   4  10  11         18.24          3.73        35.34 o
   5  10  11       1377.64       1358.89        67.11 o
   6  10  11       1168.98       1095.74        55.83 o
   7  10  11        628.23        607.36        70.68 o
   8  10  11       1137.08       1184.25        53.96 o
   9  10  11        739.24        693.76        44.76 o
  10  10  11        336.77        370.39        39.49 o
 -12  11  11         48.05         51.40        27.26 o
 -11  11  11        196.89        213.82        29.52 o
 -10  11  11         15.17         -4.16        22.66 o
  -9  11  11        215.68        231.71        24.95 o
  -8  11  11         68.54         29.41        28.20 o
  -7  11  11         84.06         39.03        26.45 o
  -6  11  11          0.66        -15.35        29.56 o
  -5  11  11          4.90         39.16        23.62 o
  -4  11  11        510.89        445.65        48.19 o
  -3  11  11        308.41        274.57        29.38 o
  -2  11  11        242.91        253.11        53.33 o
  -1  11  11       1212.80       1189.58        50.64 o
   0  11  11        665.94        523.59        35.40 o
   1  11  11          8.42         14.89        31.48 o
   2  11  11        402.11        320.19        31.11 o
   3  11  11       1997.06       1874.74        61.96 o
   4  11  11       2834.16       2880.58       102.16 o
   5  11  11       2790.95       2823.19        79.66 o
   6  11  11       1342.52       1365.29        54.87 o
   7  11  11        943.02        999.55        50.28 o
   8  11  11        323.10        313.63        50.76 o
   9  11  11        430.22        308.19        41.76 o
 -12  12  11         39.91         28.27        39.84 o
 -11  12  11         90.74        130.45        28.61 o
 -10  12  11          0.51         -1.43        24.48 o
  -9  12  11         51.76         46.35        30.39 o
  -8  12  11        549.63        505.57        40.47 o
  -7  12  11        752.98        707.50       118.87 o
  -6  12  11        124.71        151.42        65.54 o
  -5  12  11        815.25        729.34        50.12 o
  -4  12  11        418.75        407.98        43.05 o
  -3  12  11         49.78         37.27        48.83 o
  -2  12  11          0.80        -22.32        22.32 o
  -1  12  11         11.17        -22.15        22.15 o
   0  12  11        500.16        436.38        34.71 o
   1  12  11          7.89         -1.42        44.33 o
   2  12  11       1402.75       1516.08        57.76 o
   3  12  11       1414.08       1379.49        58.47 o
   4  12  11        928.67        790.78        44.76 o
   5  12  11        754.61        750.69        45.34 o
   6  12  11        593.61        573.03        40.74 o
   7  12  11        540.83        553.16        41.66 o
   8  12  11        869.49        931.77        52.69 o
 -10  13  11        646.85        681.09        57.83 o
  -9  13  11        603.95        670.17        47.08 o
  -8  13  11         66.96         74.60        32.07 o
  -7  13  11        446.30        397.60        38.51 o
  -6  13  11          4.84         10.28        30.84 o
  -5  13  11         49.73          7.40        26.06 o
  -4  13  11         37.36         -5.06        25.04 o
  -3  13  11        613.60        598.32        42.77 o
  -2  13  11       3373.89       3284.88        91.72 o
  -1  13  11       5129.70       4997.91       120.28 o
   0  13  11       4623.99       4528.29       111.97 o
   1  13  11       6019.71       5828.79       134.86 o
   2  13  11       2934.52       2821.49        97.02 o
   3  13  11        433.51        404.50        37.54 o
   4  13  11        954.85        886.24       103.45 o
   5  13  11        589.29        548.18        41.37 o
   6  13  11        370.34        453.46        39.52 o
   7  13  11        300.70        329.16        41.76 o
  -9  14  11        288.06        263.44        82.24 o
  -8  14  11       1269.53       1264.83        77.10 o
  -7  14  11       1383.84       1412.92        64.31 o
  -6  14  11        719.92        798.75        50.20 o
  -5  14  11       3258.98       3386.48        96.01 o
  -4  14  11       4005.41       4102.83       109.59 o
  -3  14  11       1647.18       1669.34        66.72 o
  -2  14  11        335.07        366.91        48.83 o
  -1  14  11        179.14        250.50        33.67 o
   0  14  11        540.99        541.92        40.63 o
   1  14  11        740.24        722.39        46.11 o
   2  14  11        764.58        710.25        46.36 o
   3  14  11        381.24        369.53        61.68 o
   4  14  11          2.31        -27.18        28.01 o
   5  14  11          6.08        -28.76        28.76 o
   6  14  11        139.68        155.55        33.63 o
  -9  15  11         15.26         14.14        75.82 o
  -8  15  11         21.84         -1.29        69.39 o
  -7  15  11          1.48        -29.13        29.88 o
  -6  15  11        136.30        112.62        33.70 o
  -5  15  11          5.19         28.27        68.11 o
  -4  15  11        206.96        171.65        52.69 o
  -3  15  11        143.72        111.51        32.40 o
  -2  15  11         50.16         62.97        31.24 o
  -1  15  11         90.23        109.14        31.24 o
   0  15  11        326.38        307.11        36.97 o
   1  15  11        444.09        452.76        41.05 o
   2  15  11          0.28         16.57        29.92 o
   3  15  11        841.26        752.78        49.20 o
   4  15  11        168.48        193.47        35.39 o
   5  15  11        779.22        736.35        62.97 o
  -7  16  11        795.78        701.65       105.38 o
  -6  16  11        927.82       1022.92       113.09 o
  -5  16  11       2400.91       2343.58        86.01 o
  -4  16  11        981.30       1087.40        61.88 o
  -3  16  11        158.38        133.34        82.24 o
  -2  16  11         32.76         11.47        31.39 o
  -1  16  11        109.72         83.68        33.84 o
   0  16  11          6.40        -29.51        29.51 o
   1  16  11         34.15         17.27        31.90 o
   2  16  11        132.53        108.39        34.39 o
   3  16  11        101.57         75.51        34.83 o
   4  16  11        449.25        390.68        43.27 o
  -3  17  11        629.09        560.29        56.54 o
  -2  17  11       1320.17       1582.34        72.55 o
  -1  17  11       1456.94       1556.93        80.32 o
   0  17  11       1060.75       1276.83        90.60 o
   1  17  11       2228.94       2564.19       137.50 o
   2  17  11       1586.83       1822.08        76.66 o
   3  17  11        916.57        890.56       100.24 o
  -2  18  11         34.84         52.69        41.12 o
  -1  18  11         25.81         24.42        41.12 o
 -15   0  12         94.69         37.27        38.55 o
 -14   0  12        172.69        133.65        39.84 o
 -13   0  12        158.87        138.79        35.98 o
 -12   0  12       3763.34       3621.33       114.37 o
 -11   0  12         82.77         62.97        26.99 o
 -10   0  12        950.88        912.40        50.12 o
  -9   0  12       7637.93       7123.16       183.77 o
  -8   0  12       9811.46       9486.40       233.88 o
  -7   0  12      12585.87      12038.17       223.38 o
  -6   0  12      27158.75      27092.35       485.87 o
  -5   0  12      14581.22      15624.68       285.52 o
  -4   0  12       8793.19       8707.06       164.22 o
  -3   0  12       1546.44       1671.19        42.60 o
  -2   0  12       2463.13       2998.80       143.93 o
  -1   0  12       6068.50       7132.21       284.64 o
   0   0  12       8501.19       9329.01       157.04 o
   1   0  12       2632.55       2754.82        77.63 o
   2   0  12       1920.30       1755.74        35.71 o
   3   0  12         23.43         34.22        17.76 o
   4   0  12       1779.12       1714.77        65.31 o
   5   0  12       2885.36       2606.72        50.84 o
   6   0  12        316.32        308.79        18.67 o
   7   0  12       2068.84       2126.90        48.11 o
   8   0  12        462.77        486.72        36.39 o
   9   0  12       1149.16       1019.06        69.39 o
  10   0  12       2828.19       3021.21       123.37 o
  11   0  12       1716.12       1863.35       101.52 o
  12   0  12        498.25        499.89        70.68 o
 -15   1  12        236.83        240.31        44.98 o
 -14   1  12       1328.14       1310.72        50.43 o
 -13   1  12       1526.60       1512.21        50.43 o
 -12   1  12       1368.01       1280.26        44.53 o
 -11   1  12        559.12        573.93        30.35 o
 -10   1  12        542.95        478.47        26.79 o
  -9   1  12        502.02        436.87        24.53 o
  -8   1  12          3.85          5.54        13.15 o
  -7   1  12        398.39        383.97        20.66 o
  -6   1  12        833.19        812.80        71.41 o
  -5   1  12       2441.27       2539.56        41.55 o
  -4   1  12        936.95       1165.29        24.56 o
  -3   1  12       1107.73       1011.03        22.41 o
  -2   1  12       2117.52       2346.63        37.75 o
  -1   1  12       3226.26       3333.75        49.98 o
   0   1  12       2237.30       2146.39        54.97 o
   1   1  12        933.81        729.71        16.64 o
   2   1  12       4002.58       3822.54        45.56 o
   3   1  12       2829.68       2668.10        34.80 o
   4   1  12       3262.30       3063.19        39.42 o
   5   1  12       1459.71       1424.17        31.13 o
   6   1  12       1460.85       1279.27        28.38 o
   7   1  12       1706.92       1721.58        34.78 o
   8   1  12        842.03        893.80        30.54 o
   9   1  12        212.49        217.57        45.62 o
  10   1  12         74.11         75.75        31.76 o
  11   1  12          0.61         18.86        33.47 o
  12   1  12         25.39        -15.42        51.40 o
 -15   2  12          3.70         12.85        38.55 o
 -14   2  12          4.04         21.76        25.89 o
 -13   2  12          0.99         16.48        23.16 o
 -12   2  12        226.52        221.72        25.44 o
 -11   2  12          2.46         13.23        18.61 o
 -10   2  12       2376.47       2171.51        54.52 o
  -9   2  12       1075.41        986.58        35.40 o
  -8   2  12         54.32         14.14        13.63 o
  -7   2  12       2974.13       2990.72        60.06 o
  -6   2  12       8377.06       8444.49       113.70 o
  -5   2  12       2163.36       2315.68        38.39 o
  -4   2  12       3281.78       3518.55        52.82 o
  -3   2  12       2909.67       3149.16        48.12 o
  -2   2  12        398.09        517.08        17.11 o
  -1   2  12          9.03         16.60         7.68 o
   0   2  12          3.28          9.68         7.66 o
   1   2  12          4.90          3.45         6.54 o
   2   2  12        297.29        290.22        10.26 o
   3   2  12        191.45        172.34         9.15 o
   4   2  12        212.82        190.40        12.65 o
   5   2  12         65.52         92.28        12.12 o
   6   2  12         11.46          4.19        11.99 o
   7   2  12        400.71        405.46        19.16 o
   8   2  12         48.42         27.34        16.02 o
   9   2  12        771.63        742.25        33.24 o
  10   2  12        680.20        709.36        62.97 o
  11   2  12        338.47        319.98        55.26 o
  12   2  12        180.29        248.02        59.11 o
 -14   3  12       1769.90       1906.67        60.42 o
 -13   3  12       4108.88       4054.46        90.87 o
 -12   3  12       3222.54       3036.49        72.69 o
 -11   3  12        294.31        306.76        25.44 o
 -10   3  12       2075.70       1951.23        52.69 o
  -9   3  12       1713.17       1709.79        46.34 o
  -8   3  12        590.99        537.36        27.26 o
  -7   3  12        738.95        691.81        24.53 o
  -6   3  12       1195.54       1213.05        27.12 o
  -5   3  12         64.72         78.48        10.19 o
  -4   3  12        461.65        518.50        18.55 o
  -3   3  12       5435.91       5517.04        77.36 o
  -2   3  12       9221.24      10199.88       134.90 o
  -1   3  12      22197.87      24591.78       312.29 o
   0   3  12      20542.33      21736.50       409.55 o
   1   3  12       6596.83       6417.59       120.95 o
   2   3  12      16489.62      16126.46       364.66 o
   3   3  12      11926.06      11556.62       158.01 o
   4   3  12       8205.66       7865.60       112.30 o
   5   3  12       8776.97       8373.34       119.98 o
   6   3  12       5478.60       5454.40        84.91 o
   7   3  12       2006.92       2018.43        43.53 o
   8   3  12       2338.55       2278.67        61.07 o
   9   3  12        998.95        982.79        43.50 o
  10   3  12        261.66        335.63        31.49 o
  11   3  12          3.41        -42.41        42.41 o
  12   3  12        222.89        263.44        59.11 o
 -14   4  12         33.63         -3.86        24.98 o
 -13   4  12        262.82        326.32        30.90 o
 -12   4  12         92.47         77.48        23.16 o
 -11   4  12         38.85         15.12        19.52 o
 -10   4  12         28.65         24.32        17.70 o
  -9   4  12       1139.38       1052.25        31.61 o
  -8   4  12       3607.50       3676.67       116.90 o
  -7   4  12       6197.72       5837.70        81.10 o
  -6   4  12       8992.15       8769.16       167.34 o
  -5   4  12       9495.07       9885.09       132.06 o
  -4   4  12       6517.98       6452.49        89.69 o
  -3   4  12      17113.18      18328.96       236.31 o
  -2   4  12      16399.88      17871.33       304.52 o
  -1   4  12      16172.09      17664.98       227.13 o
   0   4  12      10665.67      11512.22       250.03 o
   1   4  12       2050.48       2086.94        46.98 o
   2   4  12        564.94        599.39        26.79 o
   3   4  12       1084.16       1017.65        28.59 o
   4   4  12       3911.33       3763.67        62.89 o
   5   4  12       5174.16       5026.28        79.05 o
   6   4  12         92.59        121.08        24.16 o
   7   4  12        429.83        401.51        24.02 o
   8   4  12       2805.17       2811.84        71.17 o
   9   4  12       1373.17       1410.93        53.33 o
  10   4  12       1240.80       1404.06        53.04 o
  11   4  12       1322.99       1416.98        55.88 o
  12   4  12        193.88        143.93        55.26 o
 -14   5  12         33.03         43.74        25.89 o
 -13   5  12          1.57         -3.40        42.41 o
 -12   5  12         99.91         80.72        39.19 o
 -11   5  12         17.72         -4.09        19.52 o
 -10   5  12         22.04         18.90        18.61 o
  -9   5  12        232.03        224.29        21.34 o
  -8   5  12         25.31         15.70        13.75 o
  -7   5  12         49.66         33.80        16.75 o
  -6   5  12         38.10         21.65        11.53 o
  -5   5  12        210.52        201.82        14.47 o
  -4   5  12        244.14        242.32        14.97 o
  -3   5  12         52.03         62.24         9.90 o
  -2   5  12        936.72        983.39        26.52 o
  -1   5  12        181.07        215.90        17.24 o
   0   5  12        633.85        679.80        38.13 o
   1   5  12         22.13         27.07        20.01 o
   2   5  12         51.11         55.61        15.00 o
   3   5  12        285.03        254.57        19.81 o
   4   5  12        990.05        946.27        35.55 o
   5   5  12       1210.95       1083.48        35.29 o
   6   5  12         57.33         34.73        16.45 o
   7   5  12        968.73        967.08        35.89 o
   8   5  12         33.19         17.84        22.23 o
   9   5  12         69.20        106.24        27.63 o
  10   5  12        102.51         65.41        27.44 o
  11   5  12        322.50        352.74        36.13 o
  12   5  12        116.10        173.90        34.57 o
 -14   6  12        275.41        266.89        32.25 o
 -13   6  12        116.24        133.45        38.55 o
 -12   6  12        256.95        261.06        39.19 o
 -11   6  12        690.23        616.39        36.62 o
 -10   6  12       2703.15       2700.56        64.50 o
  -9   6  12       4455.26       4310.52       107.30 o
  -8   6  12       4520.44       4281.31        75.46 o
  -7   6  12       6790.67       6745.73       107.99 o
  -6   6  12       4522.12       4771.24        85.66 o
  -5   6  12       6691.05       6683.29       105.22 o
  -4   6  12       8764.15       9205.29       138.96 o
  -3   6  12      15208.43      16236.91       288.06 o
  -2   6  12       6906.63       7085.87       141.72 o
  -1   6  12      15326.07      15318.15       338.62 o
   0   6  12       3442.16       3429.78        80.28 o
   1   6  12        825.11        743.53        34.86 o
   2   6  12        932.22        929.03        38.88 o
   3   6  12         11.15          5.83        17.29 o
   4   6  12        590.18        565.49        31.79 o
   5   6  12        196.37        239.35        23.40 o
   6   6  12       1500.28       1478.40        42.62 o
   7   6  12       1499.74       1555.26        59.75 o
   8   6  12       2390.38       2499.21        94.45 o
   9   6  12       1400.98       1558.82        56.14 o
  10   6  12       1177.65       1322.34        61.68 o
  11   6  12       1681.50       2090.29        69.68 o
  12   6  12        177.75        214.61        46.26 o
 -14   7  12       1073.45       1107.73        71.96 o
 -13   7  12       1844.26       1904.75        70.68 o
 -12   7  12       2418.81       2378.10        65.43 o
 -11   7  12       1788.67       1851.04        54.97 o
 -10   7  12       2405.17       2389.45        60.86 o
  -9   7  12       1076.35       1053.59        44.98 o
  -8   7  12        289.17        273.85        20.32 o
  -7   7  12         87.58         71.99        15.20 o
  -6   7  12        241.90        218.96        23.21 o
  -5   7  12        692.89        564.48        38.85 o
  -4   7  12        892.50        903.17        50.53 o
  -3   7  12       1553.27       1734.00        52.43 o
  -2   7  12       4192.31       4148.34       102.16 o
  -1   7  12       5660.88       5537.48       116.71 o
   0   7  12       8839.42       8822.21       306.49 o
   1   7  12      12856.76      12822.95       249.30 o
   2   7  12       9327.35       9115.46       179.99 o
   3   7  12       4867.50       4732.27       104.65 o
   4   7  12       3818.20       3806.18        73.74 o
   5   7  12       4572.05       4887.58        89.93 o
   6   7  12       4397.29       4368.83        83.56 o
   7   7  12       3390.24       3369.07        83.43 o
   8   7  12       1335.91       1327.07        51.77 o
   9   7  12        272.74        193.32        35.98 o
  10   7  12          0.81         -4.23        27.44 o
  11   7  12          0.24          0.45        39.19 o
 -14   8  12        147.33        143.93        44.98 o
 -13   8  12         93.42        128.38        45.62 o
 -12   8  12         18.91         19.92        24.53 o
 -11   8  12        114.85        146.88        25.44 o
 -10   8  12        158.01        119.79        23.16 o
  -9   8  12          1.81        -17.70        17.70 o
  -8   8  12        777.41        718.25        37.58 o
  -7   8  12        194.28        164.44        18.16 o
  -6   8  12       1512.89       1466.32        37.71 o
  -5   8  12       2972.55       2896.09        80.76 o
  -4   8  12        111.57         99.54        26.34 o
  -3   8  12         13.91         11.63        20.56 o
  -2   8  12       5320.47       5306.71       114.54 o
  -1   8  12        644.86        564.15        55.26 o
   0   8  12        904.87        861.45        46.91 o
   1   8  12        276.84        277.75        25.88 o
   2   8  12       1725.92       1644.02        52.49 o
   3   8  12        793.41        686.24        39.84 o
   4   8  12        998.26        975.61        42.90 o
   5   8  12        960.84        989.93        46.75 o
   6   8  12         74.14         69.94        20.35 o
   7   8  12        127.86        122.77        26.52 o
   8   8  12        266.26        201.47        29.95 o
   9   8  12        248.09        267.41        32.71 o
  10   8  12        220.84        218.02        33.63 o
  11   8  12        136.51        179.91        44.98 o
 -13   9  12        208.84        206.22        31.34 o
 -12   9  12        144.62        118.39        27.26 o
 -11   9  12        270.33        243.75        28.61 o
 -10   9  12        183.00        166.25        24.98 o
  -9   9  12          1.58         44.70        20.84 o
  -8   9  12        486.42        450.26        25.49 o
  -7   9  12        305.40        260.80        23.00 o
  -6   9  12         23.37          4.40        14.89 o
  -5   9  12         84.52         99.57        22.77 o
  -4   9  12         33.03         25.43        32.13 o
  -3   9  12         15.74          9.92        18.85 o
  -2   9  12       2137.86       2156.78       146.50 o
  -1   9  12       2423.28       2445.87        68.79 o
   0   9  12       7345.23       7332.73       153.45 o
   1   9  12       4381.01       4274.61       100.03 o
   2   9  12        736.96        750.36        62.33 o
   3   9  12       1315.75       1399.32        57.83 o
   4   9  12       1577.37       1513.88        54.01 o
   5   9  12        552.74        604.18        31.17 o
   6   9  12       1065.81       1108.96        41.88 o
   7   9  12       1487.71       1553.75        57.05 o
   8   9  12        462.36        415.25        36.39 o
   9   9  12        457.47        493.33        39.82 o
  10   9  12        266.61        312.39        37.87 o
 -13  10  12         51.97         78.39        42.41 o
 -12  10  12        549.87        583.46        50.76 o
 -11  10  12        230.80        282.60        30.86 o
 -10  10  12       1871.13       2008.90       126.58 o
  -9  10  12       3695.34       3715.01        83.11 o
  -8  10  12       5175.47       5233.23        93.60 o
  -7  10  12       5271.21       5475.96       246.09 o
  -6  10  12       2693.37       2741.62        76.97 o
  -5  10  12       2869.99       2806.20        77.91 o
  -4  10  12        944.50        973.28        45.33 o
  -3  10  12       3822.77       3804.16       179.27 o
  -2  10  12       5361.66       5566.12       151.64 o
  -1  10  12       4426.00       4250.72       101.27 o
   0  10  12       2590.69       2495.25        71.21 o
   1  10  12        663.19        528.45        35.14 o
   2  10  12        369.54        323.04        48.83 o
   3  10  12          1.96         -7.20        21.38 o
   4  10  12         23.95         32.90        31.48 o
   5  10  12        203.47        229.97        25.14 o
   6  10  12        466.32        501.43        58.82 o
   7  10  12        819.14        816.92        45.68 o
   8  10  12        512.59        558.02        40.98 o
   9  10  12        361.91        364.87        38.42 o
 -12  11  12        516.52        481.84        37.70 o
 -11  11  12       1345.52       1322.70        55.90 o
 -10  11  12        334.13        346.73        30.86 o
  -9  11  12        195.77        178.73        24.16 o
  -8  11  12        179.44        110.52        30.55 o
  -7  11  12        166.77        187.67        68.75 o
  -6  11  12        302.95        300.57        32.69 o
  -5  11  12          3.13         -8.86        23.31 o
  -4  11  12       1229.77       1106.56        49.61 o
  -3  11  12        418.64        407.15        33.67 o
  -2  11  12        431.05        481.37        35.65 o
  -1  11  12        578.95        579.54        37.54 o
   0  11  12       1016.87        915.93        75.18 o
   1  11  12        468.06        504.67        35.40 o
   2  11  12        695.74        644.29        38.88 o
   3  11  12        856.13        809.15        49.48 o
   4  11  12        519.34        498.18        36.07 o
   5  11  12        330.85        303.75        32.71 o
   6  11  12        421.48        377.61        35.20 o
   7  11  12        140.95        175.81        31.49 o
   8  11  12         43.56         29.91        29.62 o
   9  11  12         45.98         70.86        32.71 o
 -12  12  12        200.91        245.10        33.58 o
 -11  12  12        337.75        397.09        51.40 o
 -10  12  12        360.70        373.96        48.83 o
  -9  12  12        716.27        647.77        48.19 o
  -8  12  12        780.40        777.35        48.50 o
  -7  12  12       1929.51       1853.66       116.30 o
  -6  12  12        452.87        353.42        34.83 o
  -5  12  12         14.98          4.52        42.41 o
  -4  12  12        283.53        234.00        31.08 o
  -3  12  12       1522.54       1249.09       102.81 o
  -2  12  12       1263.16       1299.11        59.76 o
  -1  12  12        181.67        161.59        29.19 o
   0  12  12        363.73        339.15        33.99 o
   1  12  12        143.06        118.99        27.24 o
   2  12  12         53.93         27.98        25.29 o
   3  12  12        784.89        768.65        45.69 o
   4  12  12        999.13        926.59        49.45 o
   5  12  12        100.20         73.17        28.69 o
   6  12  12         14.38         58.62        35.34 o
   7  12  12         14.64         -3.28        31.48 o
   8  12  12         44.67         68.72        32.02 o
 -10  13  12        525.69        547.44        53.97 o
  -9  13  12        502.57        452.05        59.11 o
  -8  13  12        447.50        422.24        40.47 o
  -7  13  12          0.59        -22.98        53.97 o
  -6  13  12        108.31        155.49        35.98 o
  -5  13  12        166.56        104.53        32.77 o
  -4  13  12         32.87          0.74        25.78 o
  -3  13  12       1339.29       1391.38        59.88 o
  -2  13  12       3217.80       2979.19        87.17 o
  -1  13  12       2502.53       2661.77       138.79 o
   0  13  12       6961.27       6658.97       174.13 o
   1  13  12       4168.15       4348.44       109.53 o
   2  13  12        952.06        927.67        50.28 o
   3  13  12       1030.80       1014.78        52.78 o
   4  13  12       1943.00       2049.75        70.66 o
   5  13  12        429.80        396.42        39.16 o
   6  13  12       1268.05       1201.02        57.39 o
   7  13  12       1244.48       1232.72        59.23 o
  -9  14  12        530.90        494.85        46.10 o
  -8  14  12        283.48        284.91        39.17 o
  -7  14  12        220.00        269.62        75.18 o
  -6  14  12       1138.75       1138.89        56.43 o
  -5  14  12       1531.20       1520.02        64.60 o
  -4  14  12        925.38        980.48        54.92 o
  -3  14  12        825.64        789.53       118.87 o
  -2  14  12        577.53        558.40        70.04 o
  -1  14  12        796.77        812.80        48.94 o
   0  14  12        563.52        524.07        41.59 o
   1  14  12        776.02        670.34        45.41 o
   2  14  12        128.19         82.05        30.55 o
   3  14  12        586.96        591.85        43.50 o
   4  14  12        872.81        934.20        80.96 o
   5  14  12        338.92        278.20        37.95 o
   6  14  12        707.01        773.13        49.69 o
  -9  15  12          5.37        -24.42        73.25 o
  -8  15  12          1.98        -23.76        31.94 o
  -7  15  12        506.07        498.58        44.78 o
  -6  15  12        371.49        320.70        40.01 o
  -5  15  12        173.09        129.79        71.96 o
  -4  15  12          9.19         -6.59        29.64 o
  -3  15  12          5.53         18.22        50.76 o
  -2  15  12         56.96         17.12        29.38 o
  -1  15  12          1.93         -6.65        28.77 o
   0  15  12         85.27         64.42        31.72 o
   1  15  12        128.25        149.40        36.62 o
   2  15  12        173.80        192.56        73.25 o
   3  15  12        130.01         68.80        32.69 o
   4  15  12         44.69        -11.67        31.12 o
  -6  16  12        279.30        296.85        86.10 o
  -5  16  12        145.43        162.28        38.16 o
  -4  16  12       1006.24       1060.38       111.16 o
  -3  16  12        977.27       1042.39        60.38 o
  -2  16  12        518.41        521.23        46.10 o
  -1  16  12        180.68        253.83        39.31 o
   0  16  12         79.19         22.77        54.62 o
   1  16  12        384.18        355.70        41.63 o
   2  16  12        390.04        415.66        43.39 o
   3  16  12         14.35         23.13        33.67 o
   4  16  12         87.33         68.11        65.54 o
  -4  17  12         72.05         44.98        39.84 o
  -3  17  12         74.70         92.53        42.41 o
  -2  17  12        324.75        285.29        48.83 o
  -1  17  12        716.74        669.52        60.40 o
   0  17  12        385.03        364.96        52.69 o
   1  17  12        214.96        287.86        50.12 o
 -14   1  13         44.29         43.62        25.89 o
 -13   1  13        186.30        197.40        27.22 o
 -12   1  13          5.08        -19.99        19.99 o
 -11   1  13        771.92        691.95        61.68 o
 -10   1  13       2983.27       2881.21        65.87 o
  -9   1  13       5281.35       4926.85        95.86 o
  -8   1  13       3685.03       3672.69        74.96 o
  -7   1  13       1820.86       1756.67        37.28 o
  -6   1  13       1493.67       1333.41        30.98 o
  -5   1  13        612.42        555.99        19.42 o
  -4   1  13       7140.57       7726.96       104.78 o
  -3   1  13        917.76        935.05        22.73 o
  -2   1  13        499.00        588.80        18.91 o
  -1   1  13          7.63         -6.43         7.63 o
   0   1  13       2632.93       2805.82        56.08 o
   1   1  13        169.81        163.39         8.29 o
   2   1  13        424.33        315.96        10.77 o
   3   1  13       1676.97       1506.01        24.23 o
   4   1  13         28.46         28.08         8.43 o
   5   1  13        610.98        629.65        21.34 o
   6   1  13        868.44        827.79        24.35 o
   7   1  13          1.83        -12.41        12.41 o
   8   1  13         30.32          8.16        21.36 o
   9   1  13        414.12        447.95        37.64 o
  10   1  13        386.15        375.01        39.46 o
  11   1  13        234.03        194.55        39.46 o
  12   1  13        556.00        701.65        75.82 o
 -14   2  13       1250.67       1268.60        64.90 o
 -13   2  13       2394.63       2441.56        65.87 o
 -12   2  13       4881.57       4742.16        99.50 o
 -11   2  13       4610.36       4428.61        92.23 o
 -10   2  13       1367.71       1291.80        41.34 o
  -9   2  13         21.57         -4.50        15.45 o
  -8   2  13        126.19        121.29        17.26 o
  -7   2  13       1192.95       1270.96        31.12 o
  -6   2  13         33.43         46.79        10.13 o
  -5   2  13        327.29        422.39        16.78 o
  -4   2  13        297.17        350.72        14.45 o
  -3   2  13        175.86        181.19        12.43 o
  -2   2  13       1464.02       1481.75        28.82 o
  -1   2  13         53.92         33.36        11.31 o
   0   2  13       1307.67       1301.48        26.64 o
   1   2  13        148.52        124.35        10.54 o
   2   2  13         46.02         43.60         7.31 o
   3   2  13         77.56         54.59        10.34 o
   4   2  13         41.35         43.87        10.75 o
   5   2  13         83.94         72.88        12.17 o
   6   2  13         95.41         85.63        13.74 o
   7   2  13        173.91        163.89        15.68 o
   8   2  13        111.34        106.25        18.29 o
   9   2  13        184.83        184.63        32.02 o
  10   2  13          3.95         16.71        41.12 o
  11   2  13         68.99         30.84        46.26 o
  12   2  13          2.03         -1.29        51.40 o
 -14   3  13         24.62         19.92        25.44 o
 -13   3  13        130.07        156.90        26.79 o
 -12   3  13        132.40        196.73        42.41 o
 -11   3  13          2.16         28.27        19.99 o
 -10   3  13         22.39         23.13        19.28 o
  -9   3  13        333.70        301.52        22.72 o
  -8   3  13       1995.11       1830.09        46.79 o
  -7   3  13       1232.46       1198.80        30.86 o
  -6   3  13       2815.85       2713.15        45.18 o
  -5   3  13       3043.66       3258.15        51.47 o
  -4   3  13        168.23        182.47        12.26 o
  -3   3  13        298.61        301.19        13.87 o
  -2   3  13          0.71         -6.57         7.93 o
  -1   3  13         18.97         22.19         8.32 o
   0   3  13          3.42         11.84        11.87 o
   1   3  13       3231.51       3271.12        53.23 o
   2   3  13       2532.53       2394.56        50.45 o
   3   3  13       1384.76       1399.29        40.25 o
   4   3  13        627.72        584.13        23.78 o
   5   3  13        268.96        282.81        18.11 o
   6   3  13       1203.47       1177.61        36.49 o
   7   3  13         18.73         26.38        15.76 o
   8   3  13         51.55         47.63        20.99 o
   9   3  13         37.79         13.52        23.16 o
  10   3  13        294.53        293.00        50.12 o
  11   3  13        180.26         70.68        48.83 o
  12   3  13         47.83         84.81        53.97 o
 -14   4  13        148.46        120.26        28.61 o
 -13   4  13        560.20        575.45        36.35 o
 -12   4  13        150.31        178.86        25.89 o
 -11   4  13        526.62        474.77        29.95 o
 -10   4  13        712.57        643.23        32.71 o
  -9   4  13       1122.42       1132.72        38.61 o
  -8   4  13        926.26        898.11        33.16 o
  -7   4  13        767.18        756.80        29.36 o
  -6   4  13        758.31        788.25        23.69 o
  -5   4  13       1149.56       1137.05        39.88 o
  -4   4  13        805.78       1017.89        45.44 o
  -3   4  13          4.83         10.87         8.83 o
  -2   4  13        258.68        255.12        13.05 o
  -1   4  13         34.64         53.23         8.86 o
   0   4  13         38.42         40.10        12.89 o
   1   4  13        127.76        139.67        16.25 o
   2   4  13        373.50        271.48        19.56 o
   3   4  13       1031.37       1070.48        30.22 o
   4   4  13          7.52         18.70        13.02 o
   5   4  13        816.34        794.53        41.18 o
   6   4  13        129.03        115.14        16.88 o
   7   4  13         16.44          5.41        16.96 o
   8   4  13          3.77          9.08        20.99 o
   9   4  13        366.22        327.21        30.56 o
  10   4  13        260.75        253.28        31.19 o
  11   4  13        137.67        236.45        53.97 o
  12   4  13        263.41        224.89        59.11 o
 -14   5  13         20.67        -23.77        37.91 o
 -13   5  13        138.27        179.33        28.17 o
 -12   5  13          7.50         -9.54        25.70 o
 -11   5  13         12.77        -11.57        19.99 o
 -10   5  13        421.80        465.61        28.61 o
  -9   5  13        327.43        337.58        24.48 o
  -8   5  13        971.13        891.25        53.15 o
  -7   5  13       2604.40       2449.83        49.49 o
  -6   5  13       4261.54       4153.67        71.19 o
  -5   5  13       3383.47       3363.12        90.28 o
  -4   5  13       3472.73       3545.48        55.59 o
  -3   5  13       5263.20       5617.16        80.64 o
  -2   5  13        549.88        514.04        18.15 o
  -1   5  13       1344.05       1377.48        39.06 o
   0   5  13        328.00        291.52        28.35 o
   1   5  13       2192.54       2363.89        64.06 o
   2   5  13        101.14        101.59        16.57 o
   3   5  13         34.90         17.66        13.36 o
   4   5  13        462.15        382.98        22.07 o
   5   5  13        532.12        515.05        25.99 o
   6   5  13       1128.43       1190.98        37.94 o
   7   5  13         53.19         37.36        18.29 o
   8   5  13        321.93        326.84        42.41 o
   9   5  13        181.74        228.64        38.55 o
  10   5  13        119.49        104.80        29.02 o
  11   5  13        572.51        664.40        81.60 o
 -14   6  13        604.06        569.84        39.04 o
 -13   6  13        201.26        252.42        35.34 o
 -12   6  13        223.92        216.15        28.27 o
 -11   6  13          4.17        -19.99        19.99 o
 -10   6  13        390.77        319.10        26.35 o
  -9   6  13        667.27        605.87        31.34 o
  -8   6  13          2.77         12.64        14.64 o
  -7   6  13        796.16        844.25        41.18 o
  -6   6  13         53.02         26.79        13.35 o
  -5   6  13       1052.09       1101.49        30.90 o
  -4   6  13         51.04         39.09        16.23 o
  -3   6  13       3902.50       4132.72        69.44 o
  -2   6  13        253.79        230.00        21.86 o
  -1   6  13        862.96        768.63        35.40 o
   0   6  13        733.11        677.23        70.68 o
   1   6  13         14.77        -10.82        25.06 o
   2   6  13         24.71        -16.22        41.76 o
   3   6  13          1.35        -33.38        60.40 o
   4   6  13        513.21        473.68        25.53 o
   5   6  13        329.27        244.26        21.73 o
   6   6  13        159.69        145.42        20.98 o
   7   6  13         63.61         -6.84        19.47 o
   8   6  13         81.53         58.75        25.01 o
   9   6  13         43.06         28.08        26.24 o
  10   6  13        564.71        512.19        60.40 o
  11   6  13        332.01        404.82        38.90 o
 -14   7  13        268.28        340.54        48.83 o
 -13   7  13         89.24         88.63        26.79 o
 -12   7  13         73.42         68.76        24.98 o
 -11   7  13         51.85         61.53        22.66 o
 -10   7  13          4.83          5.78        19.99 o
  -9   7  13        518.78        540.69        29.95 o
  -8   7  13        383.85        352.56        25.55 o
  -7   7  13        731.88        711.53        43.71 o
  -6   7  13        226.39        230.81        17.99 o
  -5   7  13        204.17        202.06        16.66 o
  -4   7  13        798.99        843.01        38.74 o
  -3   7  13       1259.54       1410.35        48.13 o
  -2   7  13         78.64         84.33        19.25 o
  -1   7  13        268.18        277.38        24.00 o
   0   7  13       4361.61       4492.01       100.96 o
   1   7  13       4703.03       4598.90       102.80 o
   2   7  13        526.38        546.66        32.11 o
   3   7  13       1833.03       1859.22        56.80 o
   4   7  13        112.24         94.28        18.89 o
   5   7  13          8.65         -6.03        17.37 o
   6   7  13        178.31        204.80        32.22 o
   7   7  13         95.06        113.99        26.85 o
   8   7  13        218.68        241.09        30.87 o
   9   7  13        322.54        373.60        35.20 o
  10   7  13        266.86        262.43        34.55 o
  11   7  13        335.63        332.83        48.83 o
 -13   8  13       1913.22       2078.22       107.95 o
 -12   8  13       1090.65       1194.39        49.04 o
 -11   8  13       1132.21       1223.78        71.96 o
 -10   8  13        767.50        767.32        37.64 o
  -9   8  13        409.48        412.83        35.98 o
  -8   8  13        740.48        694.24        29.59 o
  -7   8  13          4.86         -5.21        14.49 o
  -6   8  13        180.28        160.59        16.96 o
  -5   8  13        261.86        209.63        25.44 o
  -4   8  13         30.98         12.59        19.25 o
  -3   8  13          2.30         -8.57        17.51 o
  -2   8  13        767.91        782.16        38.49 o
  -1   8  13       1030.93        999.79        73.25 o
   0   8  13          0.78         -0.88        19.02 o
   1   8  13          3.18         -8.64        18.77 o
   2   8  13        562.30        523.98        32.71 o
   3   8  13        175.37        133.79        23.74 o
   4   8  13          4.17         -4.60        20.91 o
   5   8  13        334.04        319.50        25.34 o
   6   8  13        479.75        447.79        28.35 o
   7   8  13          2.40        -23.76        23.76 o
   8   8  13         69.83         39.66        26.52 o
   9   8  13        114.76        114.03        30.54 o
  10   8  13        468.54        593.55        43.16 o
 -13   9  13         28.63         15.97        27.70 o
 -12   9  13        609.75        633.93        38.61 o
 -11   9  13       1005.44        975.94        44.97 o
 -10   9  13       1047.58       1091.03        60.40 o
  -9   9  13        741.94        769.83        37.64 o
  -8   9  13       1826.19       1830.36        54.42 o
  -7   9  13       2895.24       2820.93        91.52 o
  -6   9  13        250.36        314.25        72.61 o
  -5   9  13        230.30        204.56        26.84 o
  -4   9  13       1390.99       1254.37        59.76 o
  -3   9  13        297.96        259.37        44.98 o
  -2   9  13        358.48        309.66        27.58 o
  -1   9  13        225.98        221.18        32.77 o
   0   9  13       2442.24       2323.77        67.62 o
   1   9  13       1322.14       1294.70        49.62 o
   2   9  13        272.87        286.43        28.40 o
   3   9  13        913.48        837.06        42.51 o
   4   9  13        625.34        549.63        35.98 o
   5   9  13         72.33         73.35        26.33 o
   6   9  13        332.34        293.94        26.83 o
   7   9  13        764.99        755.43        46.26 o
   8   9  13          6.33         -3.26        27.08 o
   9   9  13          7.29        -15.90        34.70 o
  10   9  13         22.81         20.60        32.02 o
 -12  10  13         65.37         69.65        27.70 o
 -11  10  13         12.22          3.78        30.20 o
 -10  10  13        565.63        639.80        35.82 o
  -9  10  13       1191.55       1173.27        60.40 o
  -8  10  13       2676.62       2534.92       100.88 o
  -7  10  13       2386.25       2452.51        74.64 o
  -6  10  13       5027.92       4720.52       111.97 o
  -5  10  13       3209.24       3128.84       226.82 o
  -4  10  13       1133.52       1085.32        48.01 o
  -3  10  13       2374.10       2412.45        70.11 o
  -2  10  13       1994.17       1946.88       106.66 o
  -1  10  13         71.01         95.88        28.27 o
   0  10  13        223.17        188.57        27.34 o
   1  10  13        122.55        107.04        24.94 o
   2  10  13        207.50        175.77        39.84 o
   3  10  13         29.04         -6.40        23.06 o
   4  10  13        212.40        164.88        28.03 o
   5  10  13        255.87        225.94        27.62 o
   6  10  13         16.80         11.48        22.30 o
   7  10  13       1054.47       1099.62        51.77 o
   8  10  13        403.99        412.88        38.57 o
   9  10  13        695.59        760.28        47.75 o
 -12  11  13        312.28        281.88        33.58 o
 -11  11  13        105.19        150.07        67.47 o
 -10  11  13         72.74         86.10        38.55 o
  -9  11  13         31.41         33.64        29.19 o
  -8  11  13        111.81         90.14        30.15 o
  -7  11  13        579.46        513.26        39.45 o
  -6  11  13       1579.68       1604.66       140.07 o
  -5  11  13       1199.82       1130.52        51.54 o
  -4  11  13        198.06        210.17        34.05 o
  -3  11  13        400.96        386.82        33.26 o
  -2  11  13        147.56        166.81        35.98 o
  -1  11  13        387.47        351.00        32.57 o
   0  11  13        551.91        558.00        73.25 o
   1  11  13       2798.41       2591.23        75.23 o
   2  11  13        335.11        366.93        55.26 o
   3  11  13        543.06        479.09        36.07 o
   4  11  13       1571.26       1495.63        66.82 o
   5  11  13        769.40        766.11        41.75 o
   6  11  13        182.41        200.43        31.49 o
   7  11  13        171.06        188.70        32.11 o
   8  11  13         94.70         99.92        37.27 o
 -11  12  13        641.96        714.50        61.68 o
 -10  12  13         48.66         64.25        39.84 o
  -9  12  13         29.32         18.72        34.70 o
  -8  12  13          0.24         -8.11        46.26 o
  -7  12  13          2.39        -22.08        27.61 o
  -6  12  13        114.11        122.92        29.24 o
  -5  12  13        310.84        248.69        32.69 o
  -4  12  13        563.00        613.68        41.36 o
  -3  12  13       1292.85       1385.31       102.81 o
  -2  12  13       2177.05       2060.45        69.86 o
  -1  12  13       2158.92       1989.22        67.97 o
   0  12  13        827.83        794.77        68.11 o
   1  12  13          5.18        -19.62        24.47 o
   2  12  13        286.44        267.76        32.32 o
   3  12  13        419.55        378.93        45.62 o
   4  12  13          1.90         22.78        27.34 o
   5  12  13        194.46        159.46        35.34 o
   6  12  13        103.23        116.46        31.19 o
   7  12  13          2.22          5.26        29.62 o
 -11  13  13        291.94        209.47        48.83 o
 -10  13  13        106.48         84.81        41.12 o
  -9  13  13        326.14        339.05        41.45 o
  -8  13  13        299.45        283.48        37.69 o
  -7  13  13        467.69        463.04        41.45 o
  -6  13  13        122.45        134.29        43.05 o
  -5  13  13         69.71         23.13        56.54 o
  -4  13  13         75.97         44.35        34.05 o
  -3  13  13        127.00         76.22        29.38 o
  -2  13  13        751.44        756.93        68.11 o
  -1  13  13        769.05        756.25        45.64 o
   0  13  13       1876.23       1925.36        68.22 o
   1  13  13       3760.22       3703.37        98.97 o
   2  13  13       2292.28       2361.38        75.77 o
   3  13  13       1109.59       1194.95        56.82 o
   4  13  13       2160.31       2164.21       104.09 o
   5  13  13       1664.53       1766.60       107.30 o
   6  13  13       1044.64       1094.20        56.50 o
 -10  14  13       1294.53       1426.43        83.53 o
  -9  14  13        843.78       1005.54        59.66 o
  -8  14  13       1096.68       1188.11       110.52 o
  -7  14  13       1172.19       1303.29        62.81 o
  -6  14  13       1436.82       1280.71        66.18 o
  -5  14  13        488.26        465.06        41.82 o
  -4  14  13        515.04        627.62        73.89 o
  -3  14  13        532.11        457.48        40.85 o
  -2  14  13         57.38         55.19        37.27 o
  -1  14  13        624.38        637.87        44.91 o
   0  14  13        253.53        206.45        50.12 o
   1  14  13         10.27         28.93        28.77 o
   2  14  13          4.93          3.52        29.19 o
   3  14  13        363.76        378.84        55.26 o
   4  14  13          1.38        -27.06        35.98 o
   5  14  13          1.75        -30.43        30.43 o
  -9  15  13         38.53         25.70        41.12 o
  -8  15  13        130.36        101.34        59.76 o
  -7  15  13         22.66         32.90        33.22 o
  -6  15  13        582.40        657.32        48.93 o
  -5  15  13        196.26        371.39        83.53 o
  -4  15  13         77.91         68.25        33.23 o
  -3  15  13        721.46        662.23        79.03 o
  -2  15  13        181.79        182.09        36.00 o
  -1  15  13         62.69         62.63        31.72 o
   0  15  13          2.18         -1.59        41.12 o
   1  15  13          0.47        -17.19        29.57 o
   2  15  13         40.44         19.65        31.53 o
   3  15  13         19.31          1.55        31.33 o
   4  15  13         16.03          1.22        62.97 o
  -7  16  13        431.09        439.49        53.97 o
  -5  16  13        117.46        131.31        38.85 o
  -4  16  13        823.61        875.92        56.43 o
  -3  16  13       1058.27       1091.66        62.29 o
  -2  16  13        510.95        460.26        44.94 o
  -1  16  13       1608.16       1578.91        70.57 o
   0  16  13       1377.63       1480.66        68.86 o
   1  16  13        503.15        590.84        71.96 o
   2  16  13          2.67        -14.25        33.46 o
   3  16  13         28.62        -12.85        62.97 o
   4  16  13         15.65        -50.12        60.40 o
  -5  17  13         90.23         92.53        43.69 o
  -4  17  13        188.33        125.94        43.69 o
  -3  17  13        227.13        219.75        47.55 o
  -2  17  13        648.32        655.39        60.40 o
  -1  17  13        630.35        681.09        62.97 o
 -14   0  14         52.65         16.71        35.98 o
 -13   0  14         20.32         28.27        32.13 o
 -12   0  14         56.62         69.39        32.13 o
 -11   0  14        927.54        855.86        52.69 o
 -10   0  14       1482.34       1466.27        64.25 o
  -9   0  14       1745.88       1723.28        65.54 o
  -8   0  14        611.08        577.00        41.12 o
  -7   0  14       3269.09       3129.51        71.52 o
  -6   0  14       2199.84       2036.86        72.61 o
  -5   0  14       9660.07       9697.50       195.33 o
  -4   0  14       7673.24       7961.79       153.14 o
  -3   0  14       6887.83       7060.45       186.34 o
  -2   0  14       5284.36       5343.03       136.86 o
  -1   0  14      15895.00      17212.95       313.38 o
   0   0  14      20187.91      21119.62       309.23 o
   1   0  14       3466.41       3344.04        58.41 o
   2   0  14       4062.43       4085.23        69.67 o
   3   0  14          5.32         -6.41        16.35 o
   4   0  14       1099.90       1068.23        30.53 o
   5   0  14         27.11        -12.08        12.55 o
   6   0  14          6.08        -16.63        36.62 o
   7   0  14       1062.66       1072.24        51.26 o
   8   0  14       1157.58       1193.58        54.94 o
   9   0  14       2584.86       2694.80       110.52 o
  10   0  14       3621.78       3787.11       142.64 o
  11   0  14       2328.63       2599.70       122.08 o
 -14   1  14         55.18         80.21        50.76 o
 -13   1  14        369.18        349.41        31.34 o
 -12   1  14          4.07         -6.25        21.20 o
 -11   1  14        596.24        533.55        30.43 o
 -10   1  14       3809.27       3788.63        90.60 o
  -9   1  14        911.03        890.68        38.55 o
  -8   1  14        617.52        640.95        29.56 o
  -7   1  14        220.98        184.37        15.00 o
  -6   1  14        134.30        117.01        13.75 o
  -5   1  14         24.20         39.35        14.24 o
  -4   1  14        832.45        830.80        22.63 o
  -3   1  14       1830.17       1955.92        35.01 o
  -2   1  14        799.33        853.79        26.15 o
  -1   1  14        537.99        508.75        43.96 o
   0   1  14       1882.27       1854.69        33.74 o
   1   1  14       2968.81       2971.23        42.49 o
   2   1  14       2030.80       2021.01        32.43 o
   3   1  14       3554.24       3343.47        42.42 o
   4   1  14       1452.45       1414.04        28.39 o
   5   1  14       2291.83       2278.65        40.42 o
   6   1  14       1506.01       1394.94        30.83 o
   7   1  14       2166.28       2280.49        49.86 o
   8   1  14        974.20        992.17        42.76 o
   9   1  14        543.05        560.29        57.83 o
  10   1  14        261.03        290.43        53.97 o
  11   1  14         84.44        185.05        55.26 o
  12   1  14         35.63        -12.85        55.26 o
 -14   2  14         10.98         38.64        34.70 o
 -13   2  14         44.77         95.10        25.44 o
 -12   2  14         74.16        108.17        36.62 o
 -11   2  14         25.27         28.90        29.56 o
 -10   2  14         11.07         46.91        19.08 o
  -9   2  14         74.52         55.90        17.26 o
  -8   2  14        136.35        108.77        17.26 o
  -7   2  14        438.49        441.02        28.42 o
  -6   2  14       1087.73       1041.14        25.52 o
  -5   2  14       3768.12       3973.66        60.23 o
  -4   2  14       2856.40       2926.67        46.90 o
  -3   2  14        408.58        337.89        27.27 o
  -2   2  14        592.33        673.87        20.56 o
  -1   2  14       1622.57       1736.93        32.42 o
   0   2  14       1555.59       1590.40        31.00 o
   1   2  14       1321.71       1222.69        27.00 o
   2   2  14         83.56         67.34        11.62 o
   3   2  14        576.16        490.97        20.91 o
   4   2  14        430.31        434.64        22.07 o
   5   2  14          4.33         -0.42        13.23 o
   6   2  14        104.21         88.45        15.96 o
   7   2  14         14.48         27.51        16.08 o
   8   2  14          1.96         -6.59        27.09 o
   9   2  14        516.80        575.71        57.83 o
  10   2  14        349.97        354.68        53.97 o
  11   2  14        173.38         97.67        50.12 o
  12   2  14        667.64        587.28        71.96 o
 -14   3  14        315.06        351.95        33.58 o
 -13   3  14        376.72        362.16        31.76 o
 -12   3  14        299.80        291.23        28.61 o
 -11   3  14       2067.03       1918.21        73.89 o
 -10   3  14       4933.41       4685.98        94.95 o
  -9   3  14        955.69        885.37        38.55 o
  -8   3  14       1532.53       1426.44        41.34 o
  -7   3  14       1103.37       1046.40        30.11 o
  -6   3  14        192.76        187.51        13.68 o
  -5   3  14         98.12         80.16        11.23 o
  -4   3  14        116.19        100.65        11.22 o
  -3   3  14        854.41        845.13        22.94 o
  -2   3  14       3915.79       3821.91        57.63 o
  -1   3  14       8704.70       9073.85       121.56 o
   0   3  14       8633.22       8883.54       145.22 o
   1   3  14      11817.07      11640.93       187.40 o
   2   3  14      13921.51      13467.78       183.44 o
   3   3  14      13913.84      13722.34       186.82 o
   4   3  14       7579.17       7333.46       116.35 o
   5   3  14       5024.53       5048.03        80.04 o
   6   3  14       2721.40       2842.08        53.82 o
   7   3  14       5473.21       5630.05        89.80 o
   8   3  14       2955.40       3117.19        75.75 o
   9   3  14       1445.54       1499.68        83.53 o
  10   3  14        160.05        258.30        50.12 o
  11   3  14         54.42         17.99        47.55 o
  12   3  14          8.16        -17.99        51.40 o
 -14   4  14         45.28          6.47        26.79 o
 -13   4  14        143.55        171.48        27.70 o
 -12   4  14         17.16         21.03        22.25 o
 -11   4  14        263.05        231.14        26.34 o
 -10   4  14         11.05          0.77        18.11 o
  -9   4  14       1181.63       1080.97        40.48 o
  -8   4  14       1984.04       1984.32        50.38 o
  -7   4  14       1192.54       1074.81        60.39 o
  -6   4  14         40.14         -2.97        11.04 o
  -5   4  14       2168.58       2322.59        42.42 o
  -4   4  14       5930.68       6252.40        88.37 o
  -3   4  14      10014.85      10474.66       139.79 o
  -2   4  14      12291.46      13547.34       178.06 o
  -1   4  14      14961.76      15611.14       298.37 o
   0   4  14      12250.98      12624.42       201.97 o
   1   4  14       3205.40       3341.23        67.02 o
   2   4  14       1068.88       1036.40        45.89 o
   3   4  14         25.44         17.13        12.84 o
   4   4  14         77.71         93.14        15.11 o
   5   4  14        775.06        734.01        31.65 o
   6   4  14        387.00        340.49        21.38 o
   7   4  14       1070.29       1166.54        39.31 o
   8   4  14       1841.47       1919.98        62.97 o
   9   4  14       1359.33       1390.16        66.18 o
  10   4  14       2427.64       2645.96       115.66 o
  11   4  14       1615.35       1887.77       102.81 o
 -14   5  14         48.08         22.57        27.22 o
 -13   5  14         46.77         57.96        26.30 o
 -12   5  14          0.15         12.85        22.72 o
 -11   5  14        207.10        220.40        25.44 o
 -10   5  14        440.17        447.50        28.61 o
  -9   5  14        114.33        103.70        19.52 o
  -8   5  14        113.89        128.90        16.81 o
  -7   5  14        819.37        893.35        29.81 o
  -6   5  14       1431.05       1449.35        48.41 o
  -5   5  14        131.35        127.08        13.90 o
  -4   5  14         93.28         88.88        11.63 o
  -3   5  14        284.45        234.54        13.95 o
  -2   5  14        907.11        853.21        39.36 o
  -1   5  14         15.15          1.15        14.15 o
   0   5  14        730.33        814.06        45.68 o
   1   5  14        265.77        254.50        20.87 o
   2   5  14        598.65        508.65        25.69 o
   3   5  14        363.29        326.25        19.79 o
   4   5  14       1323.37       1191.33        45.44 o
   5   5  14          1.56        -14.36        16.17 o
   6   5  14        771.63        677.07        31.47 o
   7   5  14        102.09         89.91        20.18 o
   8   5  14          5.28        -22.23        22.23 o
   9   5  14         34.75         -5.05        25.32 o
  10   5  14         27.93         61.24        28.91 o
  11   5  14          0.38         23.13        48.83 o
 -14   6  14        129.34        187.62        42.41 o
 -13   6  14         68.56         51.79        25.89 o
 -12   6  14        169.05        185.13        27.26 o
 -11   6  14          7.08         54.94        22.25 o
 -10   6  14        284.05        261.66        25.39 o
  -9   6  14       1972.04       2068.57        54.50 o
  -8   6  14       2760.15       2757.10        65.28 o
  -7   6  14       4500.56       4611.31        79.79 o
  -6   6  14       3696.32       3736.22        77.36 o
  -5   6  14       2199.00       2198.39        45.62 o
  -4   6  14       3912.35       4222.79        71.72 o
  -3   6  14       3489.33       3405.54       133.65 o
  -2   6  14       9710.51      10125.23       213.96 o
  -1   6  14       2654.78       2867.66        71.32 o
   0   6  14        698.82        735.61        52.69 o
   1   6  14       2643.08       2429.44        64.83 o
   2   6  14        188.01        176.53        22.52 o
   3   6  14        152.74        118.85        22.23 o
   4   6  14         30.97         28.17        16.80 o
   5   6  14       1257.80       1250.13        39.80 o
   6   6  14        348.63        301.61        24.70 o
   7   6  14        106.57        136.68        22.52 o
   8   6  14        811.51        839.80        55.90 o
   9   6  14       1229.77       1396.08        55.44 o
  10   6  14       1600.20       1913.36        65.66 o
  11   6  14        649.36        689.36        46.26 o
 -13   7  14        172.19        220.81        79.67 o
 -12   7  14       1616.66       1623.05        54.06 o
 -11   7  14       1384.73       1404.80        49.47 o
 -10   7  14        602.60        614.58        33.47 o
  -9   7  14       2036.39       1998.65        54.02 o
  -8   7  14        837.34        790.41        31.61 o
  -7   7  14          8.85        171.39        24.94 o
  -6   7  14        241.02        304.63        24.85 o
  -5   7  14       1618.62       1531.71        73.93 o
  -4   7  14        718.50        692.19        37.80 o
  -3   7  14         18.52         -5.97        18.07 o
  -2   7  14         77.70        100.76        28.27 o
  -1   7  14       6255.86       6606.90       137.40 o
   0   7  14      12051.96      11943.82       231.21 o
   1   7  14       1455.01       1461.72        50.33 o
   2   7  14       3906.50       3709.91        87.99 o
   3   7  14       4231.54       4052.67        94.77 o
   4   7  14       2205.24       2294.45        63.75 o
   5   7  14       3425.79       3533.22        72.42 o
   6   7  14       8139.98       8107.48       137.36 o
   7   7  14       4649.91       4812.08       149.71 o
   8   7  14       1886.52       2081.22       107.95 o
   9   7  14        585.82        641.17        41.99 o
  10   7  14         17.44         15.86        29.95 o
 -13   8  14        430.03        514.61        37.70 o
 -12   8  14         75.70         92.81        26.79 o
 -11   8  14         68.84         97.48        24.98 o
 -10   8  14        656.40        643.02        74.53 o
  -9   8  14          2.10         19.02        20.31 o
  -8   8  14        112.68        126.46        19.19 o
  -7   8  14        929.48        911.07        32.84 o
  -6   8  14        173.42        144.92        25.20 o
  -5   8  14        871.66        878.02        42.32 o
  -4   8  14          4.31          7.65        19.46 o
  -3   8  14       2694.55       2662.43       119.51 o
  -2   8  14        944.02        931.30        42.08 o
  -1   8  14        809.14        783.89        68.11 o
   0   8  14       4155.86       3998.44        94.79 o
   1   8  14       1612.92       1619.04        54.94 o
   2   8  14         61.78         59.65        21.86 o
   3   8  14         74.79         47.47        22.52 o
   4   8  14         22.60         13.79        18.85 o
   5   8  14         44.76         39.27        20.18 o
   6   8  14        519.91        540.53        37.67 o
   7   8  14        187.05        218.77        30.87 o
   8   8  14        171.76        180.91        30.54 o
   9   8  14        485.07        562.43        41.53 o
  10   8  14        106.22        108.68        46.91 o
 -13   9  14        173.99        164.56        31.34 o
 -12   9  14         32.33          7.08        25.89 o
 -11   9  14          1.01         -7.44        23.57 o
 -10   9  14         47.41          6.07        22.66 o
  -9   9  14          0.09         39.17        21.75 o
  -8   9  14        800.04        793.46        33.23 o
  -7   9  14       1347.26       1277.65        73.89 o
  -6   9  14       1662.39       1592.72        94.45 o
  -5   9  14        279.76        256.83        28.76 o
  -4   9  14        456.24        451.99        39.84 o
  -3   9  14        296.95        244.67        27.34 o
  -2   9  14        824.51        772.69        39.81 o
  -1   9  14        198.69        230.01        27.09 o
   0   9  14        238.92        195.83        26.82 o
   1   9  14       1476.99       1417.76        95.10 o
   2   9  14       3315.57       3307.87        84.60 o
   3   9  14        926.32        926.33        45.98 o
   4   9  14       2785.51       2728.29        75.63 o
   5   9  14       2768.25       2956.48        67.79 o
   6   9  14       1814.95       1870.98        53.12 o
   7   9  14        271.83        365.30        42.41 o
   8   9  14        565.11        597.96        41.99 o
   9   9  14        318.08        328.24        37.51 o
 -12  10  14         13.77         -3.70        26.79 o
 -11  10  14        101.81         86.54        26.79 o
 -10  10  14         57.40         59.59        24.48 o
  -9  10  14       1019.92       1067.90        65.54 o
  -8  10  14       1332.05       1384.19        58.24 o
  -7  10  14        500.69        527.83        62.97 o
  -6  10  14       1013.90        945.84        46.80 o
  -5  10  14       1800.99       1788.10        61.80 o
  -4  10  14       1973.14       1989.95        67.47 o
  -3  10  14       2944.26       2904.89        79.25 o
  -2  10  14       5985.78       6062.97       217.18 o
  -1  10  14       3824.76       3760.37       122.08 o
   0  10  14        549.94        510.42        35.79 o
   1  10  14         67.14         34.18        23.52 o
   2  10  14        477.11        430.22        37.91 o
   3  10  14         47.67         44.43        24.67 o
   4  10  14        244.74        204.66        29.91 o
   5  10  14         89.99        134.55        29.02 o
   6  10  14          8.34         30.84        23.06 o
   7  10  14        113.34        110.59        34.70 o
   8  10  14        699.98        804.67        75.82 o
 -12  11  14        150.64        142.90        39.84 o
 -11  11  14        106.13        134.93        42.41 o
 -10  11  14        529.09        588.56        56.54 o
  -9  11  14        552.94        561.58        52.69 o
  -8  11  14       1388.41       1307.23        58.70 o
  -7  11  14       1693.68       1848.09        66.32 o
  -6  11  14        626.64        602.79        57.83 o
  -5  11  14        533.84        541.80        52.05 o
  -4  11  14        325.84        319.47        32.81 o
  -3  11  14        150.50        156.04        27.80 o
  -2  11  14        330.46        286.22        32.57 o
  -1  11  14        378.75        371.67        34.71 o
   0  11  14        763.33        789.95        58.47 o
   1  11  14        439.51        371.42        33.76 o
   2  11  14        116.36        111.65        27.34 o
   3  11  14        108.95         81.17        27.09 o
   4  11  14        200.19        147.26        29.48 o
   5  11  14        262.89        303.71        46.44 o
   6  11  14        333.42        341.94        37.05 o
   7  11  14        419.98        410.94        70.04 o
   8  11  14         70.39         80.38        32.02 o
 -11  12  14         62.32         43.69        41.12 o
 -10  12  14        354.47        364.96        50.12 o
  -9  12  14        882.04        947.11        54.92 o
  -8  12  14        967.06        991.27        53.24 o
  -7  12  14        630.77        709.47        45.53 o
  -6  12  14         60.72         71.41        28.77 o
  -5  12  14        436.31        354.40        35.81 o
  -4  12  14       1066.56        976.06        59.11 o
  -3  12  14       1339.30       1279.93       101.52 o
  -2  12  14        722.97        620.97       104.73 o
  -1  12  14         28.64         13.74        25.88 o
   0  12  14         17.47        -25.10        25.10 o
   1  12  14        338.57        248.43        38.55 o
   2  12  14        329.69        281.05        33.51 o
   3  12  14        287.18        262.72        33.26 o
   4  12  14         15.84         11.82        27.80 o
   5  12  14        167.10        115.53        26.39 o
   6  12  14          4.42         12.38        29.62 o
   7  12  14          3.21        -15.63        29.95 o
 -10  13  14          4.97         -7.71        38.55 o
  -9  13  14        198.60        165.94        36.36 o
  -8  13  14        405.03        436.42        42.23 o
  -7  13  14        255.68        286.31        58.47 o
  -6  13  14        274.00        290.33        36.78 o
  -5  13  14        108.21         99.48        80.96 o
  -4  13  14          3.02        -15.42        53.97 o
  -3  13  14         79.59         91.61        30.55 o
  -2  13  14        971.25        908.52        51.22 o
  -1  13  14       1051.41       1039.14        84.81 o
   0  13  14       1955.89       1971.06        69.60 o
   1  13  14       3108.42       3194.29        90.74 o
   2  13  14       1828.49       1789.47        89.31 o
   3  13  14       2120.88       2258.51        75.23 o
   4  13  14       2302.22       2307.22        95.10 o
   5  13  14       1772.09       1868.37       132.94 o
   6  13  14        991.88       1083.13        64.25 o
  -9  14  14         15.36         13.66        53.97 o
  -8  14  14        155.60        130.98        35.70 o
  -7  14  14         59.31         33.56        32.40 o
  -6  14  14        648.27        658.68        47.67 o
  -5  14  14        133.19         94.86        32.13 o
  -4  14  14        802.65        900.74       112.44 o
  -3  14  14        985.96        955.54        53.48 o
  -2  14  14       1307.92       1347.41        61.79 o
  -1  14  14       2060.09       2166.96        91.88 o
   0  14  14       1357.09       1353.41        61.79 o
   1  14  14        447.93        428.05        52.05 o
   2  14  14        349.79        262.60        36.35 o
   3  14  14        167.67        195.72        35.17 o
   4  14  14          1.45        -13.94        30.15 o
   5  14  14        141.46        158.06        61.68 o
  -8  15  14        347.30        328.02        42.32 o
  -7  15  14        967.35        999.29        59.13 o
  -6  15  14        482.11        564.18        71.96 o
  -5  15  14        319.03        392.15        62.33 o
  -4  15  14        482.94        408.19        43.39 o
  -3  15  14        699.83        688.84        49.92 o
  -2  15  14        243.39        220.36        37.16 o
  -1  15  14        402.44        471.70        59.76 o
   0  15  14        191.49        252.32        37.74 o
   1  15  14        432.20        443.20        59.11 o
   2  15  14        104.89         97.83        37.91 o
   3  15  14         16.92          8.22        32.08 o
   4  15  14         60.64        114.37        61.68 o
  -6  16  14        761.66        791.60        66.82 o
  -5  16  14        209.79        152.92        44.98 o
  -4  16  14        107.21         33.41        41.12 o
  -3  16  14        208.23        270.43        41.45 o
  -2  16  14         97.42         74.46        34.70 o
  -1  16  14         72.47         64.86        35.54 o
   0  16  14        201.04        181.24        39.31 o
   1  16  14         59.69        -11.58        33.55 o
 -14   1  15         55.58        106.04        36.62 o
 -13   1  15        706.47        625.68        68.11 o
 -12   1  15        498.78        459.98        32.25 o
 -11   1  15        662.18        625.48        53.33 o
 -10   1  15        457.65        377.99        26.79 o
  -9   1  15        280.19        241.60        21.81 o
  -8   1  15       3681.89       3453.65        72.69 o
  -7   1  15       4680.53       4508.01        75.86 o
  -6   1  15       4931.10       4708.25        69.72 o
  -5   1  15      15807.79      16236.69       211.31 o
  -4   1  15      16526.33      17537.22       226.70 o
  -3   1  15      13920.77      14841.87       193.75 o
  -2   1  15       5922.64       6225.65        87.65 o
  -1   1  15       2054.62       2050.99        36.96 o
   0   1  15       7060.34       7308.45       100.75 o
   1   1  15       1305.93       1157.68        23.65 o
   2   1  15       1564.18       1549.63        28.28 o
   3   1  15       1868.64       1913.56        38.50 o
   4   1  15         26.58         25.66        12.32 o
   5   1  15        976.37        869.57        46.56 o
   6   1  15          1.68        -18.24        18.24 o
   7   1  15        483.66        435.43        30.21 o
   8   1  15         31.35        -23.22        23.22 o
   9   1  15         14.67         -2.57        38.55 o
 -14   2  15       1630.21       1844.64        60.42 o
 -13   2  15       4335.18       4520.41       111.16 o
 -12   2  15       8780.56       8510.53       159.92 o
 -11   2  15       4020.87       3997.95        86.78 o
 -10   2  15      10143.67       9572.67       219.75 o
  -9   2  15       4413.95       4163.89        85.40 o
  -8   2  15       2525.33       2475.09        57.65 o
  -7   2  15       2891.82       2740.81        52.37 o
  -6   2  15       1674.57       1681.02        33.69 o
  -5   2  15         33.81          3.73        10.28 o
  -4   2  15          2.60        -11.24        11.24 o
  -3   2  15       2268.78       2335.75        59.02 o
  -2   2  15       4914.49       5441.34        77.91 o
  -1   2  15       7060.53       7641.61       118.54 o
   0   2  15       1928.93       2009.87        36.44 o
   1   2  15        466.40        440.46        17.32 o
   2   2  15       1010.11        954.75        38.95 o
   3   2  15       1190.58       1182.66        49.08 o
   4   2  15       2762.24       2597.85        89.59 o
   5   2  15       4395.16       4620.20        86.62 o
   6   2  15       1067.09       1010.97        32.01 o
   7   2  15        158.73        158.59        25.06 o
   8   2  15         96.69        123.31        32.77 o
   9   2  15         20.03         48.83        41.12 o
  10   2  15         80.90         34.70        44.98 o
 -14   3  15          9.87         53.33        27.26 o
 -13   3  15         57.66         54.94        25.39 o
 -12   3  15        301.17        308.35        28.61 o
 -11   3  15        820.85        818.08        46.91 o
 -10   3  15         41.94         57.64        30.20 o
  -9   3  15       1095.73        944.95        55.26 o
  -8   3  15       1088.57       1073.10        37.22 o
  -7   3  15       1576.72       1547.84        36.98 o
  -6   3  15       2414.30       2337.08        49.02 o
  -5   3  15        506.82        567.79        29.86 o
  -4   3  15        250.74        264.12        14.63 o
  -3   3  15        726.71        864.44        67.33 o
  -2   3  15       1098.51       1192.27        40.25 o
  -1   3  15         19.78          6.15         9.60 o
   0   3  15        100.31         89.26        15.00 o
   1   3  15         62.43         87.19        15.91 o
   2   3  15        141.50        126.39        14.64 o
   3   3  15        144.74        193.49        16.12 o
   4   3  15          4.87        -14.28        14.28 o
   5   3  15       2495.13       2422.15        48.27 o
   6   3  15        778.89        735.37        37.10 o
   7   3  15        451.96        457.68        24.53 o
   8   3  15        604.40        593.45        31.14 o
   9   3  15        202.92        204.33        47.55 o
  10   3  15         12.69        -41.12        41.12 o
  11   3  15         11.37        -43.69        46.26 o
 -14   4  15        760.48        805.47        43.62 o
 -13   4  15        867.03        915.85        43.62 o
 -12   4  15       3003.51       2933.39       158.71 o
 -11   4  15       1554.82       1561.34        49.52 o
 -10   4  15        483.48        466.71        37.91 o
  -9   4  15        629.40        579.61        30.90 o
  -8   4  15       1067.59       1071.94        37.27 o
  -7   4  15       1229.43       1147.72        32.45 o
  -6   4  15       3061.02       3002.85        50.57 o
  -5   4  15       4059.04       4112.35        63.66 o
  -4   4  15       2351.41       2515.01        43.99 o
  -3   4  15        658.35        672.25        22.45 o
  -2   4  15        145.68        132.98        16.76 o
  -1   4  15         44.72         48.14        14.77 o
   0   4  15       2046.63       2144.99        68.90 o
   1   4  15         72.40         37.52        15.67 o
   2   4  15         61.80         86.53        17.15 o
   3   4  15        717.54        680.52        26.81 o
   4   4  15          6.37          6.11        14.17 o
   5   4  15        536.54        571.86        24.92 o
   6   4  15        557.12        523.11        25.27 o
   7   4  15        123.56        143.84        21.49 o
   8   4  15        215.85        217.18        28.10 o
   9   4  15        577.82        637.21        63.61 o
  10   4  15        221.66        277.58        55.26 o
  11   4  15        429.09        409.94        62.97 o
 -13   5  15          9.80        -17.35        24.53 o
 -12   5  15        298.73        314.10        39.19 o
 -11   5  15        298.55        300.57        27.70 o
 -10   5  15         13.28         -6.43        26.99 o
  -9   5  15        900.77        936.19        37.64 o
  -8   5  15       1175.81       1120.27        40.06 o
  -7   5  15       1848.46       1760.35        44.88 o
  -6   5  15       6460.91       6309.34       102.08 o
  -5   5  15      10243.46      10463.50       141.98 o
  -4   5  15       7759.15       7778.27       146.72 o
  -3   5  15      11339.84      11742.44       190.61 o
  -2   5  15       5767.29       5970.75       106.23 o
  -1   5  15       6689.54       6954.65       129.60 o
   0   5  15       9189.06       9731.06       216.61 o
   1   5  15       3578.81       3606.28        73.62 o
   2   5  15       1068.15        991.07        44.89 o
   3   5  15        398.78        377.95        21.45 o
   4   5  15        402.99        478.34        23.71 o
   5   5  15          1.01        -16.31        16.31 o
   6   5  15        186.91        163.77        21.49 o
   7   5  15         23.39         14.98        19.43 o
   8   5  15         33.37          6.79        23.76 o
   9   5  15         21.59         38.38        39.84 o
  10   5  15          4.06          3.11        32.13 o
  11   5  15          0.08        -19.28        48.83 o
 -13   6  15        466.00        489.45        38.55 o
 -12   6  15       1041.50       1110.29        46.79 o
 -11   6  15       1397.79       1408.76        49.07 o
 -10   6  15        431.98        491.15        32.77 o
  -9   6  15          8.89        120.17        20.84 o
  -8   6  15        754.91        835.16        31.30 o
  -7   6  15        419.10        375.98        21.25 o
  -6   6  15        129.07        262.33        25.40 o
  -5   6  15       1520.06       1569.68        41.03 o
  -4   6  15        103.98         46.29        19.97 o
  -3   6  15        473.70        549.93        32.11 o
  -2   6  15       1544.01       1679.76        73.25 o
  -1   6  15       5035.75       5112.84       110.54 o
   0   6  15       3553.40       3877.11        78.17 o
   1   6  15        958.45        988.07        41.67 o
   2   6  15        674.79        621.11        35.47 o
   3   6  15        130.40        149.70        27.63 o
   4   6  15        660.57        618.19        28.91 o
   5   6  15        373.98        415.79        26.43 o
   6   6  15        302.10        257.53        34.05 o
   7   6  15        592.38        604.39        36.75 o
   8   6  15        214.82        177.34        29.62 o
   9   6  15        177.37        229.82        32.71 o
  10   6  15        126.72        124.90        31.79 o
 -13   7  15        268.30        284.04        33.16 o
 -12   7  15        430.82        422.82        43.05 o
 -11   7  15         47.10         16.83        26.34 o
 -10   7  15        213.64        182.19        24.98 o
  -9   7  15        297.81        322.52        26.30 o
  -8   7  15         43.54         44.79        17.33 o
  -7   7  15       1204.06       1206.16        36.53 o
  -6   7  15       3158.14       2921.53        57.45 o
  -5   7  15       1149.06       1144.47        53.97 o
  -4   7  15        270.75        218.11        24.67 o
  -3   7  15         18.46         11.18        18.77 o
  -2   7  15        348.39        392.81        48.83 o
  -1   7  15       2181.38       2088.86        59.89 o
   0   7  15        819.60        882.02        51.40 o
   1   7  15        358.97        300.78        32.13 o
   2   7  15       2970.14       2964.42        76.26 o
   3   7  15        536.96        609.02        74.53 o
   4   7  15       1103.14       1179.40        39.67 o
   5   7  15       4592.48       4510.13        86.28 o
   6   7  15        881.46        954.94        40.17 o
   7   7  15        127.44        194.35        47.55 o
   8   7  15          7.11        -27.85        34.05 o
   9   7  15         49.11         22.09        28.40 o
  10   7  15         74.26         65.65        31.79 o
 -13   8  15       1829.35       2197.24       138.15 o
 -12   8  15       2017.78       2233.64        65.43 o
 -11   8  15       4258.03       4508.42        98.51 o
 -10   8  15       2235.11       2429.24        64.02 o
  -9   8  15       2944.93       2960.71       108.59 o
  -8   8  15       3670.76       3751.42        72.16 o
  -7   8  15       2009.77       2104.27        65.70 o
  -6   8  15       1125.57       1190.37        50.76 o
  -5   8  15       2697.81       2731.16        74.39 o
  -4   8  15         42.55         43.95        21.38 o
  -3   8  15          8.82         12.18        19.46 o
  -2   8  15         74.07         56.57        21.16 o
  -1   8  15        175.72        160.63        41.12 o
   0   8  15       1059.04        998.99        44.46 o
   1   8  15       1484.19       1467.86        52.18 o
   2   8  15       2260.53       2194.05        64.53 o
   3   8  15        435.53        398.24        31.49 o
   4   8  15        832.37        758.97        56.52 o
   5   8  15       2750.22       2928.29        66.86 o
   6   8  15       2310.33       2420.12        60.73 o
   7   8  15        675.79        660.98        49.48 o
   8   8  15        136.12        192.81        32.02 o
   9   8  15        112.96         98.75        31.79 o
 -13   9  15         17.21         25.70        39.84 o
 -12   9  15          5.06         24.76        26.79 o
 -11   9  15         46.09         49.77        25.39 o
 -10   9  15         10.17         22.08        22.50 o
  -9   9  15        689.65        715.06        38.13 o
  -8   9  15       3436.73       3262.76        87.94 o
  -7   9  15       4058.14       4052.57       101.27 o
  -6   9  15       4293.39       4412.70       106.21 o
  -5   9  15       6863.39       6612.48       142.96 o
  -4   9  15       2324.27       2200.90        82.89 o
  -3   9  15       4298.89       4184.58        99.41 o
  -2   9  15       1858.79       1808.81        58.87 o
  -1   9  15         97.09        115.66        24.94 o
   0   9  15        842.26        841.93        45.62 o
   1   9  15        703.44        615.75        37.66 o
   2   9  15          1.12          0.51        21.86 o
   3   9  15        296.89        236.08        28.97 o
   4   9  15         40.32          5.44        24.00 o
   5   9  15       1878.44       1863.59        53.84 o
   6   9  15       1243.49       1271.05        46.22 o
   7   9  15        488.85        458.23        38.29 o
   8   9  15        513.97        544.44        41.33 o
   9   9  15        140.76        182.26        34.55 o
 -12  10  15        183.19        193.92        31.34 o
 -11  10  15        176.77        127.78        30.20 o
 -10  10  15        303.28        240.31        43.69 o
  -9  10  15          2.03         28.27        34.70 o
  -8  10  15        182.13        180.49        31.37 o
  -7  10  15       1285.02       1250.71        55.11 o
  -6  10  15       1057.86       1111.60       138.15 o
  -5  10  15        748.45        790.36        44.11 o
  -4  10  15        660.64        544.03        37.01 o
  -3  10  15       3497.32       3262.91        85.79 o
  -2  10  15       2649.23       2570.14       122.08 o
  -1  10  15       3382.13       3501.09        90.47 o
   0  10  15        455.43        423.29        34.27 o
   1  10  15        133.21         98.17        26.14 o
   2  10  15        406.87        285.84        41.76 o
   3  10  15         11.86        -21.10        24.00 o
   4  10  15          1.84          0.27        25.20 o
   5  10  15        102.39         49.08        23.92 o
   6  10  15          0.20        -19.37        22.77 o
   7  10  15          1.64         12.99        28.10 o
   8  10  15         63.36         54.36        30.87 o
 -11  11  15         37.75         28.27        39.84 o
 -10  11  15         62.01        167.06        42.41 o
  -9  11  15        123.01         92.53        38.55 o
  -8  11  15        353.89        291.68        35.17 o
  -7  11  15       2344.85       2224.36        74.14 o
  -6  11  15       2090.05       2115.86        70.54 o
  -5  11  15       2322.24       2097.55        69.86 o
  -4  11  15       1870.06       1789.81        63.24 o
  -3  11  15       3613.42       3563.45        93.74 o
  -2  11  15       2770.34       2859.62        82.71 o
  -1  11  15       2494.25       2343.24        73.16 o
   0  11  15        845.96        877.34        82.89 o
   1  11  15        294.43        268.72        31.37 o
   2  11  15        531.14        452.12        40.48 o
   3  11  15        385.90        368.72        47.55 o
   4  11  15        759.70        788.76        46.00 o
   5  11  15       1510.99       1499.79        51.38 o
   6  11  15        576.79        586.06        43.16 o
   7  11  15        204.15        212.03        35.13 o
 -10  12  15       1483.94       1693.73        87.38 o
  -9  12  15       1208.00       1201.54        73.25 o
  -8  12  15        540.26        569.10       106.02 o
  -7  12  15        426.97        372.67        38.49 o
  -6  12  15        505.03        448.85        55.90 o
  -5  12  15         91.11         71.13        28.41 o
  -4  12  15         74.21         34.30        27.24 o
  -3  12  15        675.25        609.12        73.25 o
  -2  12  15       2177.15       2056.89        70.54 o
  -1  12  15       1353.21       1279.48        57.00 o
   0  12  15       1298.58       1245.92        93.81 o
   1  12  15       1432.05       1417.96        90.60 o
   2  12  15        628.82        513.18        40.18 o
   3  12  15         47.60         88.39        29.71 o
   4  12  15        406.09        354.76        37.28 o
   5  12  15        892.21        914.60        52.62 o
   6  12  15         82.95         87.19        48.19 o
 -10  13  15        300.08        303.28        50.12 o
  -9  13  15        377.97        369.59        42.99 o
  -8  13  15        365.12        277.76        39.11 o
  -7  13  15          4.76          1.85        32.77 o
  -6  13  15        306.38        291.61        43.05 o
  -5  13  15        601.91        601.33       103.45 o
  -4  13  15        348.69        246.73        64.25 o
  -3  13  15        571.39        540.38        43.45 o
  -2  13  15         25.16          5.49        28.01 o
  -1  13  15          1.57         12.27        27.43 o
   0  13  15         32.30         21.46        28.01 o
   1  13  15        117.19        142.29        37.27 o
   2  13  15       1147.20       1180.70        57.19 o
   3  13  15       1133.18       1087.99        66.82 o
   4  13  15       2107.25       2096.16        74.39 o
   5  13  15       2957.42       3207.20       108.82 o
  -9  14  15        182.33        107.95        73.25 o
  -8  14  15       1189.70       1205.51        62.98 o
  -7  14  15       1483.24       1455.08        66.16 o
  -6  14  15        714.78        608.53        47.26 o
  -5  14  15        261.07        263.03        44.98 o
  -4  14  15        365.98        322.68        39.67 o
  -3  14  15        308.76        318.24        38.27 o
  -2  14  15        524.17        485.05        42.77 o
  -1  14  15        191.47        201.92        38.55 o
   0  14  15        133.04        149.73        33.26 o
   1  14  15        110.39        109.22        33.51 o
   2  14  15         20.55         43.08        31.12 o
   3  14  15         29.94        -11.96        30.15 o
   4  14  15         13.26         -4.28        31.62 o
   5  14  15          3.09         15.42        56.54 o
  -7  15  15        171.01        170.91        44.98 o
  -6  15  15        724.90        707.58        50.98 o
  -5  15  15        931.61       1000.21       121.44 o
  -4  15  15        702.79        726.82        51.82 o
  -3  15  15       1025.64       1142.43        60.60 o
  -2  15  15       1232.48       1393.71        66.29 o
  -1  15  15        821.20        781.96        69.39 o
   0  15  15        580.05        663.07        49.45 o
   1  15  15        413.96        423.49        42.55 o
   2  15  15         41.15         16.49        41.76 o
   3  15  15         37.62        -57.83        57.83 o
   4  15  15         40.73         19.28        61.68 o
  -5  16  15          4.94         29.56        41.12 o
  -4  16  15         36.84         29.56        41.12 o
  -3  16  15         95.44         46.26        41.12 o
  -2  16  15        889.72        859.71        66.82 o
  -1  16  15        786.24        709.36        62.97 o
 -14   0  16        402.12        404.80        50.12 o
 -13   0  16          6.71          1.29        33.41 o
 -12   0  16        105.70         84.81        33.41 o
 -11   0  16       2312.93       2180.77        83.53 o
 -10   0  16         53.36         46.26        28.27 o
  -9   0  16        337.28        336.69        34.70 o
  -8   0  16        301.25        271.15        30.84 o
  -7   0  16        154.15        157.48        20.66 o
  -6   0  16         47.71         32.89        16.35 o
  -5   0  16        436.83        407.26        25.32 o
  -4   0  16       1510.36       1503.94        45.98 o
  -3   0  16       2550.96       2801.49        66.38 o
  -2   0  16       2356.13       2224.97        56.45 o
  -1   0  16       8628.56       8932.14       172.29 o
   0   0  16       5649.10       5686.30       116.06 o
   1   0  16       4664.11       4701.78       154.85 o
   2   0  16       3273.58       3208.05        73.89 o
   3   0  16       2696.19       2556.98        63.69 o
   4   0  16         83.87         30.84        37.27 o
   5   0  16        569.05        494.75        55.26 o
   6   0  16         41.53        -26.99        39.84 o
   7   0  16         67.09         17.99        46.26 o
   8   0  16        446.29        480.62        65.54 o
 -14   1  16        179.18        166.38        29.52 o
 -13   1  16          1.72         -0.64        23.63 o
 -12   1  16         78.77         48.19        23.63 o
 -11   1  16         15.21         43.50        21.34 o
 -10   1  16          1.84        -17.70        17.70 o
  -9   1  16          8.81        -13.27        16.79 o
  -8   1  16          3.15         12.30        15.88 o
  -7   1  16        502.63        493.48        33.92 o
  -6   1  16         29.01         34.38        12.43 o
  -5   1  16         80.67         95.45        12.54 o
  -4   1  16         39.58         48.31        11.41 o
  -3   1  16         25.81         74.67        11.58 o
  -2   1  16         73.16        113.79        12.43 o
  -1   1  16        430.42        418.39        26.37 o
   0   1  16         21.85         21.12        10.56 o
   1   1  16        643.94        630.83        22.13 o
   2   1  16        238.98        198.91        18.29 o
   3   1  16       1505.40       1460.37        40.69 o
   4   1  16       2255.76       2122.13        50.49 o
   5   1  16        478.25        451.28        38.13 o
   6   1  16        520.49        509.03        54.62 o
   7   1  16       1519.48       1421.94        66.78 o
   8   1  16       1002.71       1178.41        98.95 o
 -14   2  16        223.14        246.09        31.80 o
 -13   2  16         33.05         98.34        26.79 o
 -12   2  16         18.93         59.24        23.16 o
 -11   2  16        435.43        448.33        53.97 o
 -10   2  16         12.88         42.26        19.52 o
  -9   2  16          3.61         24.45        23.77 o
  -8   2  16         33.94         54.49        16.79 o
  -7   2  16         76.00         72.28        14.44 o
  -6   2  16         13.31          3.34        11.42 o
  -5   2  16         18.56          3.32        10.84 o
  -4   2  16          1.92         -6.07        10.28 o
  -3   2  16        235.09        215.99        13.89 o
  -2   2  16       1019.27       1040.68        26.44 o
  -1   2  16       4382.06       4616.80        79.39 o
   0   2  16       2667.12       2760.30        57.81 o
   1   2  16       2019.56       1976.80        39.69 o
   2   2  16        698.25        621.28        24.24 o
   3   2  16         66.42         25.52        13.32 o
   4   2  16         41.36         12.23        20.40 o
   5   2  16          9.63         -0.71        14.18 o
   6   2  16        158.56        150.10        24.09 o
   7   2  16         19.10          2.43        32.11 o
   8   2  16        300.90        327.69        64.25 o
 -14   3  16        410.00        398.78        35.40 o
 -13   3  16         89.36        100.69        26.79 o
 -12   3  16        193.51        147.73        25.89 o
 -11   3  16          1.13        -18.63        19.99 o
 -10   3  16         64.84         57.19        23.77 o
  -9   3  16        833.61        757.58        33.58 o
  -8   3  16        192.09        175.18        28.91 o
  -7   3  16        317.83        260.37        18.28 o
  -6   3  16        136.45        133.06        13.97 o
  -5   3  16        195.29        181.40        14.19 o
  -4   3  16        315.23        328.57        16.36 o
  -3   3  16        951.25        953.53        26.08 o
  -2   3  16         31.54         18.60        10.49 o
  -1   3  16        319.44        233.15        18.91 o
   0   3  16        395.44        365.35        30.54 o
   1   3  16       4108.79       4057.86        77.84 o
   2   3  16       3185.13       3212.62        56.17 o
   3   3  16       7572.45       7273.01       107.37 o
   4   3  16       7078.63       6726.67       111.11 o
   5   3  16       2352.35       2449.25        49.75 o
   6   3  16       2538.95       2738.24        54.15 o
   7   3  16       3903.21       3930.15        70.44 o
   8   3  16       2657.58       2671.40        95.74 o
   9   3  16       1434.48       1482.97        86.10 o
 -13   4  16        391.40        492.29        46.91 o
 -12   4  16        322.15        279.78        37.91 o
 -11   4  16         62.25         26.30        21.34 o
 -10   4  16        181.40        191.73        43.69 o
  -9   4  16        580.10        511.67        58.47 o
  -8   4  16         31.33          5.87        16.65 o
  -7   4  16        306.18        275.39        18.94 o
  -6   4  16         65.66         56.52        13.10 o
  -5   4  16        646.80        636.93        23.14 o
  -4   4  16        255.05        259.58        15.66 o
  -3   4  16       3061.15       3093.47        51.38 o
  -2   4  16       6829.62       7125.86       122.70 o
  -1   4  16        395.88        400.19        43.44 o
   0   4  16        560.81        512.57        35.68 o
   1   4  16       2078.53       1926.86        54.39 o
   2   4  16       1150.28       1205.13        50.93 o
   3   4  16       2497.79       2388.01        47.93 o
   4   4  16       1768.92       1583.74        50.98 o
   5   4  16        810.95        942.36        47.97 o
   6   4  16        229.40        198.64        20.75 o
   7   4  16          4.66         -9.08        19.34 o
   8   4  16         41.39         29.60        24.39 o
   9   4  16        523.37        519.17        59.11 o
  10   4  16        292.63        267.30        55.26 o
 -13   5  16         69.02         39.63        25.89 o
 -12   5  16        104.36         38.84        26.99 o
 -11   5  16         15.26         20.51        22.25 o
 -10   5  16        322.03        291.49        26.30 o
  -9   5  16          3.00         -0.59        26.99 o
  -8   5  16        127.05        168.64        41.76 o
  -7   5  16         28.35         -2.87        14.13 o
  -6   5  16        676.39        807.85        32.30 o
  -5   5  16       4399.60       4258.48        66.91 o
  -4   5  16        541.93        553.58        36.89 o
  -3   5  16       1521.27       1697.68        61.21 o
  -2   5  16       1641.69       1776.89        76.85 o
  -1   5  16        678.74        665.19        29.96 o
   0   5  16        161.22        189.03        20.59 o
   1   5  16       1017.46        986.26        53.47 o
   2   5  16        642.61        609.78        31.89 o
   3   5  16        320.32        339.98        21.32 o
   4   5  16         45.60         37.00        16.38 o
   5   5  16        311.41        291.79        23.88 o
   6   5  16         59.69         16.29        19.59 o
   7   5  16         34.10         34.65        28.46 o
   8   5  16          7.02          3.05        25.01 o
   9   5  16         18.94         14.14        39.19 o
  10   5  16          5.72         33.41        46.26 o
 -13   6  16         30.26         -3.04        57.83 o
 -12   6  16         32.21         15.40        24.07 o
 -11   6  16        662.20        562.18        53.33 o
 -10   6  16        278.10        303.88        27.61 o
  -9   6  16        145.68        104.26        26.34 o
  -8   6  16       2149.15       2151.32        49.00 o
  -7   6  16         10.44         12.25        16.20 o
  -6   6  16        395.99        421.29        37.51 o
  -5   6  16       1860.45       1835.82        57.73 o
  -4   6  16        947.02        947.51        48.19 o
  -3   6  16        602.04        492.71        30.87 o
  -2   6  16       3530.27       3701.74        75.66 o
  -1   6  16       1737.46       1731.64        47.84 o
   0   6  16       2905.00       2825.18        64.35 o
   1   6  16        455.94        399.97        27.33 o
   2   6  16         25.17          8.10        42.41 o
   3   6  16          5.81         -7.53        16.40 o
   4   6  16        240.04        233.22        22.47 o
   5   6  16        380.65        385.62        36.93 o
   6   6  16         20.95         11.05        20.25 o
   7   6  16          6.32         13.12        21.23 o
   8   6  16        184.96        189.90        42.41 o
   9   6  16        507.41        565.04        40.74 o
  10   6  16        269.65        221.79        34.88 o
 -13   7  16        116.76         93.17        29.08 o
 -12   7  16        188.95        196.82        62.33 o
 -11   7  16        178.30        188.30        27.70 o
 -10   7  16          7.01         21.20        21.81 o
  -9   7  16        414.69        362.87        27.61 o
  -8   7  16        314.83        245.17        21.78 o
  -7   7  16         70.60         48.04        17.02 o
  -6   7  16       1619.35       1593.62        55.23 o
  -5   7  16       1113.82       1071.50        45.05 o
  -4   7  16         21.14         13.88        19.97 o
  -3   7  16        312.00        335.83        42.41 o
  -2   7  16        376.01        378.85        28.69 o
  -1   7  16        289.97        273.72        43.69 o
   0   7  16         19.18         -9.94        19.71 o
   1   7  16        134.25        144.86        24.67 o
   2   7  16       1034.24       1041.53        53.97 o
   3   7  16        887.03        820.17        56.54 o
   4   7  16       1808.70       1773.34        53.63 o
   5   7  16       5639.35       5618.57       103.49 o
   6   7  16       2291.10       2474.26        60.57 o
   7   7  16       1712.30       1831.43       111.80 o
   8   7  16       2046.84       2151.13       117.58 o
   9   7  16        795.87       1021.56        53.38 o
  10   7  16        916.16       1125.92        57.39 o
 -13   8  16        965.95       1089.74        73.25 o
 -12   8  16       1100.73       1183.36        50.89 o
 -11   8  16         40.98         60.33        25.39 o
 -10   8  16        233.25        231.99        39.84 o
  -9   8  16        308.77        379.49        60.40 o
  -8   8  16        987.90       1039.63        50.39 o
  -7   8  16       2638.46       2587.23        75.02 o
  -6   8  16       3846.58       3688.32        92.32 o
  -5   8  16        819.55        757.47        40.74 o
  -4   8  16        175.13        101.73        29.56 o
  -3   8  16        901.72        904.73        53.33 o
  -2   8  16       1404.71       1347.31        50.28 o
  -1   8  16        564.55        530.73        55.26 o
   0   8  16         90.53         94.50        23.74 o
   1   8  16        528.05        472.18        33.04 o
   2   8  16       2356.27       2265.26        92.53 o
   3   8  16       1709.23       1598.26       125.29 o
   4   8  16       1930.94       1949.08        53.22 o
   5   8  16       1080.97       1050.03        42.05 o
   6   8  16        300.67        307.61        44.34 o
   7   8  16        408.06        445.86        37.31 o
   8   8  16         29.18         24.63        29.02 o
   9   8  16         70.29         24.12        31.10 o
 -12   9  16         42.16         28.11        28.13 o
 -11   9  16        138.04        140.78        28.13 o
 -10   9  16          4.54         33.41        35.98 o
  -9   9  16         62.86         47.55        34.70 o
  -8   9  16         37.41         50.18        26.62 o
  -7   9  16        489.95        569.47        83.53 o
  -6   9  16       1262.64       1160.04        55.90 o
  -5   9  16       2274.73       2340.66        77.10 o
  -4   9  16        848.84        810.43        73.89 o
  -3   9  16       1114.29       1031.52        59.76 o
  -2   9  16        359.83        354.96        30.84 o
  -1   9  16        822.72        753.55        45.62 o
   0   9  16       1411.14       1316.36        52.49 o
   1   9  16       1006.50       1037.18        47.84 o
   2   9  16        710.57        762.77        42.30 o
   3   9  16        928.10        912.85        46.54 o
   4   9  16        214.85        222.39        26.18 o
   5   9  16       1504.37       1561.03        69.44 o
   6   9  16       2226.67       2244.73        70.20 o
   7   9  16       1316.36       1438.65       190.83 o
   8   9  16        601.14        627.97        55.90 o
 -11  10  16          4.84         17.99        37.27 o
 -10  10  16         17.91         12.85        35.98 o
  -9  10  16        157.27        146.50        39.84 o
  -8  10  16        341.97        220.99        33.04 o
  -7  10  16        557.29        530.74        40.09 o
  -6  10  16        316.34        284.43        33.51 o
  -5  10  16          2.88        -23.74        23.74 o
  -4  10  16       1689.69       1533.26        58.20 o
  -3  10  16        973.12        963.30        47.55 o
  -2  10  16       1550.16       1436.71        95.10 o
  -1  10  16       1595.91       1620.64        59.53 o
   0  10  16       1774.28       1638.59        60.18 o
   1  10  16        812.04        721.90        42.91 o
   2  10  16        987.49        900.26        47.84 o
   3  10  16        204.95        186.98        30.84 o
   4  10  16        982.17       1065.08        52.70 o
   5  10  16        352.71        366.80        30.77 o
   6  10  16         11.71         30.79        36.03 o
   7  10  16         34.93          9.35        29.62 o
   8  10  16        321.15        366.25        62.97 o
 -11  11  16         74.45         30.84        42.41 o
 -10  11  16         14.19         19.28        37.27 o
  -9  11  16         34.35         19.28        35.98 o
  -8  11  16        358.25        312.16        43.69 o
  -7  11  16        631.71        629.71       106.66 o
  -6  11  16       1119.50       1094.55        53.68 o
  -5  11  16       1777.49       1813.35       116.30 o
  -4  11  16        699.15        742.39        45.05 o
  -3  11  16       1139.38       1132.33        52.53 o
  -2  11  16        721.44        709.16        53.97 o
  -1  11  16        410.72        453.65        55.90 o
   0  11  16        176.38        107.35        28.28 o
   1  11  16        337.40        284.32        56.54 o
   2  11  16         27.04          1.29        25.70 o
   3  11  16          1.66        -26.14        26.14 o
   4  11  16         22.41         25.01        32.13 o
   5  11  16         13.92         24.41        24.51 o
   6  11  16         11.88         -2.23        29.02 o
   7  11  16        125.95        171.50        75.18 o
 -10  12  16        592.62        460.06        55.26 o
  -9  12  16        479.96        555.15        55.26 o
  -8  12  16        588.48        609.89        66.82 o
  -7  12  16       1228.96       1308.49        61.06 o
  -6  12  16       1673.85       1718.39        66.56 o
  -5  12  16        503.83        469.51        39.45 o
  -4  12  16       1278.68       1302.23        59.11 o
  -3  12  16        810.03        795.46        79.67 o
  -2  12  16        245.76        180.49        31.85 o
  -1  12  16        179.48        138.25        30.67 o
   0  12  16        125.18         44.92        31.48 o
   1  12  16          0.69        -25.88        25.88 o
   2  12  16         64.71         56.92        29.48 o
   3  12  16        401.39        303.83        41.76 o
   4  12  16        952.14        751.24        47.20 o
   5  12  16        848.29        923.84        62.06 o
   6  12  16        239.56        233.88        57.83 o
  -9  13  16         21.33         19.28        39.84 o
  -8  13  16          0.30        -28.79        30.74 o
  -7  13  16         34.26         12.92        30.91 o
  -6  13  16         35.00          0.83        29.38 o
  -5  13  16          9.27        -13.76        28.59 o
  -4  13  16          0.54          5.14        53.97 o
  -3  13  16          5.89         25.20        29.71 o
  -2  13  16        152.37        151.56        40.48 o
  -1  13  16       1053.65       1048.01        55.62 o
   0  13  16       1169.06       1279.43        59.19 o
   1  13  16       1233.64       1071.96        55.62 o
   2  13  16       1307.40       1343.96        60.60 o
   3  13  16        741.75        745.60        58.47 o
   4  13  16        331.56        371.21        40.09 o
   5  13  16        798.72        811.54        57.70 o
  -8  14  16        194.03        273.11       100.88 o
  -7  14  16          4.86         -8.60        79.67 o
  -6  14  16        124.51         77.42        33.86 o
  -5  14  16        176.24        113.09        64.25 o
  -4  14  16          0.58         36.62        32.29 o
  -3  14  16          1.39        -28.59        28.59 o
  -2  14  16        327.25        241.30        37.54 o
  -1  14  16       1795.23       1818.72        71.31 o
   0  14  16       1897.69       1778.63        70.80 o
   1  14  16        263.60        309.31        39.22 o
   2  14  16        424.08        438.06        42.90 o
   3  14  16       1365.38       1381.19        89.31 o
   4  14  16        654.27        627.12        79.67 o
   5  14  16        211.77        246.73        66.82 o
  -5  15  16       1062.16        959.86        59.53 o
  -4  15  16       1350.31       1413.58        68.21 o
  -3  15  16        861.42        907.23        56.10 o
  -2  15  16       1705.11       1858.21       165.13 o
  -1  15  16       2049.21       2155.49        78.92 o
   0  15  16        611.97        573.81        47.31 o
   1  15  16        849.48        706.34        50.14 o
   2  15  16        472.75        400.94        75.82 o
 -14   1  17        463.38        487.04        53.97 o
 -13   1  17        372.78        374.92        32.71 o
 -12   1  17        775.70        765.10        59.11 o
 -11   1  17        399.65        370.96        29.52 o
 -10   1  17        344.02        316.78        26.35 o
  -9   1  17        316.91        251.35        24.07 o
  -8   1  17         30.04          7.64        16.79 o
  -7   1  17        483.67        469.60        22.71 o
  -6   1  17       2368.70       2342.53        43.77 o
  -5   1  17       9350.16       9641.53       131.86 o
  -4   1  17       6803.77       7505.49       105.22 o
  -3   1  17      15732.74      17045.15       222.13 o
  -2   1  17      14303.62      15337.84       201.40 o
  -1   1  17       8127.68       8776.42       138.56 o
   0   1  17       7366.65       7436.90       103.91 o
   1   1  17       4590.02       4424.38        82.63 o
   2   1  17        576.97        584.52        27.70 o
   3   1  17       1112.96       1030.95        40.82 o
   4   1  17       2355.03       1959.72        72.20 o
   5   1  17        603.55        563.33        43.69 o
   6   1  17          2.58        -16.55        29.95 o
   7   1  17        141.31         83.75        65.54 o
   8   1  17         30.13         75.82        55.26 o
 -13   2  17       2521.25       2523.71        95.10 o
 -12   2  17       2161.43       2233.49        62.70 o
 -11   2  17       2025.28       1957.84        68.75 o
 -10   2  17       4957.50       4709.56        97.65 o
  -9   2  17       7025.88       6520.77       124.03 o
  -8   2  17       6118.93       6063.57       115.83 o
  -7   2  17       7135.54       7157.07       142.48 o
  -6   2  17       4715.57       4782.14        72.57 o
  -5   2  17       3903.55       4128.59        86.81 o
  -4   2  17       1781.47       1822.59        43.22 o
  -3   2  17         44.18         34.61        16.16 o
  -2   2  17        249.72        236.85        15.14 o
  -1   2  17        387.34        376.26        22.40 o
   0   2  17        601.80        501.79        35.30 o
   1   2  17        161.12        134.65        26.59 o
   2   2  17        548.23        479.27        25.56 o
   3   2  17       1005.42        882.74        35.16 o
   4   2  17       1359.92       1318.37        41.76 o
   5   2  17       5468.59       5407.73       100.88 o
   6   2  17       1975.18       2025.81        78.41 o
   7   2  17       2637.25       2526.53        89.23 o
   8   2  17       1661.68       1741.27       119.51 o
 -13   3  17         16.00         22.23        25.89 o
 -12   3  17        264.87        284.38        53.33 o
 -11   3  17        571.72        529.56        32.71 o
 -10   3  17         49.94         26.58        19.93 o
  -9   3  17        159.13        177.73        30.84 o
  -8   3  17        670.00        655.24        32.17 o
  -7   3  17       1572.67       1463.38        37.57 o
  -6   3  17        412.94        380.32        19.87 o
  -5   3  17         68.19         64.65        16.81 o
  -4   3  17        844.58        752.51        30.60 o
  -3   3  17        918.44        907.76        26.05 o
  -2   3  17        230.55        216.53        19.41 o
  -1   3  17        107.69        114.61        16.96 o
   0   3  17       1132.55       1082.55        50.67 o
   1   3  17        144.72        135.25        18.64 o
   2   3  17        329.98        381.66        32.71 o
   3   3  17        634.51        655.27        31.01 o
   4   3  17        696.86        607.51        39.45 o
   5   3  17         15.07         20.85        19.75 o
   6   3  17         58.90         39.12        20.96 o
   7   3  17        173.27        193.77        39.15 o
   8   3  17        206.71        244.16        66.82 o
 -13   4  17       1552.13       1550.15        55.41 o
 -12   4  17       1768.76       1786.67        56.79 o
 -11   4  17       1092.88        995.27        42.68 o
 -10   4  17        894.16        821.58        37.64 o
  -9   4  17       1167.57       1131.56        63.61 o
  -8   4  17       1360.49       1321.58        43.10 o
  -7   4  17       2169.79       2203.12        47.66 o
  -6   4  17       1377.78       1465.04        34.15 o
  -5   4  17       3487.60       3587.41        58.82 o
  -4   4  17       1849.59       1962.38        47.32 o
  -3   4  17       1464.74       1521.04        42.80 o
  -2   4  17        530.16        512.90        26.19 o
  -1   4  17         39.00         30.28        15.97 o
   0   4  17        293.63        279.17        30.19 o
   1   4  17          2.09          2.90        16.46 o
   2   4  17        323.72        347.77        20.72 o
   3   4  17        353.81        366.94        21.67 o
   4   4  17       1873.23       1880.88        43.30 o
   5   4  17       2141.11       1911.24        75.86 o
   6   4  17        442.91        482.58        29.49 o
   7   4  17        378.91        400.97        30.30 o
 -13   5  17        652.07        650.62        39.95 o
 -12   5  17        275.38        285.57        30.43 o
 -11   5  17        159.18        162.87        25.89 o
 -10   5  17        329.86        327.62        28.13 o
  -9   5  17        116.37        117.06        23.13 o
  -8   5  17        572.17        652.39        33.08 o
  -7   5  17        747.18        775.72        58.87 o
  -6   5  17        134.16        111.73        15.39 o
  -5   5  17       1440.26       1448.73        43.20 o
  -4   5  17       5335.44       5689.35       103.95 o
  -3   5  17       5456.61       5550.06       102.45 o
  -2   5  17      16445.46      16782.99       267.38 o
  -1   5  17      11374.26      11674.31       200.38 o
   0   5  17       6531.79       6483.19       131.46 o
   1   5  17       6622.84       6542.15       118.07 o
   2   5  17       5696.58       5691.34       106.10 o
   3   5  17       3101.26       3067.45        58.69 o
   4   5  17       2771.57       2668.27        54.31 o
   5   5  17       1355.59       1325.12        39.57 o
   6   5  17        454.80        392.51        35.87 o
   7   5  17         25.99         73.56        22.54 o
   8   5  17         26.75          9.79        25.93 o
   9   5  17          4.61         62.97        46.26 o
 -13   6  17        130.11        110.84        29.52 o
 -12   6  17         25.42        -14.04        32.13 o
 -11   6  17        392.38        382.24        31.34 o
 -10   6  17        746.99        754.55        55.26 o
  -9   6  17        991.53        977.29        53.97 o
  -8   6  17       2749.81       2680.48        56.64 o
  -7   6  17       1392.35       1411.04        38.86 o
  -6   6  17         87.86         95.23        28.91 o
  -5   6  17       1554.06       1479.98        52.49 o
  -4   6  17       1500.91       1548.70        51.56 o
  -3   6  17         61.27         65.86        24.76 o
  -2   6  17       1120.38       1129.01        40.72 o
  -1   6  17       1249.35       1247.94        41.72 o
   0   6  17       1403.56       1386.35        44.39 o
   1   6  17       1401.29       1465.04        45.75 o
   2   6  17        474.47        427.85        27.70 o
   3   6  17       1689.51       1656.77        63.54 o
   4   6  17        587.40        564.54        29.61 o
   5   6  17        963.84        973.56        77.72 o
   6   6  17       1012.67       1114.20        49.68 o
   7   6  17        307.78        310.41        27.76 o
   8   6  17         52.03         56.58        28.70 o
   9   6  17         65.51         63.93        32.77 o
  10   6  17         10.70         10.28        48.83 o
 -13   7  17        141.86        123.37        42.41 o
 -12   7  17        220.92        182.44        29.52 o
 -11   7  17          4.77         27.16        23.57 o
 -10   7  17         83.72         76.83        23.57 o
  -9   7  17         26.43         22.96        25.70 o
  -8   7  17        207.11        170.76        21.01 o
  -7   7  17        380.75        383.52        32.71 o
  -6   7  17        396.54        407.56        33.35 o
  -5   7  17       1789.45       1878.36        59.89 o
  -4   7  17       3964.63       3915.03        93.85 o
  -3   7  17         22.15          9.62        20.20 o
  -2   7  17       1388.30       1522.77       134.93 o
  -1   7  17        410.95        336.69        47.55 o
   0   7  17          9.57         -5.58        20.65 o
   1   7  17        234.57        259.59        28.40 o
   2   7  17        471.25        377.83        31.49 o
   3   7  17       1029.63       1076.58        39.51 o
   4   7  17       1661.05       1616.28        85.64 o
   5   7  17        752.28        711.73        39.63 o
   6   7  17        595.87        630.21        47.37 o
   7   7  17        328.05        327.68        34.55 o
   8   7  17         44.41         61.15        29.95 o
   9   7  17          1.45         -1.88        37.91 o
 -13   8  17        481.52        466.48        52.69 o
 -12   8  17       1867.01       2139.54        64.93 o
 -11   8  17       3071.52       3176.80       107.30 o
 -10   8  17       2640.11       2667.39        68.90 o
  -9   8  17       3910.85       3952.88       128.51 o
  -8   8  17       7515.37       7584.31       180.55 o
  -7   8  17       9186.36       8624.02       278.86 o
  -6   8  17       1936.58       1938.67        64.20 o
  -5   8  17       1431.14       1511.28        56.06 o
  -4   8  17        569.65        619.04        37.28 o
  -3   8  17         92.91         44.15        22.11 o
  -2   8  17        184.54        171.72        31.48 o
  -1   8  17        121.74        127.44        25.61 o
   0   8  17        251.53        223.22        39.19 o
   1   8  17        118.08        145.26        46.26 o
   2   8  17         22.47         28.08        23.30 o
   3   8  17        479.38        450.26        34.88 o
   4   8  17       1838.72       1779.10        51.89 o
   5   8  17       2556.22       2623.31        82.96 o
   6   8  17       3198.28       3288.97        74.69 o
   7   8  17       1578.28       1622.94        61.65 o
   8   8  17        666.87        814.63        97.67 o
   9   8  17        214.70        261.39        37.65 o
 -12   9  17        721.31        952.24        66.82 o
 -11   9  17        180.11        138.79        42.41 o
 -10   9  17         84.12         98.95        38.55 o
  -9   9  17         35.25         19.28        34.70 o
  -8   9  17        423.82        416.83        37.95 o
  -7   9  17       1438.91       1369.57        61.68 o
  -6   9  17       1559.84       1497.11        58.32 o
  -5   9  17       1628.96       1729.32        83.53 o
  -4   9  17       4039.59       4083.96       100.35 o
  -3   9  17       5582.88       5484.47       152.28 o
  -2   9  17       4104.50       3985.80        97.88 o
  -1   9  17       2946.46       2960.31        81.51 o
   0   9  17       2455.73       2278.09        69.47 o
   1   9  17        590.29        562.94        37.36 o
   2   9  17       1009.04       1029.30        50.00 o
   3   9  17       1217.38       1143.28        64.25 o
   4   9  17        217.06        228.15        26.62 o
   5   9  17         31.85         11.57        23.26 o
   6   9  17        154.17        181.15        27.70 o
   7   9  17        254.54        257.49        34.88 o
   8   9  17        234.23        243.39        61.68 o
 -11  10  17        223.12        155.49        43.69 o
 -10  10  17          1.67         -5.14        35.98 o
  -9  10  17         22.03         24.42        35.98 o
  -8  10  17        458.74        373.22        55.26 o
  -7  10  17         55.16          6.83        27.58 o
  -6  10  17        219.50        155.38        31.11 o
  -5  10  17         22.17         13.88        25.66 o
  -4  10  17        708.23        625.94        39.94 o
  -3  10  17       1700.43       1571.09        59.25 o
  -2  10  17         76.24         82.24        46.26 o
  -1  10  17         50.12         33.02        35.34 o
   0  10  17        375.68        339.38        33.64 o
   1  10  17          2.58        -23.52        23.52 o
   2  10  17         69.64         47.63        27.09 o
   3  10  17        366.46        362.94        36.13 o
   4  10  17         12.09          1.48        28.21 o
   5  10  17          8.31        -18.80        23.38 o
   6  10  17          4.55        -12.18        36.19 o
   7  10  17          1.34        -16.71        30.26 o
 -10  11  17         16.89         -7.71        38.55 o
  -9  11  17         54.88         10.28        37.27 o
  -8  11  17         30.51         30.88        29.38 o
  -7  11  17        448.04        409.94        38.74 o
  -6  11  17       1055.42        945.90        50.00 o
  -5  11  17        398.34        418.84        47.55 o
  -4  11  17       2519.51       2380.01       141.36 o
  -3  11  17       2866.08       2874.75        82.34 o
  -2  11  17       2997.36       2893.57       153.57 o
  -1  11  17       2640.77       2668.21        79.66 o
   0  11  17       3092.35       2860.84        83.68 o
   1  11  17       1009.51        952.16        49.89 o
   2  11  17       1453.87       1369.89        58.32 o
   3  11  17       1754.70       1783.42       109.87 o
   4  11  17        752.78        661.23        45.05 o
   5  11  17         20.65        -15.27        25.05 o
   6  11  17         19.56        -23.99        29.95 o
  -9  12  17       1059.49       1193.83        75.82 o
  -8  12  17       1333.74       1201.64        62.02 o
  -7  12  17       2013.79       1855.76       122.08 o
  -6  12  17       1184.40       1274.36        60.38 o
  -5  12  17       1324.31       1398.49        60.61 o
  -4  12  17        123.77        144.16        30.90 o
  -3  12  17        109.60        151.32        32.32 o
  -2  12  17         38.09         24.65        28.53 o
  -1  12  17        258.58        275.79        37.27 o
   0  12  17        272.81        237.51        33.76 o
   1  12  17         59.16         55.18        29.48 o
   2  12  17        597.91        542.35        42.24 o
   3  12  17       1128.25       1085.50        56.32 o
   4  12  17        396.18        375.07        57.19 o
   5  12  17        460.76        545.76        38.01 o
  -8  13  17         46.07          4.29        41.76 o
  -7  13  17          0.47        -29.57        29.57 o
  -6  13  17          7.90        -11.89        29.75 o
  -5  13  17        113.97         66.69        32.29 o
  -4  13  17        114.82        110.52        60.40 o
  -3  13  17         69.57        100.14        58.47 o
  -2  13  17         19.09         28.23        37.27 o
  -1  13  17          9.04          2.42        29.48 o
   0  13  17        536.07        495.44        41.83 o
   1  13  17        337.24        299.20        37.28 o
   2  13  17         39.65         35.21        29.94 o
   3  13  17          1.32          8.91        30.67 o
   4  13  17        299.45        326.41        68.11 o
   5  13  17        661.68        744.06        82.24 o
  -7  14  17        286.97        302.49        64.25 o
  -6  14  17       1234.57       1261.00        63.69 o
  -5  14  17       1115.73       1179.70       106.66 o
  -4  14  17        300.29        244.16        39.45 o
  -3  14  17        188.40        212.46        38.04 o
  -2  14  17        189.97        167.13        35.81 o
  -1  14  17        156.54        156.20        35.39 o
   0  14  17        165.47        152.43        34.43 o
   1  14  17         49.08         20.30        32.08 o
   2  14  17         18.26          0.33        45.62 o
   3  14  17          4.29        -55.26        55.26 o
  -4  15  17        630.05        592.42        60.40 o
  -3  15  17        630.81        732.49        65.54 o
  -2  15  17        740.37        726.07        64.25 o
 -13   0  18        522.31        481.90        51.40 o
 -12   0  18       3136.99       2976.23       106.66 o
 -11   0  18        260.71        237.74        37.27 o
 -10   0  18        396.63        323.84        38.55 o
  -9   0  18        215.14        266.01        34.70 o
  -8   0  18         71.93         35.98        25.70 o
  -7   0  18        516.47        520.45        39.84 o
  -6   0  18        917.49        807.75        38.22 o
  -5   0  18       3588.76       3828.29       139.43 o
  -4   0  18       1635.77       1726.24        51.56 o
  -3   0  18       1057.42        993.12        39.69 o
  -2   0  18        256.47        285.62        25.06 o
  -1   0  18       4176.41       4189.04        92.60 o
   0   0  18         28.09         33.41        32.13 o
   1   0  18         42.11         38.49        17.69 o
   2   0  18        455.03        406.08        48.83 o
   3   0  18        148.00        230.03        43.69 o
   4   0  18        248.29        304.56        50.12 o
   5   0  18        273.67        227.46        50.12 o
   6   0  18        282.93        361.11        59.11 o
   7   0  18         13.98         41.12        50.12 o
   8   0  18        180.13        214.61        60.40 o
 -13   1  18        101.52        159.02        29.08 o
 -12   1  18        816.03        837.35        42.25 o
 -11   1  18        132.50        128.59        24.53 o
 -10   1  18        398.04        374.82        29.08 o
  -9   1  18        396.32        333.49        25.89 o
  -8   1  18         83.98         79.93        19.08 o
  -7   1  18         76.33         61.74        18.77 o
  -6   1  18        873.40        879.04        30.05 o
  -5   1  18          0.22          1.68        12.47 o
  -4   1  18         28.54         20.12        12.34 o
  -3   1  18       1651.00       1805.68        37.35 o
  -2   1  18        259.41        300.44        16.71 o
  -1   1  18       1160.75       1318.02        31.74 o
   0   1  18         74.54         48.28        24.07 o
   1   1  18        166.16        179.38        19.47 o
   2   1  18         48.15         23.38        16.57 o
   3   1  18          3.89        -14.58        24.88 o
   4   1  18         99.72         86.89        30.35 o
   5   1  18          8.09         30.20        30.90 o
   6   1  18         47.51          7.20        31.76 o
   7   1  18        118.46         74.88        36.59 o
   8   1  18          8.16         12.85        55.26 o
 -13   2  18         36.03        101.52        28.17 o
 -12   2  18        412.92        372.05        32.25 o
 -11   2  18         21.14         32.80        22.66 o
 -10   2  18          1.79         12.48        20.43 o
  -9   2  18        107.16        122.24        21.34 o
  -8   2  18         23.73         43.69        24.42 o
  -7   2  18        422.52        399.83        30.33 o
  -6   2  18         16.77         38.52        13.22 o
  -5   2  18        572.24        608.56        23.12 o
  -4   2  18         32.66         23.91        12.55 o
  -3   2  18         81.80         78.01        13.24 o
  -2   2  18        443.19        510.84        31.05 o
  -1   2  18        668.72        666.42        30.53 o
   0   2  18       1182.67       1107.09        85.46 o
   1   2  18        642.39        623.76        38.28 o
   2   2  18          4.59         -9.95        16.02 o
   3   2  18        277.42        268.76        22.68 o
   4   2  18        628.42        608.54        41.36 o
   5   2  18        195.45        231.11        36.59 o
   6   2  18         27.97         14.14        32.17 o
   7   2  18         89.09         79.74        37.64 o
   8   2  18        136.10        129.79        61.68 o
 -13   3  18        260.65        267.89        31.34 o
 -12   3  18        576.89        496.18        36.62 o
 -11   3  18        628.60        574.37        34.07 o
 -10   3  18        369.46        371.27        28.53 o
  -9   3  18        330.66        369.78        40.48 o
  -8   3  18        245.63        264.26        23.57 o
  -7   3  18          8.58         15.56        14.87 o
  -6   3  18         87.80        118.42        15.08 o
  -5   3  18        134.34        107.84        14.64 o
  -4   3  18        120.36         96.51        13.95 o
  -3   3  18        421.50        430.91        34.32 o
  -2   3  18         17.80         23.62        16.51 o
  -1   3  18          7.00        -15.07        15.07 o
   0   3  18        738.41        587.38        38.79 o
   1   3  18         80.40         47.03        18.20 o
   2   3  18        142.63         98.79        19.30 o
   3   3  18        292.54        252.86        23.18 o
[truncated: 97,324 more chars]
